# Supplementary material for: Establishing a Prognostic Signature Based on Epithelial–Mesenchymal Transition-Related Genes for Endometrial Cancer Patients
Source: Front Immunol. 2022 Jan 14;12:805883. doi: 10.3389/fimmu.2021.805883 (PMC8795518; doi:10.3389/fimmu.2021.805883)
Supplement: Supplementary file 5 [file DataSheet_1.zip]

Archive with 13 entries (12 files):
- raw data/
- raw data/CIBERSORT-Results.txt
- raw data/CIBERSORT.filter.txt
- raw data/TFdiff.xls
- raw data/TMB.txt
- raw data/all.xls
- raw data/cluster.txt
- raw data/diff.xls
- raw data/expTime.txt
- raw data/test.data.txt
- raw data/testRisk.txt
- raw data/train.data.txt
- raw data/trainRisk.txt
