# Supplementary material for: Establishing a Prognostic Signature Based on Epithelial–Mesenchymal Transition-Related Genes for Endometrial Cancer Patients
Source: Front Immunol. 2022 Jan 14;12:805883. doi: 10.3389/fimmu.2021.805883 (PMC8795518; doi:10.3389/fimmu.2021.805883)
Supplement: Supplementary file 5 [file DataSheet_1.zip › raw data/TFdiff.xls]

ID	conMean	treatMean	logFC	pValue	fdr
CDX2	0.0106141600434783	0.873112321085145	6.36210514802864	9.42939225650832e-05	0.000165299363391294
E2F1	1.31087847391304	13.3899901739855	3.35254905134638	2.53208858730113e-15	1.13904403980738e-13
EGR1	473.976303043478	63.1399846899275	-2.90818911589042	2.45211649187821e-13	3.19089517853382e-12
ELF5	0.0129345407391304	1.54941500058696	6.90435097219694	4.66086949891404e-11	2.70330430937014e-10
EZH2	0.694069808695652	6.8631554542029	3.30571935315553	5.30995186955478e-16	9.00219251022441e-14
FOXA1	0.891357745217391	6.70942729935145	2.91211314991024	1.00084805537175e-06	2.36257812410341e-06
FOXA2	3.73840956956522	16.7418645914909	2.16296367365707	7.02014462589926e-06	1.44826154375767e-05
FOXM1	0.535756373913044	11.640491630308	4.4414310720077	9.45514499265105e-16	9.00219251022441e-14
FOXP2	1.65285089565217	0.0887124538244565	-4.21967612387785	6.6758034674506e-15	2.05331530892799e-13
GATA6	20.5182100434783	1.10866916724638	-4.2100040523956	7.59003768953441e-16	9.00219251022441e-14
H2AFX	14.8274404782609	77.1362493328623	2.37913941778327	2.66575153307948e-15	1.13904403980738e-13
HOXB13	0.0343007296086957	3.04044720166485	6.46990046245745	2.48657569253059e-09	9.59648033429106e-09
HOXB7	7.98076434782609	32.6809244305978	2.033849962417	1.57074284309643e-08	5.14291608304154e-08
KLF4	26.2628848695652	5.01158586981884	-2.38968629080284	4.09668397407889e-13	4.83503980661636e-12
LHX2	0.0177187958695652	1.0934607282192	5.9474770316766	2.10693741042862e-11	1.3187817063917e-10
LMNB1	3.31007660869565	27.6546475381341	3.06258544245749	4.63427129816422e-15	1.6554080478214e-13
MITF	12.5734449565217	3.01093018307971	-2.06209882254901	9.9848612146446e-08	2.85482651629979e-07
MYBL2	0.605363952608696	41.0860410120833	6.08470174101921	4.82930479943687e-16	9.00219251022441e-14
NR2F2	47.9720056956522	10.6930530727899	-2.16551893034106	9.80648610287821e-13	9.47960323278227e-12
NR4A1	74.2868116521739	8.93198559440217	-3.05605327828306	9.57674671673692e-11	5.22602038574622e-10
PBX3	7.86575508695652	1.4458462528442	-2.44367111794967	1.46085342718974e-13	2.14893656318491e-12
SALL4	0.139386223478261	0.857240800605072	2.62061254055959	0.000219863552232683	0.000365838533633071
SNAI2	17.0383079565217	3.13172341387681	-2.44375336316419	7.15614681550012e-08	2.10535913557467e-07
SOX17	29.9281317391304	121.296453614475	2.01896324385678	1.24905319026957e-09	5.05095214391878e-09
SPDEF	10.8867991608696	76.8538346088587	2.81953739660277	1.13234228806023e-06	2.64213200547387e-06
TCF21	3.52058915173913	0.178431509085145	-4.30237456906077	6.26365500758069e-10	2.80070917739841e-09
TP63	0.108764870434783	0.490999698628623	2.17450947796508	0.00694041211126457	0.00940523136573236
