# Supplementary material for: Establishing a Prognostic Signature Based on Epithelial–Mesenchymal Transition-Related Genes for Endometrial Cancer Patients
Source: Front Immunol. 2022 Jan 14;12:805883. doi: 10.3389/fimmu.2021.805883 (PMC8795518; doi:10.3389/fimmu.2021.805883)
Supplement: Supplementary file 5 [file DataSheet_1.zip › raw data/all.xls]

gene	conMean	treatMean	logFC	pValue	fdr
CFTR	1.14321948804348	2.82102936919565	1.30311927077359	0.440234640814265	0.464488732252057
EP300	11.9894084347826	10.7366414700181	-0.159217702695192	0.0728088180508369	0.0861316437314679
HSPA4	21.1339843478261	34.9986375847464	0.727733981073677	7.23232981075669e-11	4.01137418465467e-10
SNW1	27.7626265217391	24.5141535629529	-0.17952911415346	0.0305448303962407	0.037762488248702
WISP2	14.8982759826087	0.510829088141304	-4.86616090376129	3.21812874198841e-14	6.16302013795894e-13
CTHRC1	3.17157863913043	15.445657557808	2.28392827190211	6.66483827309557e-07	1.62615645365192e-06
RUNX1	1.40698604347826	3.86715321980072	1.45866390841056	4.14497393754356e-08	1.25212754363295e-07
TNFRSF12A	15.2942801826087	32.6778939931884	1.09532279967117	2.25333316297021e-07	5.97162705069129e-07
TGFBR3	22.4596606086957	2.20848431115942	-3.34620763834874	1.93652841564499e-15	1.12636399050396e-13
MARVELD3	1.12400106391304	4.14291383679348	1.88200241471668	1.38806878166856e-11	9.45563633150059e-11
GADD45A	25.2734336521739	21.3482268671558	-0.243505434335253	0.577807319735958	0.599054575620018
SRF	36.7806682608696	16.7787641268478	-1.13231123690968	7.24897815631566e-12	5.49083046914955e-11
CEACAM1	2.44275729130435	8.01524029565217	1.71423524608671	1.28635567122364e-05	2.55509003188257e-05
AQP3	9.80816017391304	18.8543398058877	0.942842190154582	0.0750863758107348	0.088311322651096
SIAH2	23.296787826087	22.1352876386051	-0.0737829282432765	0.0157773068831486	0.0202708436536656
CBLB	2.97531630434783	3.55729286047101	0.25773670298582	0.203137259451846	0.224113389503939
BCL2	10.3414090869565	3.06513450875	-1.75441048511897	2.60735851098152e-12	2.26193922106516e-11
COL3A1	211.607475652174	116.233353434348	-0.864366482880191	0.077852689112195	0.0911424215096631
USP9X	12.2970899565217	10.9987475062681	-0.16097770483182	0.0125599033044041	0.0163649574505394
ARMC8	3.79292034782609	3.42711467264493	-0.146314609207303	0.00790422236129443	0.0105702051340103
BBC3	2.58486220869565	4.61649989757246	0.836712077822662	7.9013616139196e-05	0.000140207727939308
CAP2	12.1587476086957	4.2664571440942	-1.5108841725118	2.70786019412454e-10	1.32776719663595e-09
SPRY2	16.5166478695652	12.5368313315761	-0.397748159955778	0.000516356091671717	0.000812560361312857
BRF2	3.340536	2.81971336317029	-0.244531092949376	0.00450292420367529	0.00625235029648484
KLF17	0.535071382608696	0.0360740796757246	-3.89069687672072	3.01165087781216e-12	2.56876104283978e-11
SOX3	7.63819706608696	0.298877994449275	-4.67560355764805	0.000172321421358077	0.000291997066241149
PDPN	8.16154469565217	4.76294405951087	-0.776988625439131	1.47982939948231e-05	2.90527435294883e-05
SGCG	0.813082205217391	0.340449219865942	-1.25596159348754	0.000313182547970453	0.000508608457904016
ETV4	2.50977939130435	12.7598663666667	2.34598075742884	5.83790790472521e-07	1.44877176608706e-06
ID2	35.0296512173913	34.4350463275543	-0.0246990056350604	0.582192189494227	0.602370104318696
LGR4	5.55010143478261	10.607361604058	0.934479811874371	0.00738001235637874	0.00994782542061676
PKD1	9.43555826086956	3.86109152985507	-1.28909912355779	5.13853883688813e-13	5.8602437297095e-12
G3BP1	12.9284432173913	15.0878625795109	0.222839878072612	0.0367387827550623	0.0449275475860099
MYCN	0.636731720434783	7.11518525275362	3.48214377690848	5.29801302414414e-08	1.57236351447553e-07
KRT18	64.2154315652174	303.717037994511	2.24173590628874	1.15247288272823e-11	8.12333316645245e-11
MTDH	18.9288865217391	17.3852753654167	-0.122723629933289	0.0431718502490462	0.052415583735385
TLE1	18.1335367391304	27.6328558042935	0.607724335998959	7.57001676717012e-05	0.00013479942138031
FOXN3	9.91813656521739	3.00261137648551	-1.72385132919523	7.91272176570398e-13	7.95189365563321e-12
CD44	51.3141305652174	22.3502666988768	-1.19906411415592	0.00019771521156793	0.000331704032630494
NANOGP8	0.0261279613043478	0.0131389087318841	-0.991749103537693	0.000689519950129449	0.00106849274714716
CALU	40.3781917391304	30.3868675333877	-0.410128343169958	0.029573028431843	0.0367850782577459
NR2C2	4.33213617391304	3.16146952068841	-0.454483281771261	4.08935700478203e-05	7.57426525520759e-05
RUNX3	1.30706453478261	5.41602825405797	2.05090489083782	1.68664031071787e-07	4.56517310767637e-07
TP53BP1	4.27628752173913	3.97571564266304	-0.105144283887625	0.089758693383647	0.104598247743286
QKI	7.022104	3.35534337173913	-1.06544294990516	9.90302381437352e-10	4.10268129452617e-09
ADAM10	5.63254760869565	6.59721721820652	0.228070004700157	0.381270889663065	0.405649845920347
CXCL6	0.987330959695652	1.08102525576812	0.130794557316883	0.482178421166664	0.505589976739839
NOTCH3	19.8153085652174	29.2222414869928	0.560451410842311	0.0185816001620727	0.0237535568822466
HDAC6	4.84752782608696	6.89653104391304	0.508621688722777	0.000422004107329959	0.00067242412706422
FBN1	9.54085809565217	2.29022912778986	-2.05862708556572	9.56896882435339e-09	3.24832888184572e-08
ALK	0.0504244161304348	0.219754119650362	2.12369583236866	0.267536044382201	0.292617548543032
CMTM8	6.35234786956522	11.2556397812862	0.825286238140021	3.57877994189124e-05	6.70195874726865e-05
THY1	20.9188483347826	13.4691061473913	-0.635149315553657	0.0746680009975568	0.0879211380655686
SALL4	0.139386223478261	0.857240800605072	2.62061254055959	0.000219863552232683	0.000365838533633071
INPP4B	1.5205006826087	0.816441283134058	-0.89712542523306	1.71017568678765e-07	4.61656468640815e-07
PRDX1	115.328964782609	215.965219890743	0.905044102066887	1.16240306178758e-09	4.73830966953572e-09
P2RY2	0.857153982608696	2.58746561389493	1.59391338574884	1.97782090285002e-06	4.47102052648724e-06
VASH2	0.383595607391304	0.776679916231884	1.01773396058806	0.0056031849243059	0.00771673364744978
MAP3K7	6.741053	7.55386057931159	0.164240188230399	0.683276986876959	0.701239779251884
VWCE	2.51583026521739	1.43666380898551	-0.808312092699139	0.0738369641465784	0.0871447890799733
ARHGEF12	8.15609604347826	5.8225068129529	-0.486238341608269	2.65993306866188e-06	5.86920014063436e-06
S100A9	17.4046	237.272222131123	3.76900264869983	2.23044141742115e-06	4.99756741431008e-06
FOXO3	12.6095096956522	8.92642628414855	-0.498357569761303	3.97759619441358e-05	7.39424933576884e-05
FOXN1	0.183857959217391	0.268303118246377	0.545272189634585	0.167069538997506	0.187169516647316
SIN3A	8.62507265217391	5.92384817884058	-0.542001942634411	6.64397252733592e-09	2.33343671807819e-08
COL8A2	4.81682666521739	2.82300897503623	-0.770849293620614	2.36414493418314e-07	6.21659872589608e-07
HOOK1	2.18594927826087	5.98468702842391	1.45301587705259	1.89709691832842e-07	5.09405653995594e-07
IL23A	0.771529156521739	2.82342353304348	1.87165297605038	2.25333316297021e-07	5.97162705069129e-07
MCM7	17.2269643478261	46.5991515227174	1.43563518729883	1.21431288322945e-12	1.14122923747953e-11
ESRRB	0.0426653854347826	0.140777575873188	1.72227956244927	0.0995122373634699	0.115170947461713
CAPZA1	21.7910469565217	36.2298735567754	0.733444257978163	7.84096111946681e-10	3.37227776960119e-09
PRKAA1	10.2441468695652	6.35018077711957	-0.689930273743044	1.15544979895164e-08	3.85783403268393e-08
NR4A1	74.2868116521739	8.93198559440217	-3.05605327828306	9.57674671673692e-11	5.22602038574622e-10
DICER1	5.49916704347826	5.05269687625	-0.122159479056292	0.0238021531212603	0.0298999819530683
MGP	297.372393043478	43.7492475624094	-2.7649406095712	8.77795622027812e-10	3.69694006787647e-09
TERT	0.00776123156521739	0.448078747594203	5.85132289092091	8.95382026261384e-15	2.3557755479572e-13
MITF	12.5734449565217	3.01093018307971	-2.06209882254901	9.9848612146446e-08	2.85482651629979e-07
IL15	0.859825308695652	0.562626249130435	-0.611866713580396	3.80478706401166e-05	7.11207895022437e-05
PRRX2	3.28283686304348	10.0140648591304	1.60901274095062	0.375722635364242	0.400166290550583
PTP4A3	18.9216519565217	23.3304280805978	0.302174730197481	0.658994926395261	0.67700389705586
MAP3K3	11.324469173913	4.03722807871377	-1.48800642891075	2.89419898944222e-15	1.17504478971354e-13
HMGA2	0.169282011391304	2.28445235819022	3.75434777600358	5.72272520685271e-07	1.42716611423968e-06
HSP90AA1	177.76789826087	246.864121303678	0.473722351072691	0.00217837536457571	0.00317223959116836
IGFBP7	384.021143478261	171.186876788225	-1.16561363643632	4.66756668669165e-09	1.69199292392572e-08
AHR	12.7085587826087	11.2471156228986	-0.176245367647349	0.091714151764582	0.106754431239737
EHD2	73.5433595652174	12.2632960927717	-2.58424828791447	8.49537697250667e-14	1.32658578878373e-12
TGFA	1.74023598826087	5.86454008701087	1.75273501371658	1.01640861820487e-05	2.03482198713598e-05
KL	1.00022452304348	0.209081223936594	-2.25818846701045	2.00718461224777e-08	6.50892134642647e-08
FHL2	25.6415223043478	12.4589309589674	-1.04130163251708	0.0298617376162467	0.0369630044884029
CDK5	2.88570682608696	8.88410661235507	1.62230196942135	8.60622950613471e-15	2.3557755479572e-13
TACC3	1.38016393913043	17.0162379818659	3.6240005664546	4.72846310923184e-16	9.00219251022441e-14
MYC	50.8288634782609	20.2273471946558	-1.32934084916699	5.40261087958218e-09	1.93086269111828e-08
CDX2	0.0106141600434783	0.873112321085145	6.36210514802864	9.42939225650832e-05	0.000165299363391294
KIT	4.90110601304348	1.43322492514493	-1.77384231448437	0.000168810455569604	0.000287006050926546
NF1	3.23056208695652	2.71182518177536	-0.252521024004924	0.000464723201126659	0.000735872151550014
CDK3	0.249180794782609	0.339958736992754	0.448166768492623	0.107351498969904	0.124102245392315
EIF2S1	9.7319082173913	10.8991082618116	0.163415482825911	0.338294548563002	0.361821882815013
SLC39A6	27.2606956521739	26.3759505887681	-0.0475992885729895	0.453242680748261	0.47722128730237
LAMA5	14.9415083826087	28.0564686043116	0.909007632914434	0.000150762235958635	0.000257182637811789
NES	35.1617236521739	10.7001248202174	-1.71637816792817	4.6742584957653e-06	9.84309960979997e-06
GPX7	7.77195934782609	16.667989147663	1.10072980596655	1.10965829900766e-07	3.11995338917666e-07
MEF2D	20.3951609130435	8.72614322456522	-1.22481083133337	2.09936678487183e-11	1.3187817063917e-10
PTK2	7.19220565217391	7.51517693219203	0.063372796855802	0.798292450950372	0.81433853036646
FOXM1	0.535756373913044	11.640491630308	4.4414310720077	9.45514499265105e-16	9.00219251022441e-14
SIAH1	2.71005391304348	1.99958968548913	-0.438617562150689	2.52517876612552e-05	4.81777527747632e-05
ING4	14.3960949130435	13.3780651243116	-0.105808045631646	0.0197658971794888	0.0252040020567602
TP53	23.6998717391304	40.1275821089855	0.759714977567544	2.25876751264853e-06	5.04988772100938e-06
CTSZ	67.4916343478261	138.97357151779	1.04202995804446	2.86219531395011e-09	1.07997332478043e-08
FBLN2	16.4751832304348	12.2091963031884	-0.432326275480307	0.0772070524758354	0.0907004146562187
OCLN	1.07970565208696	2.16576165492754	1.0042364206981	2.74898129454225e-05	5.20562689171713e-05
CD59	87.306997826087	52.3249788932065	-0.738597468780971	7.11606682075872e-10	3.09991752063094e-09
DNMT1	4.68484317391304	14.1214796563768	1.5918186036135	3.45431798849088e-13	4.27577165648566e-12
FURIN	27.4771008695652	42.8612665034601	0.641444688399859	0.000191780913386865	0.000322280839549119
MAP4K4	7.54427373913043	12.1712497669746	0.690023384977608	2.30019526252744e-07	6.07994320694102e-07
PLAUR	4.47150308695652	13.1108383022826	1.55192815676529	1.27931198599778e-09	5.15278438804661e-09
BTRC	5.35059143478261	4.29448805603261	-0.317212211960077	0.000630082217922188	0.000980879526366596
MBD3	11.3975807391304	15.2746394037862	0.422410692885341	0.00235236808792125	0.00341093372748581
AQP9	4.73039925130435	1.38472867733696	-1.77235863045759	0.967302514251835	0.973054560917356
MARVELD1	35.5390404347826	13.2385288164493	-1.424661922779	1.37585065688563e-11	9.43573254553320e-11
UCP2	56.9520826521739	134.482760228931	1.23960073578472	3.95968183015719e-06	8.40811099918315e-06
FAM3C	11.256623173913	10.8783628188768	-0.0493126554484782	0.333790362514663	0.357758413888472
HIC1	5.57001067826087	1.31924661717391	-2.07796580919497	1.6706408273978e-11	1.09400028374759e-10
KDM5A	4.65372639130435	4.49383563628623	-0.0504390338236842	0.0804793359677237	0.0940006053017717
STAT3	29.2709904347826	26.71981514625	-0.131561535709612	0.141578911950588	0.160382361194025
RGCC	26.0057094043478	14.7962788528261	-0.813593998377805	0.000230063835714726	0.000381560119690273
ERG	5.6841336826087	1.49329928344203	-1.92843714916928	6.44081342485868e-05	0.000115706648251886
CXCL5	0.620914944782609	7.87896895586957	3.66553928913821	7.49938875958638e-06	1.5408663139636e-05
NUCB2	10.1810502608696	10.2593380906159	0.0110512593085574	0.460994617250688	0.484880348714454
CCNG2	7.12471639130435	6.78146741623188	-0.0712351004396905	0.515625884072175	0.538436494170018
REPIN1	21.173157826087	35.9855361376449	0.765180699681051	3.28449930486171e-08	1.01950054875677e-07
COMP	3.11920572391304	10.9246985699601	1.80834286160626	0.000759675684007135	0.00117006194122495
NFKB1	12.4235423913043	7.35552193945652	-0.756176973373475	1.96347462099054e-09	7.69469783901698e-09
LIMA1	12.3051374782609	8.78541749403986	-0.486078024642262	0.000250535929102004	0.000412814883179438
OLA1	10.5417800869565	17.1173888427717	0.69934414255959	4.069512042525e-07	1.03522674765987e-06
CXCL14	15.5683424304348	124.68703491808	3.00162420689061	0.00211395834530166	0.0030917402312409
CADM1	5.04224433913044	10.5386870735145	1.06355720920798	0.000186964033975731	0.000314707287703759
MEST	5.48979334782609	27.8700255902174	2.34389057909627	2.27167610069243e-13	2.99448213273093e-12
H2AFZ	46.5472604347826	122.686874963551	1.39821275303775	3.71941960826506e-12	3.04452492128148e-11
CIRBP	81.7914369565217	39.2969528269565	-1.05753236303212	2.75308210672532e-10	1.34345112419529e-09
YBX1	180.483539130435	278.994825215217	0.628371100089785	6.93418737580442e-07	1.68781779051355e-06
VCAN	4.29522978695652	9.60955669811594	1.1617345640744	0.00743667660539576	0.0100109108149558
F2RL2	0.811375582173913	1.05655840694746	0.380930730872502	0.234786488000568	0.257630578724948
GRIN1	0.0224683927826087	0.420575107347826	4.22639462962823	2.56423674487422e-10	1.26960990051089e-09
TIAM1	5.10639157826087	1.87892936771739	-1.44239333922142	3.23690405941463e-08	1.00780908598339e-07
TPM4	90.0199652173913	63.6231288867029	-0.500693684159547	2.74455009162293e-06	6.00370332542516e-06
CDKN1B	36.2260691304348	15.5477249047645	-1.22032478174353	5.64276097505995e-11	3.21764179195834e-10
ETS2	40.5797059565217	31.8519483783152	-0.34937678666671	0.173497113336811	0.193728899930543
PEBP4	1.05030614782609	0.602341557481884	-0.802156208607117	1.14414998229994e-09	4.68271061304209e-09
ACTA2	1087.24951478261	58.325755917971	-4.22040615467289	5.21344606715452e-14	8.81941293026973e-13
EIF5A	85.071367826087	192.839098913895	1.18065203765667	9.54587426522264e-14	1.46803975442439e-12
CEMIP	2.12683896391304	3.7495903146558	0.818022171294386	0.326159337812891	0.350319288761994
ACVR1	12.5198511304348	9.63078202744565	-0.378492551779566	0.00209587701714932	0.00306971886350153
ITGB6	1.39424699695652	7.32129082686413	2.39261187089716	1.00089516587632e-06	2.36257812410341e-06
SCIN	0.606571485217391	0.92140692942029	0.603160768936656	0.299157013926803	0.323025924612452
PIK3CA	3.30407652173913	2.27945238527174	-0.535559826130461	1.95288822327406e-06	4.43441061884378e-06
ESRP1	6.42726808708696	22.1046993931558	1.78207556004709	6.88929276721538e-10	3.04027485161896e-09
FOXO1	23.6747583478261	7.08533521432971	-1.74044168471905	4.54554364563759e-13	5.30313425324385e-12
FLNA	617.768498695652	89.7736523608152	-2.78270231069535	1.58461040782995e-11	1.05122847316823e-10
UBR5	8.00886091304348	7.68656693927536	-0.0592576757099099	0.0224843426533251	0.0283146498674007
MMP7	98.7303593521739	259.818229925707	1.39593697648015	0.0297652331372721	0.0368885367940552
FBLN5	46.8839164782609	11.750195817337	-1.9964082917135	1.93272814114003e-09	7.60356226068655e-09
BOP1	9.70477626086956	31.6815449493659	1.70687583233546	5.16256876803889e-14	8.81941293026973e-13
EGLN3	3.2592595173913	11.9856253858877	1.87868905203665	1.34067091842819e-07	3.71798082569566e-07
FGF9	1.52374827565217	3.7194391948913	1.28746052457848	0.190692953559054	0.211533713510863
CCND2	31.2391130869565	6.89372619648551	-2.17999759004161	1.63971614151545e-13	2.3775884051974e-12
CAV1	110.048377391304	8.62154387155797	-3.67404782553226	5.45440439676494e-15	1.79897377519268e-13
KDR	15.8178014130435	2.93427357721015	-2.43047379493812	9.30444664036303e-08	2.67535913014559e-07
AXIN2	9.59893143478261	7.50073846403985	-0.355841173061169	5.95531409109766e-07	1.47071625364091e-06
BMP7	4.5988826706087	9.24359135326087	1.00717009030275	0.0372028378936064	0.0454402893646336
BMI1	10.7726016521739	10.2450680296558	-0.0724371478234405	0.146500831290117	0.165772958483243
COPA	33.2782252173913	49.5621529	0.574660362959925	1.70868033363997e-06	3.91492220912995e-06
PTN	35.8008363043478	16.9726183513406	-1.0767841437291	1.85461834273184e-05	3.59243820204736e-05
SNAI1	3.64783832173913	2.48605133815217	-0.553185699233813	0.137123255232914	0.1560315067953
PITPNM1	8.9306415826087	15.8971363563225	0.831931179608011	0.000173186665751269	0.000292974109562563
EXOC7	8.30355082608696	6.62027423518116	-0.326837424573857	7.13582010024962e-05	0.000127739989448913
ART1	0.0589371691304348	0.0235687325778986	-1.32230358768975	0.0100674188293796	0.0132706884569095
JAG1	16.1405361304348	11.6598047583152	-0.469144869512705	0.000630082217922188	0.000980879526366596
TNFAIP3	15.2712303043478	9.39531460577899	-0.700802918660409	0.00118883006010079	0.00178500371450045
CXCR4	30.3496260782609	47.1905591251087	0.63681952306868	0.00171722721756644	0.0025370969808296
VEGFC	9.74282791304348	4.33610994889493	-1.16793924484378	1.56268944237381e-07	4.27528243668307e-07
NREP	5.30145322173913	8.97121587621377	0.758915646013924	0.000417940172722865	0.000666995715902056
SMAD4	8.78342308695652	4.96944957800725	-0.821697232256284	5.86215822378426e-13	6.53856109575937e-12
MAPK1	11.9230069565217	10.0789812420109	-0.242398304018655	0.00313069910780719	0.0044318822795318
TRIM33	5.53369665217391	5.37916636039855	-0.0408609524729524	0.284498873486542	0.308511064731667
CD24	70.6383163347826	333.714258308025	2.2400904667133	7.31419959797937e-12	5.49919451255486e-11
NANOS3	0.56095507826087	1.75339679096014	1.64419536430286	1.21561952995336e-07	3.39904634408446e-07
MSN	82.1338034782609	49.9436028805616	-0.717676208834228	1.31683138329736e-05	2.60035769269809e-05
SKP1	20.971352173913	14.4311999162138	-0.539228624255246	3.58033429570493e-07	9.22345002573732e-07
THBD	17.3392704782609	3.16424739434783	-2.45410889539769	1.20343261071145e-10	6.42886368353748e-10
GAS1	60.2240174782609	3.64583928057971	-4.04601608226866	8.01854653773292e-15	2.32537849594255e-13
MAPK14	12.2070604347826	7.63465644307971	-0.677080685952107	4.9757026608983e-07	1.25318565776967e-06
SNAI2	17.0383079565217	3.13172341387681	-2.44375336316419	7.15614681550012e-08	2.10535913557467e-07
LIN28A	0.0186569947826087	0.181624189376812	3.28316783418283	0.421308724313861	0.445446203311009
SRI	23.3020547826087	18.4350815388768	-0.338003380270878	0.00474367229199901	0.00655971032204223
CTNNB1	71.0222230434783	56.1033578449457	-0.340183398160377	0.000239493983686457	0.000395906178243899
MED28	7.41865365217391	6.39730859501812	-0.213692310214645	0.000837232470347464	0.00128367214109166
GOLPH3	35.7838760869565	38.5954179767935	0.109119914158069	0.356031340250339	0.379991388384957
GPC1	11.3388573043478	18.0120392830254	0.667686272040364	0.00306632335204543	0.00435898907888811
MAPK8	3.40679334782609	3.9659167713587	0.219239963655153	0.04588781612654	0.0555138657549918
SFRP4	159.843836086957	31.5200644496739	-2.34232072203333	7.23232981075669e-11	4.01137418465467e-10
TLE4	4.51440317391304	1.32793485574275	-1.76535089460768	9.18736992891424e-13	9.05357327946403e-12
MMP8	0.00350755826086957	0.0789957914347826	4.49323682212622	6.99651873306749e-05	0.000125467606255539
PGRMC1	122.386123478261	98.4830257257609	-0.313492998023116	0.0418656178524411	0.0510127276353274
PCOLCE2	3.22235243782609	0.73289657861413	-2.13643275981086	3.88119612590303e-08	1.18002724048519e-07
HINT2	8.70880069565217	13.9856029530072	0.683396491681103	1.3558953373533e-05	2.67229857750214e-05
PGF	1.90659956956522	1.43601110400362	-0.408934970923121	0.0132567938919329	0.0172508279491178
WISP3	0.940819708695652	0.529477532393116	-0.82934881583023	0.000176749005465645	0.000298502896085906
KRAS	4.78177604347826	6.64906335085145	0.475604561038687	0.0103121232580309	0.0135756227067463
GLO1	53.4133934782609	56.1114845294384	0.0710945374402439	0.994378592322361	0.995359241821693
PCBP1	101.77511	112.781567431775	0.148146517932162	0.231273166770287	0.25405006955827
HRAS	12.1519533913043	28.3801732223732	1.22369515359629	1.27052328023975e-11	8.77266074451256e-11
TNXB	16.6191532608696	0.658108530253623	-4.65837754715281	3.70156101206222e-15	1.4450324720166e-13
PDE4A	4.17240190869565	2.44158876144928	-0.773057906247096	4.67426011026954e-06	9.84309960979997e-06
POU5F1	1.86586262565217	3.4973781515942	0.906431023359744	0.00790422236129443	0.0105702051340103
ISG15	21.4501130869565	278.319112937735	3.69768282702393	7.20599666720719e-13	7.38796628001545e-12
CREBBP	11.0084176521739	7.54741418322464	-0.544552758107672	8.28162261624262e-07	1.98719786181708e-06
GLI2	2.43191334782609	0.414138380092391	-2.55390700948805	1.93045106799516e-13	2.68412032056861e-12
PIM2	6.28213913043478	11.0148517621196	0.810122279578558	0.0017022891285945	0.00251869309843064
KLF4	26.2628848695652	5.01158586981884	-2.38968629080284	4.09668397407889e-13	4.83503980661636e-12
SETD7	11.0587976521739	2.26359453105072	-2.28850707765088	1.84005067618748e-13	2.63049498074689e-12
SDC2	34.8904192173913	19.6492398190942	-0.828357432759589	8.7440970642825e-05	0.000154621228575727
RAC1	95.1364908695652	103.680908653678	0.12407954981931	0.225827743895665	0.248337118151788
SPRR2A	0.0728650852173913	3.58462748179348	5.62045170657593	0.0041132137095301	0.00575849919334214
SLIT2	7.20870730434783	2.98978222376812	-1.26970017042447	8.12028669421403e-07	1.95774132889008e-06
JAK3	2.4673471	2.85634083766304	0.211207457128467	0.0261188495980218	0.0326888191639854
TFCP2	12.6275900869565	13.4629277571558	0.0924128500094881	0.282773126570303	0.30696761868327
SKP2	3.55530204347826	8.60650781130435	1.27545583604663	4.221722064436e-09	1.54138413503688e-08
CRP	0.200796440434783	0.112151893134058	-0.840279721072754	0.0327124011273456	0.0403439697986097
AJUBA	5.85413830434783	5.24354903728261	-0.158913215594652	0.0279819542793486	0.0349344201642544
WT1	47.0504095652174	3.94529250870109	-3.57600310895411	1.03190454829766e-14	2.61845779130531e-13
YAP1	39.4996465217391	18.1447558630254	-1.1222870972755	1.02676115185172e-11	7.39122389453543e-11
ENO1	142.146680869565	485.587698760217	1.77235146229441	3.44859020534137e-14	6.25056974718123e-13
MAP3K4	5.92590569565217	4.89823683686594	-0.274773135569322	9.56946064238525e-05	0.000167465561241742
ELAVL1	12.5539076521739	18.0055009840217	0.520301240089641	1.05593406786892e-09	4.3568011336868e-09
ENG	69.7168173913043	34.5566604641848	-1.01254290817582	2.82768426098602e-05	5.3446918527017e-05
HMOX1	13.7950283478261	16.6552209219022	0.271826069324606	0.00718472497482029	0.00969746788489707
HES1	26.9911091304348	36.2768449516123	0.426564726222195	0.046588863180885	0.0562948763435694
EMP3	45.928693173913	16.9403324404891	-1.43893354792207	1.50009924755948e-09	5.97098327950146e-09
TBK1	5.49264126086956	4.88977616708333	-0.167731642334725	0.0952184585860292	0.110327323589977
NME1	6.36432982608696	28.7387578598188	2.17491719811289	2.53208858730113e-15	1.13904403980738e-13
NLRP3	0.71565292173913	0.403267572844203	-0.827522675199669	1.10965829900766e-07	3.11995338917666e-07
RNF8	3.44161356521739	5.29868107530797	0.622548178667262	1.56268944237381e-07	4.27528243668307e-07
IRS1	12.4033847826087	4.27554986809783	-1.53655199550503	1.82331704964694e-12	1.63775823485986e-11
LRP1	35.903816	10.3881797267935	-1.78919430801355	2.33193302193961e-11	1.44323903491994e-10
CDH13	7.61816880869565	0.817644002119565	-3.21989951331491	2.71544768396101e-08	8.58622865800755e-08
AGTR1	1.34944331695652	0.189965468809783	-2.82855527805652	1.91532948020855e-13	2.68412032056861e-12
FHOD1	4.2733712173913	5.58934410697464	0.387304351117058	0.00239272183955504	0.00344973390219938
ROCK1	6.65177591304348	3.53414477831522	-0.912378425565527	7.116339992289e-09	2.49071899730115e-08
COL11A1	0.0573471271304348	0.575298702019927	3.32651809552462	0.000884298136829948	0.00134971820884571
MYD88	10.0379094347826	16.0478545841485	0.676921603486705	1.59559190785528e-07	4.35356394213201e-07
CCNDBP1	7.68657152173913	4.38680360317029	-0.809170131018016	1.50009924755948e-09	5.97098327950146e-09
CA9	0.868703220434783	13.490896226087	3.95697899638185	9.30445096493985e-08	2.67535913014559e-07
VSIG4	5.18397526086957	4.8326267298913	-0.101251267469081	0.0626144015925081	0.0744187559910957
UHRF1	0.217388166521739	5.18696453226449	4.57654518996902	6.02480975462384e-16	9.00219251022441e-14
PCGF2	15.2642442608696	27.4316108649275	0.845683181095987	1.08208930299583e-06	2.5424088947703e-06
ABI3BP	9.90488073913044	0.950482909442029	-3.38140701304742	1.99749279104151e-15	1.12636399050396e-13
STK11	8.02396786956522	9.68987693556159	0.272162514115754	0.011512215737096	0.0150384800169272
FOXQ1	4.19997626521739	8.91519271326087	1.08588480888209	0.00423891822959193	0.00591003022395029
FASN	9.02671504347826	37.529841394529	2.05576522320283	3.58791347142503e-13	4.28439079234871e-12
GATA1	0.147184428695652	0.0675859051413043	-1.12283073743575	6.43522956168571e-06	1.33301183777775e-05
IDH1	11.6469807391304	37.5806498339855	1.69003400187873	1.41230015193617e-10	7.35120335494981e-10
CD14	26.4487542608696	38.9512215209601	0.558468799457357	0.165151279362614	0.185429810346298
TUFM	81.3121043478261	137.145592687844	0.754166223440357	2.26251150049095e-09	8.79865583524258e-09
APBB1	19.7176656521739	3.84740165132246	-2.35753240966331	9.75607070073581e-16	9.00219251022441e-14
COL1A2	144.316540869565	93.2151794788043	-0.630599851570029	0.0219604299932666	0.0277582022953494
RBM8A	15.9327884347826	25.0969034661051	0.655510592548732	9.04504366007797e-08	2.61558954842711e-07
PHLDA2	2.3815896173913	20.5999821528986	3.11264634516444	1.11226700387286e-11	7.95035921782361e-11
TCF21	3.52058915173913	0.178431509085145	-4.30237456906077	6.26365500758069e-10	2.80070917739841e-09
TRPM8	0.0270690770869565	0.247157446661232	3.19071276921252	4.33858327566862e-05	8.02124230383178e-05
HNRNPAB	44.0652595652174	107.076673563986	1.28093061772189	3.28240468690759e-14	6.16970510594667e-13
THBS1	87.05607	14.6641062106159	-2.56965575323199	6.75933224311671e-08	1.99439599615217e-07
ZYX	173.528942173913	74.2308427908877	-1.22508565010578	1.38341827750542e-08	4.58878938453595e-08
RNH1	30.4004065217391	23.5245999266123	-0.369920428042548	8.35319948832177e-06	1.69909769151234e-05
PHLDA1	6.08176473913043	12.3713902843841	1.02444572324405	0.0740440111261634	0.0872876553926317
PPM1D	5.27096560869565	3.2557642515942	-0.695071040495337	1.34260273390556e-08	4.46800581939063e-08
VGLL4	9.71538726086957	6.29549163990942	-0.625952455481683	9.9261052859422e-06	1.99110609984809e-05
AREG	2.11304918347826	4.94345640552536	1.22619376178005	0.0793762336924913	0.0928189829468648
EHD1	12.6183444782609	12.674941576087	0.00645645555624608	0.92397027352371	0.933164007588623
VCP	57.49611	80.9748396899094	0.494009355545501	1.00743090191121e-06	2.37248808686747e-06
COL16A1	15.0190949130435	3.46235738418478	-2.11697132284011	4.03019945103445e-09	1.47676983494584e-08
CIP2A	0.613288026086957	2.47522898152174	2.01292530496446	2.86938801821212e-10	1.38687087546919e-09
SKI	27.7128747826087	15.8540380683333	-0.805706030227724	3.48176010710722e-08	1.07090500264055e-07
SMAD2	2.70503739130435	2.35032468871377	-0.202788462762219	0.00104762523364066	0.001589446355972
SMAD7	8.8305337826087	6.70818899969203	-0.396577310993438	0.00173986050756675	0.00256680002206432
FOSL1	3.37995603043478	5.67757533766304	0.748270465936059	9.57908793153683e-06	1.92530183178414e-05
GIPC2	2.60828190434783	1.25261214261957	-1.05816003578606	1.65192343670907e-07	4.48316119855536e-07
CDKN1A	68.2290947391304	56.558190854058	-0.270651101894251	0.17309267722431	0.193490162315721
ELK3	24.2217972608696	7.8727679540942	-1.62136305593745	2.43197137108421e-08	7.83635219571579e-08
EZR	73.6095573913043	157.488533617011	1.0972817914443	9.13572090919777e-07	2.17670345606473e-06
HTRA1	115.248571304348	63.598749865779	-0.857678553743321	8.30345680425974e-06	1.69237121612924e-05
KMT5A	6.59401008695652	6.9584149167029	0.0776026126903702	0.640556361548897	0.660065692357493
SPARC	281.007326521739	135.058534334928	-1.05702293890958	0.00752240477812654	0.0100995249335958
PDGFD	11.3899713478261	3.36551217623188	-1.75886613647836	1.4908017610353e-08	4.92887227182681e-08
ANG	10.3238176086957	5.48110186490942	-0.913438706442463	1.63333783184552e-05	3.18203051693513e-05
XRN2	27.2969186956522	25.7178152735688	-0.0859700163928183	0.188531145312855	0.209364455681125
H2AFX	14.8274404782609	77.1362493328623	2.37913941778327	2.66575153307948e-15	1.13904403980738e-13
PRKAA2	2.08253847826087	1.47720964273007	-0.495468566840145	0.000104130191676013	0.000180670332566074
NR2F2	47.9720056956522	10.6930530727899	-2.16551893034106	9.80648610287821e-13	9.47960323278227e-12
GREM1	2.53782529452174	0.462223764219203	-2.45692941674922	0.0732186617080112	0.0865156480018991
EFNB2	15.8346165217391	11.234695348279	-0.495120925584778	0.000295242640094081	0.000483340773702407
CLDN7	20.1560475826087	69.325492500163	1.78217319324287	9.28654772706335e-10	3.87894894772399e-09
GLRX	1.18803964347826	3.08905248494565	1.37858140550073	2.72742266144251e-06	5.97912311309751e-06
HSPB2	3.85071316521739	0.491262355344203	-2.97056006559502	1.58798301734892e-14	3.58178391690923e-13
STAT5A	11.819963173913	5.55964834259058	-1.08816000270366	3.55404645249407e-13	4.28439079234871e-12
SOX5	1.37109177391304	1.35039381583333	-0.0219449387107182	0.195513154872867	0.216407690508135
MACC1	0.783633213826087	2.06771207931159	1.39978485830567	9.62023367259326e-05	0.000168064323195906
PCMT1	22.0128569565217	21.7834365321377	-0.0151148286604625	0.513972475504796	0.537262680368041
LRG1	8.31822750652174	17.7876184253696	1.09652531300862	0.00209587701714932	0.00306971886350153
AR	13.6256853913043	4.12707169673913	-1.72313839471158	3.99935269824923e-12	3.24747439097837e-11
ERBB2	19.3402346521739	44.4188025512138	1.19956520209431	0.00134145725622418	0.0019964503153483
PARP1	16.2380026086957	32.7259026787681	1.01105880503213	2.5452078703261e-09	9.78555298629164e-09
MTOR	4.90425573913044	8.66393416128623	0.820988067403624	2.69559159535502e-08	8.5500795915167e-08
ELF5	0.0129345407391304	1.54941500058696	6.90435097219694	4.66086949891404e-11	2.70330430937014e-10
IL32	6.97414773913043	31.8523971251087	2.19131311853596	1.08650634786603e-07	3.07187727878557e-07
GRN	78.8718365217391	200.039919564348	1.34270578888271	4.87566110513783e-11	2.81181592142892e-10
SCEL	0.0371045145217391	1.66330082492754	5.48631057728644	4.3028242847024e-10	1.99423134656298e-09
MDM4	4.43302486956522	4.96020685436594	0.162108830104973	0.849131179213285	0.862730877779264
NFIC	37.3468069565217	21.3738322596014	-0.805139300267473	3.88708089472744e-06	8.27125179905315e-06
FUCA1	30.7183634782609	34.4263661582246	0.164412548180299	0.165932857411558	0.186101492014068
HS6ST2	3.08994574304348	1.3513482091721	-1.19318203622094	0.00327667426503648	0.00461921436383737
NTM	0.223361756347826	0.556829123617754	1.31785247891248	0.00805563718429742	0.0107443781104624
PLXND1	17.613384173913	9.87280110985507	-0.835140761049517	0.000177669367288729	0.000299558816940299
STC2	1.20551447478261	10.9692867730797	3.18574884544658	6.74854438336878e-13	7.05539464592273e-12
EPCAM	48.1750053817391	229.182839095308	2.25014228826218	2.74947043948295e-13	3.48839062009399e-12
COL4A2	84.6020234782609	73.2473674897464	-0.207915259566723	0.52895183866396	0.551784292131469
EDIL3	11.7549203478261	1.83408836085145	-2.68012971279973	4.90869190776933e-06	1.0251691947296e-05
CCL25	0.212273801304348	0.710497909637681	1.74290407916948	0.00962937802984389	0.0127263264326713
KIF5B	33.8162508695652	28.8184323738406	-0.230724860441553	0.0484538857160054	0.0583400877838025
JAK2	3.67357517391304	1.70144224380435	-1.11042661817561	8.49963832824614e-10	3.60967903898319e-09
IGSF8	25.7217047826087	67.4930133607246	1.39175190243171	6.44395500471329e-09	2.27104664228611e-08
RHOB	282.473364347826	98.7788752930435	-1.51584038865883	2.07567913427352e-10	1.05870066396363e-09
ECM2	10.6771053478261	0.808861321586957	-3.72248438784299	2.39056354597154e-14	4.75769019443356e-13
PTEN	12.7787765217391	7.1576327363587	-0.836195289987572	5.09000973131512e-11	2.91884738829652e-10
DNMT3B	0.527915704347826	4.53477628346015	3.10265189045491	2.35598391651666e-15	1.13904403980738e-13
EFEMP2	26.5438062608696	15.0517014299638	-0.818448684363815	3.14853992843748e-06	6.82856416103428e-06
ILK	8.39572152173913	1.87192564278986	-2.16513118569303	3.24743451802441e-11	1.95038226970105e-10
TDGF1	0.330822952173913	0.675243759262681	1.02934907036392	0.337647037531485	0.361510277525799
KLF8	1.51427912608696	0.670306300269928	-1.17573876183213	4.81373929674611e-09	1.73877060007021e-08
LEFTY1	0.342507686086957	35.822896143875	6.70860180476254	4.12263649706373e-10	1.9194844240916e-09
PEBP1	219.735973913043	274.660449101649	0.321878099515276	0.00117818834100954	0.00177164617203657
TUFT1	3.79912891304348	9.06683788916667	1.25493082369989	1.13436054128455e-10	6.12434015640329e-10
GLS2	0.213094724347826	0.126132059793478	-0.756559854998462	0.0202430589474376	0.0257155254463694
LCN2	66.6321993217391	252.863617967917	1.92406805850363	4.54182301300118e-05	8.36651839177976e-05
TMPRSS4	0.457513222173913	15.3832212775091	5.07140038993813	1.6534787883163e-14	3.64843689161097e-13
GPC3	10.3015721782609	7.23906506217029	-0.508989243769222	1.46270182530957e-05	2.8772138618008e-05
FBP1	4.47537282173913	15.1037974600906	1.75483154712797	8.76152269258172e-06	1.77858910659409e-05
KLF6	37.9517904347826	12.074387152971	-1.65221798307288	4.66454681585354e-12	3.67016668069096e-11
HAS2	0.717633173043478	0.662956967139493	-0.114331353944277	0.0774217594677717	0.0908474981038015
TWIST2	11.0568876956522	4.05495329615942	-1.44718814831698	1.07163904991581e-08	3.60170078034618e-08
AMHR2	1.57622352565217	0.0653630970615942	-4.5918519854538	2.58253032117724e-06	5.73000383443009e-06
IL27	0.085524452173913	0.174335800344203	1.02745999838289	0.000314019566391021	0.000509153130809723
PAQR3	1.34415067826087	0.93947997990942	-0.516760548586355	3.44165846130645e-05	6.46904321893712e-05
KDM4B	4.56071165217391	6.31067414827899	0.468535172054331	0.00248584487114446	0.003568787191247
SMC3	16.0999565217391	12.5065595805616	-0.364371818057778	0.00109617055716309	0.00165567427904842
SOX17	29.9281317391304	121.296453614475	2.01896324385678	1.24905319026957e-09	5.05095214391878e-09
KHDRBS1	61.1632591304348	59.3265445904348	-0.0439875267878316	0.572566084025619	0.595445261563528
NR5A2	1.84607454782609	1.44733034184783	-0.351066569462532	0.0134002046592302	0.0173706356693725
RBFOX3	1.85756728652174	0.182959535925725	-3.34381795374167	1.64074147804225e-07	4.46475227939111e-07
SALL1	6.3645122173913	9.86826594483696	0.632746647305954	0.0352645095177034	0.0432811090211233
SQSTM1	32.4183995652174	31.4132830835145	-0.0454381388386995	0.0327797383497413	0.0403779543992566
CSPG4	8.83639071739131	2.56210082027174	-1.78612996378852	0.00053898110057214	0.000845542221144856
FAP	4.02888109565217	0.966664559586957	-2.05929197304425	0.00632514972293464	0.00861748586413243
ELL3	0.22201183	0.335499719855072	0.595675008487822	0.0296689969385825	0.0368592801623761
NOTCH2	13.080243	6.79267834617754	-0.945336897997447	1.93272814114003e-09	7.60356226068655e-09
CDK14	4.83618456521739	2.22938142657609	-1.11722583426193	2.77596880311313e-10	1.34813795940662e-09
VTN	1.07185313913043	0.348798901125	-1.61963984715855	1.11368620693843e-12	1.0664070755118e-11
CBY1	16.728446826087	21.2603359634601	0.345860892295047	0.0350422407794243	0.0430603806187841
NCSTN	24.8415917391304	50.3352322157246	1.01881095197927	9.82076171272744e-12	7.12005224172739e-11
ACTN4	119.152469130435	97.7854471400543	-0.285117169956141	0.00787424708558122	0.0105579402798744
NTN1	9.20413002173913	8.81944717778985	-0.0615931365331965	0.360051087881439	0.383877998108887
ABCC3	0.948118852608696	6.18803766298913	2.70634215127041	2.51317985328954e-10	1.25043017210239e-09
CEBPA	2.52694574782609	2.4647515821558	-0.0359524434118608	0.132117396979628	0.150842697338945
THBS2	23.8243532608696	6.68563133516304	-1.83330134314147	8.60635997850482e-09	2.95116735749405e-08
TNFAIP8L2	2.0603275173913	3.27799917331522	0.669941798747096	0.121603740977527	0.139782329662729
PLOD1	28.0603886956522	75.2308971616667	1.42279030177351	6.319632861104e-13	6.75202879370585e-12
PARD6A	3.02782037391304	5.29914202887681	0.807479175685771	0.00237246641312862	0.00343027551185976
DCLK1	1.86569716956522	0.546354181056159	-1.77180642933698	1.11682625637908e-09	4.58938724787355e-09
CAPNS1	117.993539130435	182.192561730833	0.626756194922935	3.75356272982361e-07	9.64523081207839e-07
ACKR4	1.39434881173913	0.131209330929348	-3.40964928670755	1.56279879259997e-11	1.04357945690064e-10
PRKCE	1.89847406521739	1.22518827518116	-0.63183682484272	3.19115778857171e-07	8.2839518040928e-07
TP53BP2	8.29600647826087	9.29060526990942	0.163355568492814	0.848127545622548	0.862574608022932
BRCA1	0.727221252173913	2.08710752451087	1.52103866149842	5.53276089982171e-10	2.51827457996369e-09
SUFU	5.3423897826087	5.20208900527174	-0.0383941560240086	0.201324162243094	0.222596976772048
PAK5	0.0650191229130435	0.341653733492754	2.39359889246872	0.0100426191307052	0.0132552125067175
HSPB1	528.532695652174	699.559612792971	0.404454280341206	0.272567783069912	0.297479892275226
FSHR	0.0629904586956522	0.00619540108333333	-3.34586372798247	1.5441987417384e-08	5.07236803516012e-08
EZH2	0.694069808695652	6.8631554542029	3.30571935315553	5.30995186955478e-16	9.00219251022441e-14
FLT1	7.87900175652174	3.31044340052536	-1.25098839213357	0.0613607879936076	0.0730143022432728
FBXW7	2.61780960869565	1.98375219190217	-0.400128357849482	0.0043079203691772	0.00599799612443739
ELN	16.1428620434783	11.3607656423551	-0.506836316978145	6.41316625237142e-06	1.33115823029795e-05
ITGB3	2.32920831043478	0.995334252164855	-1.22658667475921	6.19696664267293e-07	1.52298332743657e-06
INHBA	2.88557090826087	1.83580718222826	-0.652442245217844	0.278205877992175	0.302332940216336
SNTB1	2.43360429130435	5.89048849561594	1.27529267892265	1.46549676050804e-06	3.36533758351959e-06
PSTPIP1	0.657389491304348	1.37801548875	1.06777180435221	0.020037852668194	0.0255187207756799
IL6R	6.56230704347826	3.16078979153985	-1.05391800568916	8.56839998172042e-10	3.62371915893593e-09
COL5A1	22.3108455217391	11.2833786435145	-0.983546062465662	0.0028683489912561	0.00409475981170878
ALDH1A1	96.8140839130435	42.2394121125	-1.19662718167391	7.85676051171143e-09	2.71245303380514e-08
ZEB1	13.3107425347826	1.78418616309783	-2.89925299377102	1.45077132038265e-11	9.75187344495622e-11
CTNNBIP1	10.3515294347826	20.0193566022283	0.951551667304141	3.16775757172231e-09	1.17775602025573e-08
TIMELESS	2.19831052173913	10.7473087863225	2.28950834916757	4.72973727948971e-15	1.6554080478214e-13
MYBL2	0.605363952608696	41.0860410120833	6.08470174101921	4.82930479943687e-16	9.00219251022441e-14
NFIL3	24.509141173913	10.5703890126449	-1.21329145961599	2.9214421334068e-07	7.66218027237184e-07
LAMA2	8.01600782608696	1.17362258536232	-2.77191537722496	7.41281505691499e-14	1.19428687028075e-12
RGS4	2.76891817347826	1.30465693436051	-1.08565192683729	0.00846153944409218	0.0112709482096503
TRPS1	3.15973869565217	6.1497294213587	0.960717680269811	0.00324968862476095	0.00459391915617321
TFPI2	11.7664445652174	20.4302294150725	0.796026953508206	0.0500805852663291	0.0600139244927084
SLC2A1	13.6979165217391	55.9282048080797	2.02961954991746	4.89570712120669e-10	2.25870124001127e-09
EDN1	7.76238613043478	4.39865388291667	-0.819438115712212	0.000880728689381424	0.00134629460801528
CXCL9	2.61621554782609	13.1862360500906	2.33347949945466	0.0134002046592302	0.0173706356693725
LYN	4.54848113043478	7.06221121570652	0.634735101602992	0.000234734476727819	0.000388671278758134
ST14	31.5922159434783	101.18203983058	1.67931218992672	5.57112524331911e-09	1.9771650776115e-08
EPHB2	1.31161003478261	2.74815099219203	1.06712242804134	0.0380269439836688	0.0463910434416152
MZF1	4.87128934782609	6.3861775678442	0.39064898783475	0.120375113779217	0.138526916650686
CXCL1	4.0508545373913	20.3518621413768	2.32886261813611	0.0013177593434964	0.00196694960830713
VDR	1.26917205652174	4.07293186193841	1.6821800162269	7.44922934228954e-09	2.59827071560958e-08
PROX1	1.16151543478261	0.844644855331522	-0.459591556105029	7.55421524477773e-07	1.82995906287575e-06
WNT3A	0.0846291603043478	0.596812620005435	2.81805128535477	0.000929993492167689	0.00141308891399731
LATS1	5.78235065217391	3.87507306052536	-0.577432587919848	1.8710784434069e-07	5.0375188860955e-07
LMNA	74.8285182608696	49.8082446970471	-0.587203637861138	8.05896091943171e-06	1.64916236556919e-05
MAPK3	33.6663017391304	18.2130491496196	-0.88633277678861	8.82461293378642e-12	6.53794315897315e-11
ID1	73.7779573913044	120.135114172645	0.703396144179711	0.0361656558174438	0.0442800249152056
PAK4	10.6536283478261	17.8828227197283	0.747229618718404	2.23044141742115e-06	4.99756741431008e-06
AQP5	1.34129179565217	86.0941272790217	6.00421979847084	1.33220298316188e-12	1.21818561072911e-11
NRP1	13.6951980869565	6.46241567387681	-1.08352467792604	3.58033429570493e-07	9.22345002573732e-07
AKTIP	5.77014026086957	3.21441905347826	-0.844048367614858	7.10990028566911e-11	3.98704353036141e-10
CNTN1	5.09132165869565	2.24491462375181	-1.18137963589604	0.00569196082085332	0.00782837429968309
YWHAZ	58.070707826087	76.1027120959964	0.390137249203378	0.0141380187503941	0.0182803681931847
CRYAB	38.8119173913043	17.012149371558	-1.18993427967997	6.19990759916775e-10	2.78447177573242e-09
HDAC5	19.1006313043478	8.6434384292029	-1.14394307491546	1.41922210807223e-13	2.14893656318491e-12
STK33	3.67941570434783	1.92518497738043	-0.934479611949121	9.0754581369898e-05	0.000159370069360634
PTPN11	20.1798147826087	13.6395337168659	-0.5651186079286	0.000424049884444003	0.000674624816160914
CUX1	13.7839105652174	7.44168294532609	-0.889284415481172	2.61235760793173e-11	1.59731504340404e-10
PVR	8.2851157826087	13.9986962047645	0.756698701241205	1.25577749263782e-06	2.91673719685901e-06
PBX3	7.86575508695652	1.4458462528442	-2.44367111794967	1.46085342718974e-13	2.14893656318491e-12
CCL22	0.42134289	1.80755326204167	2.10097147321846	0.00108139264793997	0.00163578768652618
TNFSF15	0.554392732173913	1.06840519728261	0.946478649464032	0.000742221193091398	0.00114491567019418
KAT8	13.1698629130435	11.8726211872464	-0.149601846183795	0.0201063496985082	0.0255738658445938
SFRP1	48.9406119130435	8.8005787979529	-2.47536182440488	3.24743451802441e-11	1.95038226970105e-10
MYL9	718.580272173913	65.123063506413	-3.4639088549971	2.74681147175191e-14	5.36156469966959e-13
DVL2	9.72414156521739	7.9896730046558	-0.283434437625753	0.000123794177654321	0.000213329525159823
MDM2	5.20909073913043	7.19678519422101	0.466321030047955	0.0297652331372721	0.0368885367940552
TNFSF10	26.8950282608696	36.38532079	0.436017025347206	0.785460175709957	0.802054404774252
EIF3I	106.535816956522	168.359661243967	0.660207971092514	3.54177771525154e-11	2.10228326373118e-10
SLC6A8	8.44543917391304	21.2984498514312	1.33450407959287	2.1138917952163e-08	6.83312156733931e-08
EPHA8	0.0061216692173913	0.188335075798913	4.94323281301121	0.000547451189453686	0.00085750456372761
TPM2	346.965130434783	45.1409483648913	-2.94228204752706	7.61211976722512e-11	4.19907693681168e-10
TRIM62	2.00696656521739	3.0015431220471	0.580687812251882	3.93370866466824e-05	7.3395483357321e-05
PADI4	0.0533757384347826	0.0652008443188406	0.288706522712507	0.889465946752127	0.900107613114067
ATXN1	4.45943386956522	2.39132301047101	-0.899051553156281	4.75539037067951e-08	1.42802403143186e-07
COL5A3	2.97241265652174	1.85379090344203	-0.681155891677464	0.01180947411959	0.0154069617369972
TGFB1I1	42.3740822173913	4.79387862005435	-3.14391683533207	2.59661575447434e-13	3.33615821619172e-12
JUN	208.477400869565	76.695841884837	-1.4426707344493	3.7052271836892e-10	1.74111369974284e-09
RASA1	7.77456860869565	4.91079463599638	-0.662806134053502	8.07570875914498e-08	2.35541505475062e-07
LMNB1	3.31007660869565	27.6546475381341	3.06258544245749	4.63427129816422e-15	1.6554080478214e-13
SON	19.4750639130435	14.9233420065761	-0.38405740691969	4.95928447896747e-05	9.05337004703594e-05
RUNX2	0.52445157826087	1.44286951884058	1.46005935790871	0.028165226126801	0.0351200301212568
MMP19	4.07548710869565	1.40500581827899	-1.53639639804053	1.94194773055076e-05	3.7544322790648e-05
TRIM11	2.66788417391304	6.54940549664855	1.29566792278804	1.39481421059645e-14	3.29241028780325e-13
ERBIN	8.48322204347826	9.25158008451087	0.125087461537301	0.581313973196543	0.602075186524991
DAPK1	7.21623826086957	6.47953905971015	-0.155355786729271	0.0494838385285295	0.0594391669898905
AURKA	0.706432547826087	9.00164117253623	3.67156433685919	8.88046553638233e-16	9.00219251022441e-14
RGS3	3.03389131304348	4.19078042867754	0.466049532024888	0.000394314054936952	0.000634276966340739
FZD2	5.31158856521739	16.1058068960507	1.60036563591309	1.62400509109758e-09	6.43892643540642e-09
BMP1	5.72384139130435	7.68104315838768	0.424318560624763	0.0277997113625615	0.0347496392032019
FOXJ2	9.48368452173913	3.70974838242754	-1.35412633397482	2.29740894281137e-14	4.66374015390708e-13
ALDOB	0.361655006956522	0.167412485425725	-1.11120699889091	0.00227394249117916	0.00330666422427915
UCHL3	1.96818553043478	5.42841539014493	1.46366489976374	2.16559358535076e-13	2.89220722254082e-12
TGFB2	5.4073122173913	2.49392729110507	-1.11649225491235	3.12685976144227e-07	8.15877289939307e-07
MICAL2	8.63088673913044	2.783926845	-1.63238748873481	4.35226506448576e-07	1.10163317717034e-06
AGR2	36.4686608808696	55.5655629323551	0.607533816316765	0.00609547380840054	0.00832692586208149
HIPK2	5.06144039130435	6.96206575336956	0.45996743230273	0.179648658984244	0.200157397221743
TGFBR2	53.0108001304348	11.8208070713587	-2.16495777683251	2.43110804244736e-10	1.22157161538815e-09
MFAP5	37.9502443616087	5.09993804446196	-2.89555754916128	2.39933317845745e-05	4.59494938893266e-05
SEMA3E	0.914600204782609	3.78636984477355	2.04960219010882	0.403954027178861	0.428436089432125
SEMA4C	18.0788747826087	13.5914159066848	-0.411609129235317	5.62354607346459e-05	0.000101564043853497
PDLIM4	19.1692818695652	11.9888362540942	-0.677104666568217	2.19020637125743e-05	4.21832915906317e-05
PLOD2	6.47712995652174	11.8074755466667	0.866273952082646	0.00915595867766777	0.0121481020363827
BCL6	14.9325043043478	7.63562346932971	-0.96763827074109	2.8399175577956e-09	1.07556579147856e-08
SENP1	2.96331660869565	3.22936138900362	0.124036122101256	0.656215538031879	0.674831581663989
ITGB5	27.121237826087	26.5200072305797	-0.0323418564631632	0.577807313733569	0.599054575620018
TRAP1	11.0666903043478	15.5473274382971	0.490442782256677	0.00126019451619179	0.00188379592626608
MET	5.35116973043478	11.505352259837	1.10437896056368	0.015556796046773	0.0200128618345686
HDAC3	10.7172776521739	11.2525640976993	0.0703152963875353	0.690816272498539	0.708261127864664
IGF1	1.18681168695652	1.15996949175181	-0.0330041770659928	0.0653721082321228	0.077514824597669
GLI1	1.92974503956522	0.812430132449275	-1.24809459507079	0.000413912810189007	0.000661608665105263
RAF1	14.2806330434783	14.2652564330797	-0.00155425261710507	0.466464771186738	0.49012602769621
CXCL16	19.9044323043478	29.2011220363406	0.552934080084818	0.00608359714941601	0.0083219017609936
GOLGA2	12.4690549565217	12.9546819069384	0.0551214657386536	0.865221498822836	0.877322498806372
ZNF746	2.87845717391304	3.35686150389493	0.2218172683081	0.0203823853079517	0.0258601513594637
MMP11	7.32345563478261	46.8294599777174	2.67681993924013	1.74581290112569e-11	1.13589749656575e-10
FRAT1	2.93849134782609	3.23571220751812	0.139007646081562	0.34807712061709	0.37189292360668
PITPNM3	3.73028302173913	1.23241801150362	-1.5977934216063	1.4101131781341e-06	3.26028445513921e-06
ERN1	3.69878873913043	2.33132519083333	-0.665902645016544	5.62354607346459e-05	0.000101564043853497
DKK1	0.285104316086957	11.1778935179402	5.2930146467954	0.0211452667182949	0.0267945639439068
ETV1	1.16922913086957	1.10696779746377	-0.0789444252336795	0.403241358196675	0.428127592646051
CDH5	13.4843760304348	5.44110146538043	-1.30931812747373	0.00231263839724021	0.00335812299456196
ABCG2	13.4115398304348	1.05990175809783	-3.66147243488664	6.319632861104e-13	6.75202879370585e-12
SLIT3	10.2806647826087	2.02179936818841	-2.34622181244844	2.90926399626852e-12	2.50246013238351e-11
CDH1	22.2937484086957	57.8059971482428	1.37457996679748	3.58033429570493e-07	9.22345002573732e-07
SOX9	13.9082022878261	24.9943103440217	0.845663764374065	0.000663502823566301	0.00103132521580367
TGM2	88.6777852173913	25.1828662308514	-1.81613024325528	1.40047327121246e-10	7.32722327364539e-10
SEMA4A	2.56658063043478	6.39704896452899	1.31755894177724	5.07634921355125e-07	1.27536991380062e-06
ESR1	28.2699734347826	24.3881120478623	-0.213092448084803	0.0942064561887785	0.109404522919462
TP53INP1	8.58676391304348	9.22929692190217	0.104106222624663	0.98926845650241	0.992201070503899
BGN	159.566791304348	146.361248513351	-0.124626804684181	0.400364576862126	0.425518372267076
STAT1	17.7611539130435	41.5857541505797	1.22736408102115	0.00024069792840468	0.000397249426554065
MATN2	35.1427770869565	10.3522418493841	-1.76328497479034	3.67488786477829e-10	1.73488892220929e-09
TYRO3	6.4006021173913	1.66372088806159	-1.94379420674314	2.90726250879627e-09	1.09291535052897e-08
CTBP1	17.4810139130435	22.8627914247645	0.387212694915572	1.07831117395772e-05	2.15449968812418e-05
LAMA1	0.248676232173913	3.62511083172101	3.8656845735729	4.48843364702856e-08	1.3518576117905e-07
GOLM1	22.894065173913	60.082959907192	1.39198222995122	9.00678947044079e-09	3.06774876258302e-08
POSTN	29.1696112004348	5.81584095197464	-2.32640643581306	5.32022382978455e-09	1.90813681527608e-08
CRK	20.9510404347826	19.7519661363043	-0.0850256221888994	0.159377544163059	0.179343910560427
NFKBIA	84.1886608695652	59.0445159214674	-0.511822866153261	0.00215055086085312	0.0031362200054108
PRMT1	33.1246452173913	55.3569341151087	0.740859040444544	1.01982094866716e-07	2.89949093248506e-07
HOXD9	20.3493504782609	9.28670922836957	-1.13174337727861	0.00254975663065346	0.00365021576884804
MTA1	11.6912610434783	15.7453999276812	0.429499851572051	0.000314824817721395	0.000509644641127936
CKS2	9.2105562173913	89.1334182320109	3.27460624660555	6.21785680680227e-16	9.00219251022441e-14
NUMB	7.99310513043478	7.05573751757246	-0.179959172808931	0.0106207432811154	0.0139638010755598
LGALS3	104.028366956522	79.8647056616486	-0.381346999271634	0.000501767963132146	0.000792059848490091
FOXC1	3.39060734782609	7.19048192326087	1.08454474526241	0.950460866268934	0.958011697381299
ZBTB33	5.19560830434783	6.36750597043478	0.293435736774548	0.122842152735352	0.140886762741675
PTPA	32.8758026086957	42.2880638521377	0.36322439260292	0.000728526005026311	0.00112550060137246
GRHL2	3.44923651826087	13.689150718587	1.98868397926401	5.9918763643081e-11	3.39762821775012e-10
EIF2AK3	3.40394491304348	4.23828338548913	0.316272364553428	0.125348510367706	0.143599027114246
FSTL1	53.7193230869565	28.0390990274638	-0.938001133214454	9.02740521881276e-05	0.000158800975686221
SPP1	14.8481115608696	157.433800452138	3.40639395498622	1.22628584736104e-11	8.52520640459901e-11
SMAD9	4.54821547826087	2.86694697480072	-0.665785383935684	8.91950642644007e-06	1.80704571314105e-05
SPDEF	10.8867991608696	76.8538346088587	2.81953739660277	1.13234228806023e-06	2.64213200547387e-06
HGF	1.10221112173913	0.262371641063406	-2.07071689264607	1.18113713851257e-09	4.79541678236103e-09
CCL19	12.2520708047826	4.06572392411232	-1.59144144948379	3.99679720421382e-05	7.41636044291961e-05
MUC2	0.0281215886956522	0.504803588507246	4.16597216090862	1.35433248831958e-07	3.74563344862227e-07
TRIM16	1.47890920869565	2.72611730742754	0.882314156957242	0.000428169250106118	0.000680112345630219
CUL4A	10.0035893913043	11.812159498442	0.239754995497766	0.0234077755914749	0.0294410064750273
TLR4	3.88489163043478	1.85183154932971	-1.06892148428891	3.54280613926017e-06	7.61853438845143e-06
MICA	11.7585643043478	7.62733004856884	-0.624461886652868	4.70296653445454e-06	9.86262610014744e-06
EED	2.52745843478261	3.38294629423913	0.420592907355826	7.61070440087702e-05	0.000135286601871982
KRT17	9.54759781086956	63.8872054685145	2.7423173353561	5.83790790472521e-07	1.44877176608706e-06
PDCD4	36.4604426086957	18.5545161629891	-0.974561693891658	3.38450772479023e-10	1.6128053242545e-09
BCL2L1	26.5469595652174	42.7495792420652	0.687363582501842	1.60518859843811e-05	3.13320466810516e-05
SCUBE2	5.16974926521739	3.5348659275	-0.548438814309506	0.000213314407690593	0.000355524012817655
TP63	0.108764870434783	0.490999698628623	2.17450947796508	0.00694041211126457	0.00940523136573236
LYPD3	1.5727468	5.6015436896558	1.8325380372779	0.0215927393628054	0.0273274693930767
COL1A1	149.174313913043	157.291161547446	0.0764384639700273	0.503292927517072	0.527185058235117
CCR2	0.73111697826087	0.531105115804348	-0.461104828874216	0.000171416845929352	0.000290949997689452
HBEGF	11.1667507478261	2.59921244157609	-2.10306299818941	1.15055782068381e-05	2.29433435755219e-05
KAT2B	6.35014134782609	2.52187105778986	-1.3322941920388	6.20208154713997e-13	6.75202879370585e-12
TET1	0.378663543478261	0.710925290018116	0.908781427518378	0.0350422407794243	0.0430603806187841
GATA6	20.5182100434783	1.10866916724638	-4.2100040523956	7.59003768953441e-16	9.00219251022441e-14
ZNF217	7.89053565217391	12.0081761120833	0.605821894205954	0.00630061258979819	0.00859559378850156
IL17RD	10.4976633478261	5.01876417070652	-1.06466417599477	9.29878939824977e-06	1.88013371299273e-05
SIM2	0.274215534782609	2.06128277949275	2.91016022655813	1.55027132048814e-05	3.03769380365919e-05
NTN4	17.7930577826087	6.35473165146739	-1.48541135346064	9.58995630052375e-10	3.98926460861951e-09
SCUBE3	0.555344926956522	1.95273268942029	1.81403845284816	0.00124338327918853	0.00186140712149905
ACTL6A	9.77220356521739	17.3105657176087	0.824897051565495	2.33195831172504e-07	6.14789009454783e-07
CD36	2.1440153	0.71577072128442	-1.58274576470768	6.50928701980491e-10	2.8851206659834e-09
IL6	7.56064029565217	1.82903102264493	-2.04742887340633	0.00116237311853353	0.00175045803458684
ALAD	12.1791798695652	10.0294438485326	-0.280175379248615	0.00519831154147466	0.0071688671393978
F2	0.0790442096086957	0.439668311806159	2.4756838702039	0.00203047554145065	0.00298685894865567
HPSE	2.17146999565217	1.17777244478261	-0.882611192775879	1.82106550862466e-06	4.15366627248097e-06
KRT8	47.4935143478261	289.664813699674	2.60858202806172	1.46085342718974e-13	2.14893656318491e-12
DST	8.67018052173913	3.28255115088768	-1.40124453977473	3.43139397820393e-08	1.05862154646717e-07
CRMP1	9.11767939130435	3.53060779016304	-1.36875011681177	1.17334021731598e-10	6.30127153743767e-10
FOXC2	0.59571781	0.325861245967391	-0.870371306140796	6.48711298948713e-06	1.3410223389673e-05
PRRX1	17.0610687826087	7.72949565313406	-1.14226183944661	5.1445345716957e-07	1.28930928154843e-06
ADAM17	3.532183	5.23739568077899	0.568289513313186	0.0604781327647661	0.0721331430743097
MTUS1	8.47872430434783	5.23974082778985	-0.694351761664921	0.000271353744280937	0.000444950000719146
STK26	21.085127726087	5.22705803452899	-2.01215467863952	0.00881917812804731	0.0117319342070354
KIAA1429	6.64213882608696	5.23218245690217	-0.344235025212214	2.38572538233029e-05	4.57752601713657e-05
ECT2	1.53505362608696	11.2681053227717	2.87588399254324	8.33170717448599e-14	1.32135668470364e-12
EHMT2	15.5703996086957	22.4256880684783	0.526346279678635	2.59778014796433e-05	4.92849878539027e-05
ERRFI1	21.5976420434783	16.8723903712862	-0.35620943266714	0.0111397937313316	0.0146083858363069
BRAF	3.61134447826087	2.59256407065217	-0.478156399234239	2.17727240328771e-07	5.80034511637015e-07
RASSF1	8.5581087826087	7.87776048956522	-0.119506462423381	0.169087006839207	0.18922085109349
ANXA5	133.577673478261	92.1362399617391	-0.535838263614739	3.83025472517053e-07	9.79271674067528e-07
HNF4A	0.204074056304348	0.676830712748188	1.72970224964659	0.257637901348226	0.282400075451889
CDH11	8.11945413913043	2.94540966903986	-1.4629144315147	0.000841102749748193	0.00128766107238977
FMOD	85.5359982608696	32.1835454719928	-1.41020844531334	2.04486982603458e-11	1.29721429589069e-10
SP1	19.1521926086957	14.6327106738043	-0.388312516325893	5.68147637047304e-06	1.18170051557995e-05
BDNF	0.0537985313043478	0.38825887361413	2.85138020465533	1.97782016805215e-06	4.47102052648724e-06
VIM	429.610234782609	339.624750372301	-0.339086763602515	0.00132364733052123	0.00197283706384589
FOXA2	3.73840956956522	16.7418645914909	2.16296367365707	7.02014462589926e-06	1.44826154375767e-05
ONECUT2	0.0185226810869565	0.361262105771739	4.28568108925679	6.00378230781559e-12	4.65178552857468e-11
LAMC2	14.704397826087	30.4366178459239	1.04956034947147	0.000201766768596678	0.000337942689976284
CLDN1	78.8947080347826	20.6399435848551	-1.93448950538756	3.88304530366555e-08	1.18002724048519e-07
OSM	0.640777887826087	1.17008625625	0.868718617390306	0.00936349572398935	0.0123910667012375
HOXB9	0.667889493043478	26.085397113587	5.28748916778852	2.31288682868608e-10	1.17379006555819e-09
COL8A1	1.94485244434783	1.90113819925725	-0.0327972928243229	0.412676049110466	0.436773920591369
PBXIP1	79.6013656521739	48.4342477163406	-0.716765648238751	2.06070880204366e-07	5.51878478647577e-07
NOG	0.262376470434783	1.99979911211957	2.93014483080805	8.17345247124656e-07	1.96588963467186e-06
IMP3	14.3672290869565	19.5208911628804	0.442237070447253	0.000203821673428809	0.000340822073361188
CAVIN1	283.331178695652	32.9774150517029	-3.1029391472902	1.16430577060991e-14	2.81373894564062e-13
TBL1XR1	12.9286876521739	15.7982742574275	0.289191133131456	0.961686638968081	0.968365018405359
NDRG2	29.9328452173913	10.8175264114493	-1.46835877519396	2.68552209435273e-10	1.32320627464467e-09
ZNF143	4.06109226086957	3.6975713263587	-0.135289825865872	0.0640729609807928	0.0760632226848008
EIF4E	2.0078952173913	2.09526414769928	0.0614481506199789	0.830105769767383	0.845941120797082
WIPF1	6.64199334782609	3.64887165608696	-0.864165870883046	3.16819664393108e-06	6.85654497567174e-06
SAT1	109.003624782609	327.568296168062	1.58741962104014	7.91672088321108e-09	2.72388871066415e-08
CTSL	55.0523647826087	33.0115977798732	-0.737831568802527	1.10442954944455e-08	3.69965674153867e-08
PMP22	53.3607105217391	9.5294939711413	-2.48530636453238	2.01735992611138e-12	1.78053941304613e-11
IL11	0.15549451173913	0.975206808188406	2.64884453727482	3.04196708679523e-08	9.5296191144974e-08
CYR61	402.103336521739	49.7184490608152	-3.01571310905788	6.00378230781559e-12	4.65178552857468e-11
ROCK2	10.7254619565217	4.6389315461413	-1.20917532490693	1.40047420205636e-10	7.32722327364539e-10
LEP	0.0453001195652174	0.0356644087789855	-0.345029800414443	0.182780193152544	0.203423131633588
YWHAG	40.3553091304348	55.181363743913	0.451422625232695	0.000392402618046512	0.000632204217963825
CCL21	181.223375217391	16.3743689688587	-3.4682578397338	1.24593225787326e-12	1.15735417485216e-11
GLIPR1	5.22572840869565	1.64013078724638	-1.67182128416618	6.14975874471083e-10	2.77422450039177e-09
APLP1	1.18170486521739	6.37610180684783	2.43180490239785	0.00455747739336799	0.00631083158836086
LETMD1	13.0850584782609	8.92415013728261	-0.552133681552792	7.54506632877881e-06	1.54711966135565e-05
KDM6A	5.70397743478261	4.41577747016304	-0.369300804020747	0.000151541577190185	0.00025807835712758
DLX4	0.0556576893913043	0.775920511938406	3.80125594309598	2.01722507374273e-12	1.78053941304613e-11
TXN	99.670892173913	204.786895578533	1.03887925200218	3.35716740379059e-08	1.03887954720959e-07
SCRIB	14.5910473478261	30.1663814689674	1.04785820820941	3.39766939814546e-09	1.25404888695187e-08
TSC1	4.58842443478261	3.26653519400362	-0.490237664978679	8.06718396028683e-07	1.94956945706932e-06
MMP3	0.267005169565217	2.63368927880254	3.30214556753831	8.29351003277963e-06	1.69237121612924e-05
PTHLH	1.39381826695652	2.13881957117754	0.617772315604185	0.13746211128332	0.156241929398174
PTPN6	4.99467250434783	14.5778421849457	1.54531519729679	8.5914716330897e-12	6.41201743204856e-11
GJB1	14.978372043913	15.8025489589674	0.0772764546449887	0.045126945498386	0.0547238347441598
YPEL3	21.9588155652174	18.7226016046015	-0.230019320066551	0.00240290880735224	0.00345950700632982
HDGF	55.8490856521739	129.49439664558	1.21328410582114	9.47705035485037e-12	6.92029216559218e-11
ADAM12	0.489629446521739	1.2261713038587	1.32439831665699	3.88708089472744e-06	8.27125179905315e-06
TBX20	0.00273919652173913	0.129190691894928	5.55960554341108	1.32300393169969e-06	3.06586527551412e-06
CCL3	1.39513211086957	2.65671362391304	0.929240979939479	0.00647419294362311	0.00879692883236607
PDCD1	0.608165661304348	2.04561821610507	1.75000064758514	0.00288037020487558	0.00410614572745606
HDAC1	29.8273873913043	42.9652320137862	0.526532069410249	3.19115778857171e-07	8.2839518040928e-07
MMP13	0.00443854956521739	0.17580993196558	5.30778445629943	3.66284333920828e-06	7.86001266236026e-06
FKBP5	7.36326369130435	2.41210024106884	-1.61005550444874	4.53322763925724e-06	9.58588761217937e-06
TRIM37	5.63379034782609	6.15669414445652	0.128050022151568	0.771705801390201	0.789598173801466
SMURF2	5.77994269565217	4.95513238369565	-0.222131587760049	0.0113453518313424	0.0148587511081452
WASF3	5.88150691304348	1.92045105163768	-1.61474064530378	8.29116499221595e-13	8.25052202656783e-12
UIMC1	6.54235404347826	5.08766291440217	-0.362806746532784	0.000258160579844223	0.00042400159958234
ZMYND8	7.41618373913044	14.2171058685326	0.938878917052775	1.11748117279573e-07	3.13326903422007e-07
STAT5B	31.3856608695652	8.38097776780797	-1.9049151161778	8.6061719513433e-16	9.00219251022441e-14
FOXO4	16.7288513043478	5.40721693342391	-1.62938024281986	1.44903816596735e-15	1.02206926391635e-13
TEAD1	13.0914736521739	6.02883665355072	-1.11867595817865	1.88955691147709e-11	1.21386092730965e-10
PAK1	8.82567417391304	14.1560012576993	0.681635403033956	1.4077762521392e-07	3.88286113022089e-07
HOXB7	7.98076434782609	32.6809244305978	2.033849962417	1.57074284309643e-08	5.14291608304154e-08
IDH2	23.3489232173913	109.320782944076	2.22713977364767	1.5111575586815e-14	3.48596573195846e-13
BATF2	1.74470989130435	4.23137944021739	1.27814089577259	0.0601280295997659	0.0717999412279558
AJAP1	0.371430322608696	0.16394973740942	-1.17983800692838	9.11588563703395e-10	3.82339831470639e-09
RPS6KB1	4.24277847826087	3.68587310778986	-0.203002950666101	0.015556796046773	0.0200128618345686
TBX2	13.884912773913	3.2246470540942	-2.10630494645402	3.50721133221666e-08	1.07547416984892e-07
TNFSF11	0.017455348826087	0.542304587556159	4.95736228172204	3.27953227946499e-11	1.9580736845041e-10
PDCD6IP	16.2394226086957	12.8150133261957	-0.341665359660728	8.9320194790999e-05	0.000157395829362611
CXCL8	3.30789454652174	8.05786728878623	1.28448480174414	4.69430706751115e-05	8.61613322517869e-05
CYP4Z1	0.0705828530434783	0.432209976657609	2.61434272228945	0.000103261493101846	0.00017946988955201
ITGB1	63.6604952173913	32.5324063348551	-0.968520841187398	0.00040992171680637	0.000657299435321431
TIMP1	231.906395652174	299.192880880996	0.36753323951979	0.994378592322361	0.995359241821693
PIK3R3	7.56928706086957	15.5921595559601	1.04259143244375	2.77911510935511e-06	6.06624050751707e-06
BIRC2	12.344986	10.2018776649094	-0.275090494397382	0.00644913520699382	0.00877462766099025
STIM1	13.2275523043478	9.83516310130435	-0.427525239726953	3.55887738346342e-05	6.67700655122989e-05
CXCL13	1.21158113956522	8.17858115309783	2.75495955615558	0.000331489170114335	0.000535766731952309
GLIPR2	26.8998965652174	11.3511863417391	-1.24475754020631	2.70975440256842e-09	1.033985232559e-08
IGF1R	12.1758037391304	7.48125038144928	-0.702665688720079	1.7915900333874e-05	3.47698639366771e-05
SGCD	3.45721158695652	1.98411177495833	-0.801115599323879	0.00202496122279868	0.00298307059672084
BSG	155.85101	305.110386347917	0.969163787489012	3.79772937137934e-10	1.77635728661292e-09
DNAJB6	6.206481	4.7935510686413	-0.372680707217834	0.000147682444332934	0.000252778551429895
ITCH	8.01299447826087	7.61350013413043	-0.0737816299572591	0.134769275971684	0.153697545068831
FZD8	3.95373899130435	10.3337647941485	1.386076413347	0.00437792699862898	0.00608711767617591
MGLL	9.93487768695652	6.96539827849638	-0.512296358002928	0.00040992171680637	0.000657299435321431
AXIN1	5.83299339130435	9.64490717981884	0.725530914603578	6.50928701980491e-10	2.8851206659834e-09
LOXL2	4.10658623478261	9.14998163233696	1.15582925358498	0.000258160579844223	0.00042400159958234
TBX3	10.7769786956522	3.0294754159058	-1.83081287481313	3.21750213582206e-09	1.19188491527715e-08
SUZ12	5.72079808695652	6.6748186598913	0.222512216502999	0.271449612430243	0.296578424775777
NKX6-1	0.0241865619565217	0.703308074851449	4.86187916687855	2.58555838046205e-06	5.73000383443009e-06
EGFL7	36.5481241304348	16.1595805895833	-1.1774076058384	4.74620444344243e-05	8.69566337562106e-05
ANGPTL4	3.92933053913043	14.64308078875	1.8978636782862	0.000308673672069427	0.000502895308427718
RASAL2	2.22250458695652	2.02950844663043	-0.13105605217626	0.0536301042385197	0.0641916931628508
BIRC5	0.616363046956522	18.2209061482609	4.88567052770052	5.83767126943798e-16	9.00219251022441e-14
PTPN14	5.10245860869565	2.77305807070652	-0.879714745896736	1.61827675148288e-08	5.28151415676889e-08
CSF2	0.107911014782609	0.134270946992754	0.315305041678009	0.0057835234687831	0.00794354035292943
MCAM	37.6437419565217	10.4526624568116	-1.84853957940826	2.21536502668907e-05	4.25870360244206e-05
EIF5A2	1.8070447173913	1.07476629877536	-0.749609218902663	3.88708089472744e-06	8.27125179905315e-06
TAZ	4.19832365217391	5.84046001673913	0.476268616255567	0.000926311963605272	0.00140960516200802
CLK2	11.7322474782609	18.7558985992572	0.676864975973917	4.41104674053684e-07	1.11373443822012e-06
CX3CL1	14.0370841565217	18.7620502791848	0.41857420733889	0.885412474064459	0.896899861452521
EGR1	473.976303043478	63.1399846899275	-2.90818911589042	2.45211649187821e-13	3.19089517853382e-12
SIRT1	9.48547273913043	5.11032130958333	-0.892305673851752	1.52456619200834e-08	5.02413858730021e-08
FSCN1	19.2115898695652	35.2979112550725	0.877605899653109	0.0182638499777229	0.0233768067180186
LOXL3	2.27658803478261	1.68110477916667	-0.437463601852715	0.0143407268407685	0.0185188775361069
CYP3A5	1.18683982173913	0.822631206231884	-0.528807532998903	3.20786378668292e-06	6.912912406546e-06
MAPK7	5.72841373913043	5.32928885940217	-0.104192663612507	0.326159337812891	0.350319288761994
VHL	9.58879686956522	12.9764930925	0.436478833398063	0.00793429980104912	0.0105964661816643
PRSS2	0.201329625652174	7.40820727	5.20149307795132	1.2989974005673e-09	5.21139273350122e-09
DCN	163.005907826087	7.8145464925	-4.38261829216186	1.07430527298173e-14	2.65956061482062e-13
ATM	2.69091834782609	1.6635937484058	-0.693795446443554	6.44395500471329e-09	2.27104664228611e-08
S100A6	478.469886956522	773.482477591014	0.692940479424326	0.836103597308481	0.85119874751064
HDAC9	1.94746567869565	1.4367957413587	-0.438742923997733	0.0028683489912561	0.00409475981170878
PEAK1	2.76899795652174	1.51513997402174	-0.86991290786214	2.67665361495309e-06	5.88052688133633e-06
NTRK3	0.763520550434783	0.0851082507273551	-3.16529608389458	1.37706061666462e-10	7.31788757023345e-10
HSPA5	132.905495217391	238.177666578098	0.84163738437025	2.69559159535502e-08	8.5500795915167e-08
MUC1	45.5494449	143.50270299808	1.65557253409761	1.4561225755808e-06	3.35139450583057e-06
SHH	0.653285118652174	1.93533600539674	1.566799381424	1.58200420658093e-05	3.09390032693573e-05
HDAC4	3.57304108695652	1.98187518902174	-0.850286393867323	7.05869989327822e-10	3.08818120330922e-09
TSC2	10.817465	14.3979464951812	0.41250060927471	0.00327668408075163	0.00461921436383737
HIF1A	27.5947334782609	39.4346154353442	0.515069622215274	0.00113649568698906	0.00171403138528068
GEM	33.0613787391304	5.38804170688406	-2.61731396640595	4.52571685818214e-09	1.64645254876519e-08
LRIG1	20.3337233478261	39.2985230776449	0.950600679863373	0.00369176011887991	0.00519713803143288
ROR1	2.84145695652174	1.21120263394022	-1.23019061326317	4.069512042525e-07	1.03522674765987e-06
ABCB1	6.57468277391304	1.15066757480072	-2.51445018416046	3.22116455320018e-10	1.54951754573374e-09
NTRK2	1.11391887826087	0.757359296583333	-0.556594379054883	1.7980349097737e-06	4.11037259779348e-06
OVOL2	2.34675258782609	7.84938532481884	1.74191393265178	7.84086522062956e-10	3.37227776960119e-09
CREB1	5.33697147826087	3.91298281648551	-0.447752526537843	3.30953646398583e-05	6.23224399062267e-05
MYB	1.70293013869565	2.79093774121377	0.712730691016664	0.000149214859405136	0.000254971519017194
AFAP1L2	18.9210292173913	5.17520730038043	-1.87030200870971	5.80731115156327e-13	6.53856109575937e-12
FCN2	0.0912049047826087	0.0491487726449275	-0.891956021495134	7.35294192318595e-07	1.785463170343e-06
MST1R	0.665554513043478	4.88290015268116	2.87510953576078	3.13652309978067e-11	1.90632990795053e-10
KDM6B	10.5368655217391	11.0461660293478	0.068099955328607	0.0919609730644335	0.106919115304009
IL18	2.23731865217391	5.0881427736413	1.18536840511001	0.0006666214088072	0.00103458827207845
FGF19	0.0790986618260869	4.18985892559058	5.72710457063045	8.80177458304638e-05	0.00015537045568334
HK2	4.68737315652174	14.7514452538949	1.65400475175584	2.04136136358337e-10	1.04645544648339e-09
RPL22L1	8.70808608695652	27.5655569953804	1.66243917812322	6.07197597855441e-08	1.79680921814365e-07
NCL	88.515742173913	102.001025844909	0.204577701023493	0.150459056367641	0.16968438023684
CDKL2	0.562418308695652	0.327989020172101	-0.777996040280938	5.61360411914317e-05	0.000101564043853497
VANGL1	5.40190147826087	6.70037260148551	0.310773997012003	0.0134002046592302	0.0173706356693725
TPBG	5.10306003913044	7.78851351827899	0.60998539248601	0.00145948513500635	0.00216892739682496
RHOC	50.2069465217391	53.0669325850543	0.0799261733391212	0.766810614489529	0.785381204547802
CAPG	27.5096405652174	56.1011428762319	1.02809287145089	2.05662369112177e-05	3.96857993629011e-05
MICALL2	3.07635493478261	4.16702127528985	0.437794501934949	0.00598932541701168	0.00820400175204704
HAVCR2	1.37587062608696	2.47464764005435	0.846878298494559	0.00929385541959908	0.0123149650794949
ZFP36	368.063447391304	75.732668599221	-2.2809668107986	6.14788508039388e-11	3.46672408699988e-10
POGLUT1	3.60392860869565	2.99789036952899	-0.265622806617079	0.00311772622767618	0.00441968173336777
GMNN	3.48474717391304	7.93924627681159	1.18794806045917	7.36292986616363e-08	2.15993462836881e-07
PRKCA	6.51277182608696	1.97926110851449	-1.71830973450149	4.39661119387279e-11	2.57951465998895e-10
LRP6	7.02588334782609	5.19090060264493	-0.436694760682764	2.53954285253618e-05	4.82703369910903e-05
PARD3	11.3239766521739	8.87255906925725	-0.351958500599417	0.000223221138129212	0.000370817438954419
MDK	120.535094782609	460.847390845036	1.93483582258679	1.40047420205636e-10	7.32722327364539e-10
LGR5	8.31927182713044	27.0056501875471	1.6987321208464	0.000445022299038047	0.000705777552380653
TAGLN	786.556062173913	40.0706065978804	-4.29493334322158	3.58791347142503e-13	4.28439079234871e-12
DAB2	10.0867856521739	3.42234423199275	-1.55940972139837	8.5031291902246e-11	4.6652303395016e-10
NID2	2.8921473	1.55053518164855	-0.899374771006946	4.70296653445454e-06	9.86262610014744e-06
EPS8	15.3021397826087	6.40300195793478	-1.25691305080063	3.83939098210866e-06	8.22148068953648e-06
BMP6	3.35716763043478	1.71097671351449	-0.972424450825679	3.18797103938675e-06	6.88466086165436e-06
FBN2	0.538729556956522	6.58744930131341	3.61208682869983	1.85614366121786e-06	4.22418344425141e-06
TXNIP	404.990026086957	94.7126272576268	-2.09625769206324	6.65844594397149e-14	1.10792174313624e-12
KCNH1	0.0493081957826087	0.0408924880742754	-0.269991619414867	0.0358898221683522	0.0439953737933303
EXOC4	9.88072695652174	7.96706033525362	-0.310569688762115	3.23621640560691e-05	6.10550121132159e-05
TRIM28	99.56616	146.285527297754	0.555059648617885	1.73060575609646e-05	3.36506674796534e-05
LTBP1	29.6374982173913	16.8638801750906	-0.813487149759822	0.0041206047898794	0.00576090063598842
CRIM1	23.1785213043478	6.07126214094203	-1.93272015980912	1.51044718805372e-15	1.02206926391635e-13
CUL3	5.61407191304348	5.28766773873188	-0.0864160190246199	0.192435547631336	0.213233712713762
CPEB1	1.15521563478261	0.0964380944021739	-3.58241521894581	5.49440266315006e-15	1.79897377519268e-13
TGFBR1	10.968450826087	6.63349377539855	-0.725518950762367	0.00029965761249942	0.00048899112007542
CCL20	1.0927760773913	12.2873859692572	3.49110831666484	2.4953842350423e-08	8.0152373372403e-08
MRC2	30.3573839130435	13.1371701268478	-1.20839293129214	2.15821148256586e-09	8.42532559540134e-09
SLC9A3R1	34.9275373043478	60.4473453145652	0.791314057814904	0.000105788040814882	0.000183233551923388
PDGFB	7.78156904347826	6.46547280548913	-0.26730520868152	0.1288596115841	0.147454910662753
MXRA5	5.34380647826087	7.92290398637681	0.568161556354081	0.439476341952839	0.46417116241637
PRSS8	9.55052485478261	99.9496164435145	3.38754910603569	9.05174841087003e-15	2.3557755479572e-13
GSK3A	16.0192234782609	22.357113060779	0.480929691531411	4.82449754306788e-08	1.44450295168552e-07
KDM1A	16.3448443478261	29.4072988280797	0.847338634933783	3.5267811515933e-10	1.67274900414355e-09
RB1	7.8557217826087	8.7226282436413	0.151019067440884	0.600776189782401	0.620965206343317
SERPINH1	46.689197826087	84.6084071573913	0.857712222954857	2.67665361495309e-06	5.88052688133633e-06
FBXO11	5.5383617826087	3.54422703019928	-0.643988277391901	9.01712572463879e-07	2.15350179070785e-06
KDM5B	6.1929897826087	12.2012459495833	0.978320507437267	7.7388004604119e-08	2.26365488971703e-07
MTA3	5.03143956521739	6.70309275958333	0.413855664149453	3.97759619441358e-05	7.39424933576884e-05
CBR1	14.8153670869565	19.7701894981159	0.416232326386976	0.137801612677331	0.156452613945739
FHL1	85.6250113043478	3.53990809655797	-4.59624846291077	1.177016747599e-15	9.58047951506964e-14
FSTL3	12.4708924782609	5.54895533782609	-1.16827661894705	1.01982094866716e-07	2.89949093248506e-07
PKP3	7.33263346434783	26.8332439811051	1.87161814803915	3.35673315978999e-10	1.60711516848436e-09
NRP2	13.647740826087	4.99395499293478	-1.45040743047581	3.77896057547468e-07	9.68597218208788e-07
GEMIN2	2.89345686956522	4.34671256460145	0.587130558389791	4.5418242698233e-05	8.36651839177976e-05
UBE3C	8.57960947826087	8.54132507311594	-0.00645207927628455	0.566479991124877	0.589720195888975
BTBD7	4.65168304347826	3.98653934913043	-0.222615888468085	0.00397287804342516	0.00556971162165268
HMGB3	5.26136904347826	29.5430714730254	2.48930967264236	2.69330610397805e-15	1.13904403980738e-13
PPIB	97.5395360869565	204.225038575127	1.0661007397838	2.77409264183736e-09	1.05457079830147e-08
PRKCQ	2.25651960434783	3.20421941549638	0.505873630080089	0.779556963010307	0.796828114255248
PLOD3	13.4377853043478	19.3069786068478	0.522827025704356	0.00012772614096558	0.000219360462064406
COL12A1	34.6300088695652	17.0863700432971	-1.01917682444025	0.0256066347749386	0.0321269892417338
RNF111	4.31423013043478	3.23694487684783	-0.414470337488081	1.17795720235782e-05	2.34436580469252e-05
IGFBP4	546.757769565217	179.328751718243	-1.60829500291792	1.58847459788109e-10	8.2260291675985e-10
MSX1	14.5705884782609	242.021839406739	4.05400618694421	2.13283321427079e-07	5.69690976969698e-07
MCRIP1	26.9015008695652	35.6652688875725	0.406833185516253	0.0294773270294779	0.0367110269140124
PDGFRB	36.1586247391304	12.3120692133877	-1.55426656014479	5.00155166394153e-08	1.48873165363656e-07
LHX2	0.0177187958695652	1.0934607282192	5.9474770316766	2.10693741042862e-11	1.3187817063917e-10
FERMT2	21.0550025652174	4.30416672983696	-2.29035718173352	6.94531631041541e-10	3.05172989397041e-09
NMI	5.91789104347826	9.65605142338768	0.706350224424278	0.000528813843182394	0.000830876239675124
PLAC8	1.17446096347826	1.23681766422101	0.0746340669734054	0.858174697456583	0.871047317918432
FOXP2	1.65285089565217	0.0887124538244565	-4.21967612387785	6.6758034674506e-15	2.05331530892799e-13
TIMP2	175.24256173913	33.5664678267935	-2.38426057313853	5.3553784552049e-10	2.45959689232261e-09
TEAD2	19.6691969565217	37.0017845710507	0.911656795390399	2.7354456692925e-08	8.62260047929158e-08
FLOT2	41.1844786956522	60.1412979793116	0.546255277218431	5.61287020071038e-06	1.16982818351561e-05
NT5E	24.1987146956522	15.7321895033514	-0.621210951809727	6.00274484495436e-05	0.00010822000031312
SOX4	22.2052715652174	65.3289402361413	1.55682002134681	5.39919665063887e-10	2.4685516218011e-09
DPYSL3	68.3184324782609	12.8667066809239	-2.40863204021811	1.61279373507288e-11	1.06297768902531e-10
FAS	6.91792956521739	3.85860793152174	-0.842259864180078	1.24142782137141e-07	3.46167373267028e-07
FOXA1	0.891357745217391	6.70942729935145	2.91211314991024	1.00084805537175e-06	2.36257812410341e-06
GAPDH	425.991886956522	1378.45386657471	1.69415312513476	1.84542473517817e-14	3.82266912169336e-13
RACK1	285.33287826087	322.373237876975	0.176085987148856	0.274813568368541	0.29960877754465
FOXK2	5.92903234782609	8.89510245302536	0.585214554569355	2.37127792571041e-10	1.19743636547068e-09
CD82	14.8871710434783	16.6870673139493	0.164660799310566	0.135774271020397	0.154669904697759
TIMP3	3.90246860434783	0.44995185907971	-3.11654446662138	4.47137119122728e-11	2.60829986154925e-10
COL6A3	38.7844053043478	11.2002268494746	-1.791948727503	4.92998694128748e-08	1.47174610159023e-07
GATA3	0.562064205652174	1.79833299585145	1.67785334150818	0.077852689112195	0.0911424215096631
CD274	0.961996143478261	0.711618541847826	-0.43492700863898	7.21297082724049e-05	0.000128893756860019
SOCS3	85.2140948695652	32.5526595195109	-1.38831666476864	0.0947113742424593	0.109865194121253
ADM	4.45131343913043	21.9336973801268	2.30084603190032	9.78845973124448e-09	3.300759676815e-08
PLS3	34.003386826087	15.8072003995833	-1.1050965739373	2.20245660696483e-06	4.95674823962151e-06
EML4	6.02852686956522	10.1323990545109	0.749098388961299	1.11775975109113e-06	2.61411554690668e-06
TXN2	40.3744856521739	46.3573830630616	0.199355245742812	0.0471561714431483	0.0569126207072479
COL7A1	1.37624542173913	3.4531370501087	1.32716982936284	9.46601336923278e-06	1.91013987470602e-05
TET3	1.31204674782609	3.93248009802536	1.58362034063578	3.21596874380938e-12	2.69769278922853e-11
SPHK1	2.50575563478261	2.48471664987319	-0.0121643873715234	0.331233990979795	0.355393764106228
ZFYVE9	7.7112672173913	5.00383750032609	-0.623933023619581	3.8549528127328e-08	1.17854732076018e-07
NNMT	23.2653866956522	18.9412753441123	-0.296651693561876	0.291473022540506	0.315399912450547
ERF	28.4159426086957	26.389560255471	-0.106733262610145	0.224847574229711	0.247527427161775
GNA13	13.2558876521739	10.936004812663	-0.277547497477745	0.000818127659767477	0.00125627772263841
ITGA5	15.4450679130435	7.88478646554348	-0.970002624776638	0.00688720478963814	0.00934560542978972
DKK3	21.226594	7.09915745978261	-1.5801531779168	5.87679316953696e-07	1.45486465050732e-06
PCSK1	0.0419449685217391	0.736903836253623	4.13490669549636	0.0260897374557955	0.0326888191639854
SEMA7A	1.74025320434783	3.22508571947464	0.890040274994106	0.000511450019651824	0.000806089704886027
MMP1	0.152855978695652	5.26547256012681	5.10631812760031	1.25427546043091e-12	1.15735417485216e-11
TNF	0.507048273043478	3.51753460427536	2.7943696069864	2.94908230282289e-06	6.4096756688763e-06
IRF8	2.0040524826087	1.80299422742754	-0.152525512912495	0.0224843426533251	0.0283146498674007
DDR2	13.8160245652174	1.57646442621377	-3.13157803283289	8.96086568937059e-15	2.3557755479572e-13
WNT5A	6.47244847826087	7.02662024451087	0.118519353761309	0.648827149671863	0.6679103011328
OXTR	3.31934155652174	1.41241973402174	-1.23272820538272	0.0610064541538729	0.0726778767208697
TJP1	19.3643789130435	9.71213058512681	-0.995545504871385	1.75631236117942e-08	5.71364438011895e-08
IFT88	3.83839469565217	2.66850764900362	-0.524469922389104	0.000897058253045675	0.00136713832859063
EFEMP1	49.16095	5.21697062730073	-3.23622857921519	1.84542647254162e-14	3.82266912169336e-13
MMP14	55.9453430434783	68.7698947740761	0.297759093545603	0.28565332265853	0.309432361257639
MMP2	93.0627913043478	72.2245396130073	-0.36571535708724	0.0192316405512022	0.0245536039741764
NOTCH4	4.10721931304348	1.77926183021739	-1.20688315650723	0.000584257352150854	0.00091234032682018
DLX2	0.00339869852173913	0.618906672074275	7.50859566997485	1.5600145256469e-07	4.27528243668307e-07
ACTG2	438.304012130435	13.1623487094746	-5.05744303116019	3.68580803605134e-12	3.04154077771716e-11
SMC1A	10.0883453913043	11.8869512125906	0.236689162722401	0.412676049110466	0.436773920591369
HMGB1	29.3273091304348	28.334104517337	-0.0497050978794098	0.550118817879369	0.573275770172032
SENP2	6.14348556521739	4.61035744902174	-0.414178805051124	7.19116730943359e-06	1.48053444605986e-05
ST8SIA1	0.732742943478261	0.173393893242754	-2.07925408022374	3.100937403139e-12	2.62287622015507e-11
PIN1	9.13693034782609	10.7080584021377	0.228915450083186	0.149371541486842	0.168645288775467
ROR2	9.10275608695652	5.95974111280797	-0.611053761105698	0.00012772614096558	0.000219360462064406
MAD2L2	6.58997134782609	17.1476277044384	1.37966490222287	1.5163118626133e-12	1.3741576254933e-11
BASP1	18.6575471304348	46.1535239969203	1.30668147683502	2.4966821096273e-05	4.77237729053053e-05
WNT1	0.0382145647826087	0.0792312348550725	1.05194668755759	0.923324821045332	0.933164007588623
QSOX1	26.5819134782609	43.508653005471	0.71085739321104	0.00204248072670789	0.00300017067671275
SERPINI1	3.91754982608696	2.65254772112319	-0.562572917569374	1.45612313011949e-06	3.35139450583057e-06
VEGFA	7.94428782608696	13.0703896753442	0.718312355113143	0.00250698408361193	0.00359405204077134
IL4	0.117189073913043	0.0929711573007246	-0.333982947333843	0.276218448481852	0.30081730172648
CCNA2	1.01592613043478	11.3072479359964	3.4763804249671	2.21467869016669e-15	1.13904403980738e-13
SHC1	26.1919813043478	23.4848631035507	-0.157394013184161	0.0323632770109635	0.0399619539733917
SREBF1	8.74357117391304	26.421334441558	1.59540878221976	2.43611590897594e-11	1.49858039249126e-10
ITGAV	20.305416826087	11.0072084311413	-0.883416013586384	3.07050481821761e-09	1.15002302232136e-08
SMAD3	10.1335306956522	4.90049656400362	-1.04813707232781	1.21546439423151e-11	8.50825075962057e-11
ITGA3	18.1292106956522	16.0784078363949	-0.173191564029644	0.0887936278869291	0.103592565868084
TYMS	2.26320797826087	14.7092882861594	2.70028637024165	4.36872748780192e-14	7.64527310365336e-13
KLK6	15.1837380152174	14.9084732803533	-0.0263944806799992	0.57693149285719	0.599054575620018
TNFSF12	29.8365639130435	10.6945455437862	-1.48020622153768	4.76521033105466e-13	5.49623691593236e-12
HOXB13	0.0343007296086957	3.04044720166485	6.46990046245745	2.48657569253059e-09	9.59648033429106e-09
EPHB3	6.04155730434783	23.3101689128986	1.94796707928867	0.00292892533797023	0.00416950801969114
GADD45B	51.4452163043478	23.963030943279	-1.1022265349083	0.000695308321458887	0.00107582004006215
CLU	592.937452173913	233.632801978297	-1.34363708327765	1.34067091842819e-07	3.71798082569566e-07
FGFR1	20.3152534782609	18.6538879984601	-0.123087005211659	0.0139876511906225	0.0181090127021452
SETDB1	5.38308091304348	7.82136365849638	0.538988053376246	6.03541449392012e-05	0.000108616058711506
NUAK1	6.77035666521739	2.43407791519928	-1.47585648790417	6.23817980776044e-07	1.5294088176031e-06
CYP7B1	0.873095382608696	0.336392880181159	-1.37599210083513	1.93948651669679e-11	1.23809988330015e-10
KCNN4	5.70483232608696	16.270422028587	1.51199528349145	0.00239272183955504	0.00344973390219938
PSME3	14.6533034347826	22.2677362634783	0.603728959403583	8.91798583265855e-08	2.58621589147098e-07
CDKN2A	0.360968963478261	14.2730316312862	5.30527319165689	1.80896713029969e-14	3.82266912169336e-13
RDX	14.1700044347826	9.83831945068841	-0.526356404466657	0.000210104969962774	0.000350750895579302
TCF3	11.3896570434783	27.3416728784058	1.26337720940205	1.14855851175123e-12	1.08952045740888e-11
E2F1	1.31087847391304	13.3899901739855	3.35254905134638	2.53208858730113e-15	1.13904403980738e-13
ASCL2	0.79516932173913	9.24994249	3.54011039316543	1.0782525121408e-10	5.85254705787653e-10
F11R	14.5969627826087	39.9379304001087	1.4520913576006	1.82429404162302e-11	1.17940028805565e-10
PPARGC1A	0.44079281	0.366975159644928	-0.264418280447606	3.98303109351331e-06	8.44003457184971e-06
CLDN4	29.2665289130435	98.7950755019565	1.75518748314453	2.57938077341979e-08	8.25890058366274e-08
PAWR	8.62568243478261	4.69694211360507	-0.876916788901138	7.73816161248174e-09	2.68062595108156e-08
S100P	0.373750045652174	13.2940105388587	5.1525588369528	7.90442418940949e-10	3.38522808111841e-09
CSK	13.0027488695652	25.8739309679167	0.992682605031668	4.41823787712917e-12	3.53111137424103e-11
LGALS1	548.628643043478	379.144547273786	-0.533081970280929	0.00422184008725202	0.00589431594024869
FST	2.64268263043478	1.91882174738225	-0.461782480938664	5.41276860504794e-05	9.82819344208168e-05
ANXA2	41.8052191304348	90.1886097619203	1.1092621765749	2.9413825133908e-07	7.6945960079682e-07
MUC4	0.925222152173913	2.1231231517971	1.19831634392995	0.0425144588040545	0.0517412178490591
EEF1D	16.9782345217391	12.3705972598551	-0.456771292162403	0.000106346170083892	0.000183886478083731
FGF1	1.08494221304348	0.840184924746377	-0.368839397667443	0.29500283973304	0.318879533896737
HDAC2	6.53470669565217	10.2152349442935	0.644527997039804	1.29391047858546e-05	2.56507643703954e-05
JUNB	419.143877304348	110.571338326504	-1.92246808841635	4.90869190776933e-06	1.0251691947296e-05
MAGEE1	3.50397208695652	1.15905976849275	-1.59603631951695	1.98676920788049e-13	2.72509560270094e-12
ITGA6	23.7688336956522	18.3661870116848	-0.372018973075765	0.00888563537001376	0.0118048689797958
COL6A2	247.027018695652	87.8947509645109	-1.49081992993782	6.15606607897567e-07	1.5166036578059e-06
FMR1	7.86717882608696	7.58353940831522	-0.052975033589687	0.0430396956617197	0.0523177138881982
SKIL	6.77681	10.8055820874275	0.67309856244001	0.00707522657102496	0.00956239010597914
MYLK	67.787379826087	3.2640896257971	-4.37626413094967	1.87739737611103e-15	1.12636399050396e-13
WNT11	2.03629919565217	9.56380588675725	2.23163529472988	0.0173993240326982	0.0222983761277635
UHRF2	4.32346808695652	3.29306429721014	-0.392758359413042	2.51389203989518e-06	5.59561495722282e-06
MAGED1	33.8984013043478	46.3111412045833	0.450142073074779	0.0158328623237826	0.0203165047517564
GAB2	13.9577280869565	4.0586237098913	-1.78200163805313	7.12924903627096e-14	1.16712705997017e-12
CRKL	18.9651230434783	15.759007380471	-0.267172065708546	9.7225437868874e-05	0.000169559827211181
STIM2	5.49617734782609	4.48917506242754	-0.291978199541283	9.77408325490289e-05	0.000170166286513318
CRLF1	1.73970234173913	7.68450453574275	2.14311175800219	0.317400954874051	0.341997844158346
TLN1	94.1967134782609	33.129421889837	-1.50756369657672	3.39639915649197e-12	2.82569274085193e-11
VCAM1	8.06817581304348	1.62679633581884	-2.31020887555485	5.239059617611e-09	1.88568989782807e-08
AXL	22.1175291304348	5.30824415822464	-2.05888358764947	4.37844521259104e-12	3.52708086569834e-11
EPO	0.531562323043478	0.194401131286232	-1.45120223600376	0.0048378594271206	0.00668085349459511
SERPINF1	114.676186521739	25.212878272029	-2.18533310559953	3.92958065273684e-11	2.31890951309761e-10
MTHFD2	6.14363347826087	15.3050594940036	1.31684459863798	3.18997815043918e-08	9.96254714675621e-08
TAB1	10.4751786521739	9.43353890871377	-0.151103857180092	0.0221836491708068	0.0280054774979713
F2R	7.62346986521739	6.33033816652174	-0.268165227522424	0.996422722958644	0.996422722958644
FUT4	1.6536738173913	1.31976846153986	-0.325389847700672	0.000109753733104404	0.000189455848811174
ANXA1	53.7014152173913	79.7163542521377	0.569915622769832	0.968834410494451	0.973630620447394
CD63	235.466852173913	290.806901635018	0.304537529862236	0.0108974956159609	0.0143091307247093
SDC1	4.65167670869565	59.8013582781159	3.68435551479306	6.41702161994129e-15	2.03539904507513e-13
GDF15	4.05946960869565	54.2272104522283	3.73965380831431	6.81210517537367e-13	7.05539464592273e-12
KLF5	16.3951249521739	29.9074563649638	0.867238317193056	0.000551946307212538	0.000863213408044262
S100A2	1.28407882608696	29.5605443335507	4.52486716239889	9.36023527325971e-13	9.13522961765251e-12
MGAT3	5.8220529	4.01203303001812	-0.53719446472264	0.0496324631827129	0.0595472223764227
LEF1	3.99597792173913	13.4730005068659	1.75345066502616	0.00453922683766487	0.00629414650304623
FZD7	19.4643519565217	5.98528247152174	-1.70134307164867	1.68444040680367e-10	8.6787158015519e-10
CTGF	369.443043043478	69.0478557567572	-2.41968344333341	9.00678947044079e-09	3.06774876258302e-08
AGER	2.78047328695652	3.72495225293478	0.421891456285281	0.178405555778663	0.198990812214663
IKBKG	1.28783834347826	0.917291338213768	-0.489499587977298	4.90518009692829e-05	8.97073477185984e-05
ETS1	15.279973826087	6.86881217505435	-1.15350953189553	1.30914851651745e-05	2.59022562234934e-05
LGALS9	8.79498169565217	22.3539703837862	1.34577861713372	2.42084130715179e-06	5.40033830056938e-06
GLS	7.51155282608696	5.07868672431159	-0.564655694829337	1.04159671097524e-07	2.95313033977617e-07
KRT19	89.1469654782609	310.874645762246	1.80207536338776	4.18041902270554e-07	1.06078132701153e-06
PMEPA1	20.9083435217391	17.4207410022464	-0.263272776734119	0.307581950710068	0.331770116865801
CYP1B1	21.7530010869565	2.65355029298913	-3.03521865409065	4.03796037104372e-14	7.19040311685855e-13
ANPEP	1.10808209130435	24.2995736032971	4.45479432709116	5.90489175121424e-10	2.67565407476895e-09
JAG2	5.69731293913043	9.15743682375	0.684662190947676	0.0113868652517402	0.0148939023589128
C5AR1	4.13301563043478	3.90416857608696	-0.0821794721425184	0.44175392155932	0.465607715869896
ARRB1	5.28151547826087	1.91190659809783	-1.46593991054457	6.99374403311419e-12	5.33733097263978e-11
CCL2	39.196944173913	11.7467676292572	-1.73847736158299	0.0451956762608431	0.0547417797192789
ENO2	10.4105776521739	17.181027784058	0.722766220592087	0.0488930682073537	0.0587991282351469
TPM1	73.3313150434783	10.6810458528804	-2.77937649342752	3.08216670425808e-13	3.86222124052093e-12
SIX1	0.215927079956522	3.19073459623007	3.88527251910571	5.57106383113718e-09	1.9771650776115e-08
DDR1	28.2816303478261	34.7103915680978	0.295502350891908	0.0030791011016307	0.00437103163378344
MMD	3.84622834782609	5.02489567206522	0.385649226073191	0.163596441363467	0.183887472850409
TP73	2.21937267243478	2.28463540097826	0.0418120054815361	0.00156622230234152	0.00232414566794831
EPAS1	45.8881199565217	15.7462682151087	-1.54311074272997	2.59404785489322e-06	5.73629318674645e-06
TGFB1	20.3835218695652	16.5340532321558	-0.301962905482563	0.0154475610575761	0.0199228392292754
EPB41L3	4.00774182608696	1.09264536802536	-1.87496434292014	2.12453686032869e-13	2.87520655097816e-12
CD151	101.768717391304	110.099222349928	0.113510118304506	0.478306935624481	0.502049162005014
ECM1	15.1967253478261	14.5162837145833	-0.0660883202990417	0.107773068671061	0.124447855177619
HSF1	20.8278526086957	27.4570853010507	0.398664382301058	0.000411912748698195	0.000659450220707678
ESRRA	6.48695543478261	13.7330031690217	1.08203371962312	2.11784648415613e-11	1.3187817063917e-10
PLAGL2	6.32265160869565	9.66737151349638	0.612593958760311	0.00752240477812654	0.0100995249335958
MMP9	1.52115647	29.6207953097826	4.28336991202418	1.1221877344438e-11	7.96517867454865e-11
AKT1	11.4090093913043	17.0074098588225	0.575989910330312	4.05581611551259e-08	1.22885174843143e-07
PTX3	1.83873543043478	1.34826354442029	-0.447611383076624	1.08911116856003e-06	2.55299731198252e-06
NEDD4L	1.93827986956522	3.16721344038043	0.708437197187257	4.64294807303247e-05	8.53730488066659e-05
KDM3A	4.5628972173913	5.46772785951087	0.260991282333617	0.141578911950588	0.160382361194025
SRC	12.1991759565217	14.0129289683152	0.199974839640588	0.182995060533814	0.203439196540878
GPI	23.1708734782609	64.0347432858514	1.46654244871287	3.41470428787088e-14	6.25056974718123e-13
SERPINE1	14.0124389478261	6.85690505887681	-1.03107863541273	0.263710416321841	0.288744414850775
MSX2	3.75914923913043	18.3042196872808	2.28369817559036	2.53954285253618e-05	4.82703369910903e-05
SATB1	3.3497587826087	1.23604237630435	-1.438329005052	2.45137714686079e-10	1.2256885734304e-09
EDNRA	19.5347414347826	2.91300733757246	-2.74546091928763	1.41282468099671e-11	9.5601136747444e-11
CCND1	29.9065696086957	45.706512217029	0.611937296012277	0.0663133075882082	0.0785390982520786
EPHA4	4.51953777826087	2.39072214657609	-0.918728765470181	2.90341229626472e-06	6.32395596718603e-06
HDAC8	2.87124047826087	4.62568201923913	0.687991927696865	4.49888970247138e-12	3.5674789437566e-11
SPOP	14.7250680869565	7.71924246394927	-0.931743125776946	2.33624089945628e-12	2.04421078702425e-11
BVES	2.48958317391304	0.808191343333333	-1.62313541109714	7.6532584495473e-10	3.31968261807287e-09
EGFR	6.06594556521739	4.1504769163587	-0.547455430638453	6.36333288429174e-07	1.5563332235075e-06
SATB2	0.385456308695652	0.692711355400362	0.845686983120737	0.152652181509255	0.171966663964366
LOXL1	7.87550047826087	13.7075984195471	0.799532319114628	0.00594268490994288	0.00815111511296219
GSN	214.109705652174	39.1994032562862	-2.44944659790938	4.10004546571565e-15	1.54131338803755e-13
CEACAM6	0.693690554782609	9.16229622131703	3.72334506036962	0.00119931547848833	0.00179808746036286
PROM1	3.27664283695652	16.8577254128442	2.36311955991927	5.31888404598827e-07	1.32972101149707e-06
PIK3R1	19.952699826087	17.7620705969022	-0.167784200294218	0.00384562029441155	0.00540623905654809
WWTR1	18.3686437391304	8.81000323824275	-1.06003065350453	8.84200817562556e-07	2.1166599760047e-06
BRMS1	13.4018857391304	29.3812818475	1.13246132695603	7.76613845270239e-13	7.88263052949293e-12
SDC4	67.1766065217391	97.4347050109964	0.536476815037035	0.00395676437091445	0.00555479368807492
FN1	53.3463676521739	32.6266286678986	-0.709340121005158	0.000350758213887326	0.000566008882504985
JARID2	3.28027286956522	5.88402514195652	0.84298758067199	3.58764392970315e-09	1.31936905385822e-08
IRF6	10.7596853	19.9659954094203	0.891909117196297	0.000296707482785539	0.000484956674762193
IGFBP2	35.2147091304348	116.482117717935	1.72585841859894	7.57001676717012e-05	0.00013479942138031
ZEB2	3.2745039826087	0.618373420507246	-2.40472617125739	9.3929810110221e-12	6.90860559868654e-11
GH1	0.129262552608696	0.0432482751992754	-1.57958988424445	9.55654071849635e-06	1.9245811169194e-05
LRRFIP1	13.8719670869565	9.33840816898551	-0.570923827406958	8.33483921316963e-05	0.000147641567214087
DYRK2	4.65655065217391	6.05176477182971	0.378094240335781	0.113206279034388	0.130573151386254
CEACAM5	0.25543231173913	9.83001513288587	5.26618069744685	9.53060098934121e-07	2.26547072697455e-06
GSK3B	6.65421769565217	7.71703531396739	0.213777642291471	0.114671358673084	0.132112859311215
TCF4	6.68886043478261	2.37311366244565	-1.49497924190143	2.70975440256842e-09	1.033985232559e-08
PFN2	41.0874226086957	41.9776720370833	0.0309253271819347	0.623242656009486	0.642877333180517
GJB2	2.33305738695652	14.8022161220471	2.66551948661664	1.20804393076421e-06	2.8123041048754e-06
SPRY1	38.2860385217391	15.2973185776449	-1.32353960215758	2.81687629581018e-08	8.85179393265428e-08
LUM	149.82288873913	53.1335669565942	-1.4955625719952	0.000311735040727695	0.000507069016568286
CARD10	7.11769004347826	9.63449452068841	0.436799868005844	0.323641062304469	0.348351726658575
WWOX	3.84293843478261	2.42569153085145	-0.663813765918086	9.78845973124448e-09	3.300759676815e-08
CCL18	0.57772542826087	8.18047498889493	3.82372871325343	2.3531375646711e-09	9.11616270282888e-09
HIP1	7.99430247826087	9.43017343480073	0.238312143781238	0.211911957530976	0.233540322360413
S100A8	3.72835426956522	44.9795942423551	3.59265978970703	5.20983112154989e-05	9.47666413686942e-05
EIF4G1	34.3730782608696	58.679058145779	0.771566657376948	7.56352085410691e-09	2.6291005708625e-08
FGF2	7.02148769565217	0.637421796213768	-3.4614564805486	1.22705648961483e-15	9.58047951506964e-14
IRS2	6.42564208695652	2.65572704940217	-1.27473374702103	3.1187621206167e-09	1.16380277662719e-08
CEP164	3.78146169565217	3.08559546597826	-0.293395074037713	0.00242340193889768	0.00348406935974666
KRT7	37.7848169834783	99.8679838828442	1.40221561172471	5.06919488728429e-05	9.23740181435109e-05
TNS1	69.5459396521739	5.36627650275362	-3.69597298945348	7.32069725830409e-15	2.18544344622902e-13
LIF	3.77491406565217	7.59256614873188	1.0081437701836	0.00212305255262798	0.00310057315239914
SIRT3	5.71742	4.8367029259058	-0.241340345078053	0.122842152735352	0.140886762741675
NUBPL	1.90222352173913	1.32634157708333	-0.520234415499099	9.63884593685298e-08	2.76368040279824e-07
ESRP2	2.11714636913043	10.0926649634964	2.25311424892748	5.97338237192269e-13	6.59019902989297e-12
SLC30A7	3.2159862173913	4.35687757166667	0.438033350431345	0.00236239768099678	0.00342059008018792
SGCB	21.0250386956522	12.0276389200181	-0.805754992960487	8.73062735555998e-08	2.5391366091385e-07
ROS1	0.012794678173913	0.143322514552536	3.48564949589171	0.00165710917180307	0.00245542453924105
CXCL12	61.5531852173913	3.91991416293478	-3.97293954625077	6.74732282228821e-12	5.18828232168374e-11
CALD1	114.856373173913	13.2395441426268	-3.1169055575366	6.43937065529985e-13	6.8082929324264e-12
FBXO45	2.56544704347826	4.34757219195652	0.760999738446	2.12051079395997e-06	4.78292990193193e-06
NOX1	0.32367197826087	0.517263413623188	0.676366682040088	0.202682874247483	0.223855405180844
BRD4	10.2895525217391	13.8114853345833	0.424688237515817	0.00105717199897087	0.00160153668500811
SPOCK1	8.17520605652174	6.52708344755435	-0.324816610268411	0.507386526782062	0.530925076993601
BRD7	7.235884	7.7305392659058	0.0953997769921799	0.620527525055299	0.640727810713254
MUC16	2.02521619634783	5.48866076325018	1.43837824652066	0.000803135895867258	0.00123512565803828
CCR7	0.801577360869565	1.69825466336232	1.08313914793479	0.0552376329060413	0.0660379239100494
CTNND1	30.9475465217391	27.5805210330797	-0.166175327569322	0.0472989029222568	0.0570170860642407
BAG3	27.2089569565217	22.849213175779	-0.251937166358746	0.0069940885944373	0.00946533323113848
ST6GAL1	11.1332534347826	10.7065909715399	-0.0563760560365054	0.129182554454064	0.147657987354589
RHOA	200.761169565217	167.764867081286	-0.259039634226703	0.000480604708758606	0.000759834547336425
CSNK2B	14.8933824347826	27.3554218475725	0.877155362195241	8.43141497278689e-10	3.59575050310029e-09
HOXA10	11.6682405917391	8.77435564695652	-0.411221950359286	0.940264083208672	0.948675988525648
TGFB3	9.03963508695652	3.46795974172101	-1.38217738399751	9.75158027990645e-07	2.3125827065666e-06
RHOG	32.8601730434783	38.2809638947826	0.220287078973473	0.148290035446911	0.167610674809148
USP22	38.4949304347826	30.349409187192	-0.343000031748223	0.000146164856041554	0.000250603596084759
MCL1	73.4044013043478	66.9779610908877	-0.132180110271118	0.277071955367389	0.301423402677277
DAB2IP	15.8262040869565	9.87203342076087	-0.680896083038542	2.6563012168385e-08	8.47844570783358e-08
PPP1R8	17.8791686956522	17.9232295198007	0.00355095567650832	0.982115052856235	0.98600077017713
