# Supplementary material for: Establishing a Prognostic Signature Based on Epithelial–Mesenchymal Transition-Related Genes for Endometrial Cancer Patients
Source: Front Immunol. 2022 Jan 14;12:805883. doi: 10.3389/fimmu.2021.805883 (PMC8795518; doi:10.3389/fimmu.2021.805883)
Supplement: Supplementary file 5 [file DataSheet_1.zip › raw data/diff.xls]

gene	conMean	treatMean	logFC	pValue	fdr
WISP2	14.8982759826087	0.510829088141304	-4.86616090376129	3.21812874198841e-14	6.16302013795894e-13
CTHRC1	3.17157863913043	15.445657557808	2.28392827190211	6.66483827309557e-07	1.62615645365192e-06
TGFBR3	22.4596606086957	2.20848431115942	-3.34620763834874	1.93652841564499e-15	1.12636399050396e-13
KLF17	0.535071382608696	0.0360740796757246	-3.89069687672072	3.01165087781216e-12	2.56876104283978e-11
SOX3	7.63819706608696	0.298877994449275	-4.67560355764805	0.000172321421358077	0.000291997066241149
ETV4	2.50977939130435	12.7598663666667	2.34598075742884	5.83790790472521e-07	1.44877176608706e-06
MYCN	0.636731720434783	7.11518525275362	3.48214377690848	5.29801302414414e-08	1.57236351447553e-07
KRT18	64.2154315652174	303.717037994511	2.24173590628874	1.15247288272823e-11	8.12333316645245e-11
RUNX3	1.30706453478261	5.41602825405797	2.05090489083782	1.68664031071787e-07	4.56517310767637e-07
FBN1	9.54085809565217	2.29022912778986	-2.05862708556572	9.56896882435339e-09	3.24832888184572e-08
SALL4	0.139386223478261	0.857240800605072	2.62061254055959	0.000219863552232683	0.000365838533633071
S100A9	17.4046	237.272222131123	3.76900264869983	2.23044141742115e-06	4.99756741431008e-06
NR4A1	74.2868116521739	8.93198559440217	-3.05605327828306	9.57674671673692e-11	5.22602038574622e-10
MGP	297.372393043478	43.7492475624094	-2.7649406095712	8.77795622027812e-10	3.69694006787647e-09
TERT	0.00776123156521739	0.448078747594203	5.85132289092091	8.95382026261384e-15	2.3557755479572e-13
MITF	12.5734449565217	3.01093018307971	-2.06209882254901	9.9848612146446e-08	2.85482651629979e-07
HMGA2	0.169282011391304	2.28445235819022	3.75434777600358	5.72272520685271e-07	1.42716611423968e-06
EHD2	73.5433595652174	12.2632960927717	-2.58424828791447	8.49537697250667e-14	1.32658578878373e-12
KL	1.00022452304348	0.209081223936594	-2.25818846701045	2.00718461224777e-08	6.50892134642647e-08
TACC3	1.38016393913043	17.0162379818659	3.6240005664546	4.72846310923184e-16	9.00219251022441e-14
CDX2	0.0106141600434783	0.873112321085145	6.36210514802864	9.42939225650832e-05	0.000165299363391294
FOXM1	0.535756373913044	11.640491630308	4.4414310720077	9.45514499265105e-16	9.00219251022441e-14
HIC1	5.57001067826087	1.31924661717391	-2.07796580919497	1.6706408273978e-11	1.09400028374759e-10
CXCL5	0.620914944782609	7.87896895586957	3.66553928913821	7.49938875958638e-06	1.5408663139636e-05
CXCL14	15.5683424304348	124.68703491808	3.00162420689061	0.00211395834530166	0.0030917402312409
MEST	5.48979334782609	27.8700255902174	2.34389057909627	2.27167610069243e-13	2.99448213273093e-12
GRIN1	0.0224683927826087	0.420575107347826	4.22639462962823	2.56423674487422e-10	1.26960990051089e-09
ACTA2	1087.24951478261	58.325755917971	-4.22040615467289	5.21344606715452e-14	8.81941293026973e-13
ITGB6	1.39424699695652	7.32129082686413	2.39261187089716	1.00089516587632e-06	2.36257812410341e-06
FLNA	617.768498695652	89.7736523608152	-2.78270231069535	1.58461040782995e-11	1.05122847316823e-10
CCND2	31.2391130869565	6.89372619648551	-2.17999759004161	1.63971614151545e-13	2.3775884051974e-12
CAV1	110.048377391304	8.62154387155797	-3.67404782553226	5.45440439676494e-15	1.79897377519268e-13
KDR	15.8178014130435	2.93427357721015	-2.43047379493812	9.30444664036303e-08	2.67535913014559e-07
CD24	70.6383163347826	333.714258308025	2.2400904667133	7.31419959797937e-12	5.49919451255486e-11
THBD	17.3392704782609	3.16424739434783	-2.45410889539769	1.20343261071145e-10	6.42886368353748e-10
GAS1	60.2240174782609	3.64583928057971	-4.04601608226866	8.01854653773292e-15	2.32537849594255e-13
SNAI2	17.0383079565217	3.13172341387681	-2.44375336316419	7.15614681550012e-08	2.10535913557467e-07
SFRP4	159.843836086957	31.5200644496739	-2.34232072203333	7.23232981075669e-11	4.01137418465467e-10
MMP8	0.00350755826086957	0.0789957914347826	4.49323682212622	6.99651873306749e-05	0.000125467606255539
PCOLCE2	3.22235243782609	0.73289657861413	-2.13643275981086	3.88119612590303e-08	1.18002724048519e-07
TNXB	16.6191532608696	0.658108530253623	-4.65837754715281	3.70156101206222e-15	1.4450324720166e-13
ISG15	21.4501130869565	278.319112937735	3.69768282702393	7.20599666720719e-13	7.38796628001545e-12
GLI2	2.43191334782609	0.414138380092391	-2.55390700948805	1.93045106799516e-13	2.68412032056861e-12
KLF4	26.2628848695652	5.01158586981884	-2.38968629080284	4.09668397407889e-13	4.83503980661636e-12
SETD7	11.0587976521739	2.26359453105072	-2.28850707765088	1.84005067618748e-13	2.63049498074689e-12
SPRR2A	0.0728650852173913	3.58462748179348	5.62045170657593	0.0041132137095301	0.00575849919334214
WT1	47.0504095652174	3.94529250870109	-3.57600310895411	1.03190454829766e-14	2.61845779130531e-13
NME1	6.36432982608696	28.7387578598188	2.17491719811289	2.53208858730113e-15	1.13904403980738e-13
CDH13	7.61816880869565	0.817644002119565	-3.21989951331491	2.71544768396101e-08	8.58622865800755e-08
AGTR1	1.34944331695652	0.189965468809783	-2.82855527805652	1.91532948020855e-13	2.68412032056861e-12
COL11A1	0.0573471271304348	0.575298702019927	3.32651809552462	0.000884298136829948	0.00134971820884571
CA9	0.868703220434783	13.490896226087	3.95697899638185	9.30445096493985e-08	2.67535913014559e-07
UHRF1	0.217388166521739	5.18696453226449	4.57654518996902	6.02480975462384e-16	9.00219251022441e-14
ABI3BP	9.90488073913044	0.950482909442029	-3.38140701304742	1.99749279104151e-15	1.12636399050396e-13
FASN	9.02671504347826	37.529841394529	2.05576522320283	3.58791347142503e-13	4.28439079234871e-12
APBB1	19.7176656521739	3.84740165132246	-2.35753240966331	9.75607070073581e-16	9.00219251022441e-14
PHLDA2	2.3815896173913	20.5999821528986	3.11264634516444	1.11226700387286e-11	7.95035921782361e-11
TCF21	3.52058915173913	0.178431509085145	-4.30237456906077	6.26365500758069e-10	2.80070917739841e-09
TRPM8	0.0270690770869565	0.247157446661232	3.19071276921252	4.33858327566862e-05	8.02124230383178e-05
THBS1	87.05607	14.6641062106159	-2.56965575323199	6.75933224311671e-08	1.99439599615217e-07
COL16A1	15.0190949130435	3.46235738418478	-2.11697132284011	4.03019945103445e-09	1.47676983494584e-08
CIP2A	0.613288026086957	2.47522898152174	2.01292530496446	2.86938801821212e-10	1.38687087546919e-09
H2AFX	14.8274404782609	77.1362493328623	2.37913941778327	2.66575153307948e-15	1.13904403980738e-13
NR2F2	47.9720056956522	10.6930530727899	-2.16551893034106	9.80648610287821e-13	9.47960323278227e-12
HSPB2	3.85071316521739	0.491262355344203	-2.97056006559502	1.58798301734892e-14	3.58178391690923e-13
ELF5	0.0129345407391304	1.54941500058696	6.90435097219694	4.66086949891404e-11	2.70330430937014e-10
IL32	6.97414773913043	31.8523971251087	2.19131311853596	1.08650634786603e-07	3.07187727878557e-07
SCEL	0.0371045145217391	1.66330082492754	5.48631057728644	4.3028242847024e-10	1.99423134656298e-09
STC2	1.20551447478261	10.9692867730797	3.18574884544658	6.74854438336878e-13	7.05539464592273e-12
EPCAM	48.1750053817391	229.182839095308	2.25014228826218	2.74947043948295e-13	3.48839062009399e-12
EDIL3	11.7549203478261	1.83408836085145	-2.68012971279973	4.90869190776933e-06	1.0251691947296e-05
ECM2	10.6771053478261	0.808861321586957	-3.72248438784299	2.39056354597154e-14	4.75769019443356e-13
DNMT3B	0.527915704347826	4.53477628346015	3.10265189045491	2.35598391651666e-15	1.13904403980738e-13
ILK	8.39572152173913	1.87192564278986	-2.16513118569303	3.24743451802441e-11	1.95038226970105e-10
LEFTY1	0.342507686086957	35.822896143875	6.70860180476254	4.12263649706373e-10	1.9194844240916e-09
TMPRSS4	0.457513222173913	15.3832212775091	5.07140038993813	1.6534787883163e-14	3.64843689161097e-13
AMHR2	1.57622352565217	0.0653630970615942	-4.5918519854538	2.58253032117724e-06	5.73000383443009e-06
SOX17	29.9281317391304	121.296453614475	2.01896324385678	1.24905319026957e-09	5.05095214391878e-09
RBFOX3	1.85756728652174	0.182959535925725	-3.34381795374167	1.64074147804225e-07	4.46475227939111e-07
FAP	4.02888109565217	0.966664559586957	-2.05929197304425	0.00632514972293464	0.00861748586413243
ABCC3	0.948118852608696	6.18803766298913	2.70634215127041	2.51317985328954e-10	1.25043017210239e-09
ACKR4	1.39434881173913	0.131209330929348	-3.40964928670755	1.56279879259997e-11	1.04357945690064e-10
PAK5	0.0650191229130435	0.341653733492754	2.39359889246872	0.0100426191307052	0.0132552125067175
FSHR	0.0629904586956522	0.00619540108333333	-3.34586372798247	1.5441987417384e-08	5.07236803516012e-08
EZH2	0.694069808695652	6.8631554542029	3.30571935315553	5.30995186955478e-16	9.00219251022441e-14
ZEB1	13.3107425347826	1.78418616309783	-2.89925299377102	1.45077132038265e-11	9.75187344495622e-11
TIMELESS	2.19831052173913	10.7473087863225	2.28950834916757	4.72973727948971e-15	1.6554080478214e-13
MYBL2	0.605363952608696	41.0860410120833	6.08470174101921	4.82930479943687e-16	9.00219251022441e-14
LAMA2	8.01600782608696	1.17362258536232	-2.77191537722496	7.41281505691499e-14	1.19428687028075e-12
SLC2A1	13.6979165217391	55.9282048080797	2.02961954991746	4.89570712120669e-10	2.25870124001127e-09
CXCL9	2.61621554782609	13.1862360500906	2.33347949945466	0.0134002046592302	0.0173706356693725
CXCL1	4.0508545373913	20.3518621413768	2.32886261813611	0.0013177593434964	0.00196694960830713
WNT3A	0.0846291603043478	0.596812620005435	2.81805128535477	0.000929993492167689	0.00141308891399731
AQP5	1.34129179565217	86.0941272790217	6.00421979847084	1.33220298316188e-12	1.21818561072911e-11
PBX3	7.86575508695652	1.4458462528442	-2.44367111794967	1.46085342718974e-13	2.14893656318491e-12
CCL22	0.42134289	1.80755326204167	2.10097147321846	0.00108139264793997	0.00163578768652618
SFRP1	48.9406119130435	8.8005787979529	-2.47536182440488	3.24743451802441e-11	1.95038226970105e-10
MYL9	718.580272173913	65.123063506413	-3.4639088549971	2.74681147175191e-14	5.36156469966959e-13
EPHA8	0.0061216692173913	0.188335075798913	4.94323281301121	0.000547451189453686	0.00085750456372761
TPM2	346.965130434783	45.1409483648913	-2.94228204752706	7.61211976722512e-11	4.19907693681168e-10
TGFB1I1	42.3740822173913	4.79387862005435	-3.14391683533207	2.59661575447434e-13	3.33615821619172e-12
LMNB1	3.31007660869565	27.6546475381341	3.06258544245749	4.63427129816422e-15	1.6554080478214e-13
AURKA	0.706432547826087	9.00164117253623	3.67156433685919	8.88046553638233e-16	9.00219251022441e-14
TGFBR2	53.0108001304348	11.8208070713587	-2.16495777683251	2.43110804244736e-10	1.22157161538815e-09
MFAP5	37.9502443616087	5.09993804446196	-2.89555754916128	2.39933317845745e-05	4.59494938893266e-05
MMP11	7.32345563478261	46.8294599777174	2.67681993924013	1.74581290112569e-11	1.13589749656575e-10
DKK1	0.285104316086957	11.1778935179402	5.2930146467954	0.0211452667182949	0.0267945639439068
ABCG2	13.4115398304348	1.05990175809783	-3.66147243488664	6.319632861104e-13	6.75202879370585e-12
SLIT3	10.2806647826087	2.02179936818841	-2.34622181244844	2.90926399626852e-12	2.50246013238351e-11
LAMA1	0.248676232173913	3.62511083172101	3.8656845735729	4.48843364702856e-08	1.3518576117905e-07
POSTN	29.1696112004348	5.81584095197464	-2.32640643581306	5.32022382978455e-09	1.90813681527608e-08
CKS2	9.2105562173913	89.1334182320109	3.27460624660555	6.21785680680227e-16	9.00219251022441e-14
SPP1	14.8481115608696	157.433800452138	3.40639395498622	1.22628584736104e-11	8.52520640459901e-11
SPDEF	10.8867991608696	76.8538346088587	2.81953739660277	1.13234228806023e-06	2.64213200547387e-06
HGF	1.10221112173913	0.262371641063406	-2.07071689264607	1.18113713851257e-09	4.79541678236103e-09
MUC2	0.0281215886956522	0.504803588507246	4.16597216090862	1.35433248831958e-07	3.74563344862227e-07
KRT17	9.54759781086956	63.8872054685145	2.7423173353561	5.83790790472521e-07	1.44877176608706e-06
TP63	0.108764870434783	0.490999698628623	2.17450947796508	0.00694041211126457	0.00940523136573236
HBEGF	11.1667507478261	2.59921244157609	-2.10306299818941	1.15055782068381e-05	2.29433435755219e-05
GATA6	20.5182100434783	1.10866916724638	-4.2100040523956	7.59003768953441e-16	9.00219251022441e-14
SIM2	0.274215534782609	2.06128277949275	2.91016022655813	1.55027132048814e-05	3.03769380365919e-05
IL6	7.56064029565217	1.82903102264493	-2.04742887340633	0.00116237311853353	0.00175045803458684
F2	0.0790442096086957	0.439668311806159	2.4756838702039	0.00203047554145065	0.00298685894865567
KRT8	47.4935143478261	289.664813699674	2.60858202806172	1.46085342718974e-13	2.14893656318491e-12
STK26	21.085127726087	5.22705803452899	-2.01215467863952	0.00881917812804731	0.0117319342070354
ECT2	1.53505362608696	11.2681053227717	2.87588399254324	8.33170717448599e-14	1.32135668470364e-12
BDNF	0.0537985313043478	0.38825887361413	2.85138020465533	1.97782016805215e-06	4.47102052648724e-06
FOXA2	3.73840956956522	16.7418645914909	2.16296367365707	7.02014462589926e-06	1.44826154375767e-05
ONECUT2	0.0185226810869565	0.361262105771739	4.28568108925679	6.00378230781559e-12	4.65178552857468e-11
HOXB9	0.667889493043478	26.085397113587	5.28748916778852	2.31288682868608e-10	1.17379006555819e-09
NOG	0.262376470434783	1.99979911211957	2.93014483080805	8.17345247124656e-07	1.96588963467186e-06
CAVIN1	283.331178695652	32.9774150517029	-3.1029391472902	1.16430577060991e-14	2.81373894564062e-13
PMP22	53.3607105217391	9.5294939711413	-2.48530636453238	2.01735992611138e-12	1.78053941304613e-11
IL11	0.15549451173913	0.975206808188406	2.64884453727482	3.04196708679523e-08	9.5296191144974e-08
CYR61	402.103336521739	49.7184490608152	-3.01571310905788	6.00378230781559e-12	4.65178552857468e-11
CCL21	181.223375217391	16.3743689688587	-3.4682578397338	1.24593225787326e-12	1.15735417485216e-11
APLP1	1.18170486521739	6.37610180684783	2.43180490239785	0.00455747739336799	0.00631083158836086
DLX4	0.0556576893913043	0.775920511938406	3.80125594309598	2.01722507374273e-12	1.78053941304613e-11
MMP3	0.267005169565217	2.63368927880254	3.30214556753831	8.29351003277963e-06	1.69237121612924e-05
TBX20	0.00273919652173913	0.129190691894928	5.55960554341108	1.32300393169969e-06	3.06586527551412e-06
MMP13	0.00443854956521739	0.17580993196558	5.30778445629943	3.66284333920828e-06	7.86001266236026e-06
HOXB7	7.98076434782609	32.6809244305978	2.033849962417	1.57074284309643e-08	5.14291608304154e-08
IDH2	23.3489232173913	109.320782944076	2.22713977364767	1.5111575586815e-14	3.48596573195846e-13
TBX2	13.884912773913	3.2246470540942	-2.10630494645402	3.50721133221666e-08	1.07547416984892e-07
TNFSF11	0.017455348826087	0.542304587556159	4.95736228172204	3.27953227946499e-11	1.9580736845041e-10
CYP4Z1	0.0705828530434783	0.432209976657609	2.61434272228945	0.000103261493101846	0.00017946988955201
CXCL13	1.21158113956522	8.17858115309783	2.75495955615558	0.000331489170114335	0.000535766731952309
NKX6-1	0.0241865619565217	0.703308074851449	4.86187916687855	2.58555838046205e-06	5.73000383443009e-06
BIRC5	0.616363046956522	18.2209061482609	4.88567052770052	5.83767126943798e-16	9.00219251022441e-14
EGR1	473.976303043478	63.1399846899275	-2.90818911589042	2.45211649187821e-13	3.19089517853382e-12
PRSS2	0.201329625652174	7.40820727	5.20149307795132	1.2989974005673e-09	5.21139273350122e-09
DCN	163.005907826087	7.8145464925	-4.38261829216186	1.07430527298173e-14	2.65956061482062e-13
NTRK3	0.763520550434783	0.0851082507273551	-3.16529608389458	1.37706061666462e-10	7.31788757023345e-10
GEM	33.0613787391304	5.38804170688406	-2.61731396640595	4.52571685818214e-09	1.64645254876519e-08
ABCB1	6.57468277391304	1.15066757480072	-2.51445018416046	3.22116455320018e-10	1.54951754573374e-09
MST1R	0.665554513043478	4.88290015268116	2.87510953576078	3.13652309978067e-11	1.90632990795053e-10
FGF19	0.0790986618260869	4.18985892559058	5.72710457063045	8.80177458304638e-05	0.00015537045568334
ZFP36	368.063447391304	75.732668599221	-2.2809668107986	6.14788508039388e-11	3.46672408699988e-10
TAGLN	786.556062173913	40.0706065978804	-4.29493334322158	3.58791347142503e-13	4.28439079234871e-12
FBN2	0.538729556956522	6.58744930131341	3.61208682869983	1.85614366121786e-06	4.22418344425141e-06
TXNIP	404.990026086957	94.7126272576268	-2.09625769206324	6.65844594397149e-14	1.10792174313624e-12
CPEB1	1.15521563478261	0.0964380944021739	-3.58241521894581	5.49440266315006e-15	1.79897377519268e-13
CCL20	1.0927760773913	12.2873859692572	3.49110831666484	2.4953842350423e-08	8.0152373372403e-08
PRSS8	9.55052485478261	99.9496164435145	3.38754910603569	9.05174841087003e-15	2.3557755479572e-13
FHL1	85.6250113043478	3.53990809655797	-4.59624846291077	1.177016747599e-15	9.58047951506964e-14
HMGB3	5.26136904347826	29.5430714730254	2.48930967264236	2.69330610397805e-15	1.13904403980738e-13
MSX1	14.5705884782609	242.021839406739	4.05400618694421	2.13283321427079e-07	5.69690976969698e-07
LHX2	0.0177187958695652	1.0934607282192	5.9474770316766	2.10693741042862e-11	1.3187817063917e-10
FERMT2	21.0550025652174	4.30416672983696	-2.29035718173352	6.94531631041541e-10	3.05172989397041e-09
FOXP2	1.65285089565217	0.0887124538244565	-4.21967612387785	6.6758034674506e-15	2.05331530892799e-13
TIMP2	175.24256173913	33.5664678267935	-2.38426057313853	5.3553784552049e-10	2.45959689232261e-09
DPYSL3	68.3184324782609	12.8667066809239	-2.40863204021811	1.61279373507288e-11	1.06297768902531e-10
FOXA1	0.891357745217391	6.70942729935145	2.91211314991024	1.00084805537175e-06	2.36257812410341e-06
TIMP3	3.90246860434783	0.44995185907971	-3.11654446662138	4.47137119122728e-11	2.60829986154925e-10
ADM	4.45131343913043	21.9336973801268	2.30084603190032	9.78845973124448e-09	3.300759676815e-08
PCSK1	0.0419449685217391	0.736903836253623	4.13490669549636	0.0260897374557955	0.0326888191639854
MMP1	0.152855978695652	5.26547256012681	5.10631812760031	1.25427546043091e-12	1.15735417485216e-11
TNF	0.507048273043478	3.51753460427536	2.7943696069864	2.94908230282289e-06	6.4096756688763e-06
DDR2	13.8160245652174	1.57646442621377	-3.13157803283289	8.96086568937059e-15	2.3557755479572e-13
EFEMP1	49.16095	5.21697062730073	-3.23622857921519	1.84542647254162e-14	3.82266912169336e-13
DLX2	0.00339869852173913	0.618906672074275	7.50859566997485	1.5600145256469e-07	4.27528243668307e-07
ACTG2	438.304012130435	13.1623487094746	-5.05744303116019	3.68580803605134e-12	3.04154077771716e-11
ST8SIA1	0.732742943478261	0.173393893242754	-2.07925408022374	3.100937403139e-12	2.62287622015507e-11
CCNA2	1.01592613043478	11.3072479359964	3.4763804249671	2.21467869016669e-15	1.13904403980738e-13
TYMS	2.26320797826087	14.7092882861594	2.70028637024165	4.36872748780192e-14	7.64527310365336e-13
HOXB13	0.0343007296086957	3.04044720166485	6.46990046245745	2.48657569253059e-09	9.59648033429106e-09
CDKN2A	0.360968963478261	14.2730316312862	5.30527319165689	1.80896713029969e-14	3.82266912169336e-13
E2F1	1.31087847391304	13.3899901739855	3.35254905134638	2.53208858730113e-15	1.13904403980738e-13
ASCL2	0.79516932173913	9.24994249	3.54011039316543	1.0782525121408e-10	5.85254705787653e-10
S100P	0.373750045652174	13.2940105388587	5.1525588369528	7.90442418940949e-10	3.38522808111841e-09
MYLK	67.787379826087	3.2640896257971	-4.37626413094967	1.87739737611103e-15	1.12636399050396e-13
WNT11	2.03629919565217	9.56380588675725	2.23163529472988	0.0173993240326982	0.0222983761277635
VCAM1	8.06817581304348	1.62679633581884	-2.31020887555485	5.239059617611e-09	1.88568989782807e-08
AXL	22.1175291304348	5.30824415822464	-2.05888358764947	4.37844521259104e-12	3.52708086569834e-11
SERPINF1	114.676186521739	25.212878272029	-2.18533310559953	3.92958065273684e-11	2.31890951309761e-10
SDC1	4.65167670869565	59.8013582781159	3.68435551479306	6.41702161994129e-15	2.03539904507513e-13
GDF15	4.05946960869565	54.2272104522283	3.73965380831431	6.81210517537367e-13	7.05539464592273e-12
S100A2	1.28407882608696	29.5605443335507	4.52486716239889	9.36023527325971e-13	9.13522961765251e-12
CTGF	369.443043043478	69.0478557567572	-2.41968344333341	9.00678947044079e-09	3.06774876258302e-08
CYP1B1	21.7530010869565	2.65355029298913	-3.03521865409065	4.03796037104372e-14	7.19040311685855e-13
ANPEP	1.10808209130435	24.2995736032971	4.45479432709116	5.90489175121424e-10	2.67565407476895e-09
TPM1	73.3313150434783	10.6810458528804	-2.77937649342752	3.08216670425808e-13	3.86222124052093e-12
SIX1	0.215927079956522	3.19073459623007	3.88527251910571	5.57106383113718e-09	1.9771650776115e-08
MMP9	1.52115647	29.6207953097826	4.28336991202418	1.1221877344438e-11	7.96517867454865e-11
MSX2	3.75914923913043	18.3042196872808	2.28369817559036	2.53954285253618e-05	4.82703369910903e-05
EDNRA	19.5347414347826	2.91300733757246	-2.74546091928763	1.41282468099671e-11	9.5601136747444e-11
GSN	214.109705652174	39.1994032562862	-2.44944659790938	4.10004546571565e-15	1.54131338803755e-13
CEACAM6	0.693690554782609	9.16229622131703	3.72334506036962	0.00119931547848833	0.00179808746036286
PROM1	3.27664283695652	16.8577254128442	2.36311955991927	5.31888404598827e-07	1.32972101149707e-06
ZEB2	3.2745039826087	0.618373420507246	-2.40472617125739	9.3929810110221e-12	6.90860559868654e-11
CEACAM5	0.25543231173913	9.83001513288587	5.26618069744685	9.53060098934121e-07	2.26547072697455e-06
GJB2	2.33305738695652	14.8022161220471	2.66551948661664	1.20804393076421e-06	2.8123041048754e-06
CCL18	0.57772542826087	8.18047498889493	3.82372871325343	2.3531375646711e-09	9.11616270282888e-09
S100A8	3.72835426956522	44.9795942423551	3.59265978970703	5.20983112154989e-05	9.47666413686942e-05
FGF2	7.02148769565217	0.637421796213768	-3.4614564805486	1.22705648961483e-15	9.58047951506964e-14
TNS1	69.5459396521739	5.36627650275362	-3.69597298945348	7.32069725830409e-15	2.18544344622902e-13
ESRP2	2.11714636913043	10.0926649634964	2.25311424892748	5.97338237192269e-13	6.59019902989297e-12
ROS1	0.012794678173913	0.143322514552536	3.48564949589171	0.00165710917180307	0.00245542453924105
CXCL12	61.5531852173913	3.91991416293478	-3.97293954625077	6.74732282228821e-12	5.18828232168374e-11
CALD1	114.856373173913	13.2395441426268	-3.1169055575366	6.43937065529985e-13	6.8082929324264e-12
