# Supplementary material for: Establishing a Prognostic Signature Based on Epithelial–Mesenchymal Transition-Related Genes for Endometrial Cancer Patients
Source: Front Immunol. 2022 Jan 14;12:805883. doi: 10.3389/fimmu.2021.805883 (PMC8795518; doi:10.3389/fimmu.2021.805883)
Supplement: Supplementary file 5 [file DataSheet_1.zip › raw data/expTime.txt]

id	futime	fustat	WISP2	CTHRC1	TGFBR3	KLF17	SOX3	ETV4	MYCN	KRT18	RUNX3	FBN1	SALL4	S100A9	NR4A1	MGP	TERT	MITF	HMGA2	EHD2	KL	TACC3	CDX2	FOXM1	HIC1	CXCL5	CXCL14	MEST	GRIN1	ACTA2	ITGB6	FLNA	CCND2	CAV1	KDR	CD24	THBD	GAS1	SNAI2	SFRP4	MMP8	PCOLCE2	TNXB	ISG15	GLI2	KLF4	SETD7	SPRR2A	WT1
TCGA-D1-A17F	39	0	0.05296932	1.13895	1.257825	0.08426707	0.01747055	5.705444	1.351987	430.0453	3.956922	0.3176752	0.6713491	39.93422	1.687806	16.82952	0.228631	1.864573	0.6309235	6.310733	0.04348632	8.514451	0.1600195	2.414541	1.437215	23.39009	8.438433	14.26215	0.3724895	14.28009	4.987384	23.13535	2.746415	5.084622	1.29974	313.5072	3.135604	0.35776	0.8671347	21.58426	0	0	0.1970259	330.6405	0.06531286	2.199269	0.625663	1.240433	0.3207394
TCGA-D1-A174	594	0	3.153571	1.285107	0.9870621	0.01429318	0.01777988	0.7196045	6.501245	273.24	7.786821	3.520067	0.0330598	12.17688	5.079454	14.97385	1.357295	2.519747	0.1510811	36.31034	0.1150663	11.81183	0.02171371	9.171456	6.507469	0	19.55491	17.01753	1.363375	64.28196	0.6265415	148.3812	5.852708	4.758047	1.887604	63.03133	2.069329	0.9339814	2.902406	229.7292	0	0.03857927	3.675143	211.3128	2.018249	5.785098	0.6206616	0.1893595	1.0663
TCGA-AX-A05W	2450	0	0.09870481	4.225288	0.1634915	0	0.02056118	3.529557	3.898343	334.2683	3.209501	0.132145	0.07646268	134.2695	4.412618	6.089105	0.2578655	0.9605113	0.03527892	4.709569	0.01023586	10.7897	0.8600305	2.487796	0.7978615	0.4587987	669.0614	18.57882	0.1345919	11.30964	1.843942	9.949581	0.8713393	1.730577	0.4340958	237.6236	2.50009	0.06407277	2.460625	0.9113375	0.00752654	0.2305068	0.02650067	590.7311	0.08385497	1.803346	0.8906813	1.824841	0.6605898
TCGA-BG-A187	448	0	0	1.6538	0.6537309	0.01172608	0	2.290195	1.834308	129.9721	2.28095	2.110442	0.4249139	8.526388	13.21113	7.345657	0.5647141	1.628234	0.2121391	12.15701	0.09440008	6.928938	0.1870456	8.086305	1.978809	4.09384	27.75421	20.62855	0.4528597	50.95377	2.119581	154.5229	2.051942	6.259971	1.560317	118.3941	1.670866	0.7792226	0.8527001	88.46677	0	0.3481535	0.8718576	81.92527	0.3420594	3.230945	1.456333	0.05178332	0.4284682
TCGA-FI-A2D5	421	1	0.03288382	6.617252	0.9925501	0.01307843	0	0.4654537	0.07868673	116.9796	1.584347	29.34516	0.06050023	15.68394	11.15912	117.539	0.6830676	1.514294	0.3509194	8.19389	0.07289105	20.98238	0.02980245	17.26042	0.8030122	0.1129393	19.55165	10.4162	0.1582201	324.626	26.03652	444.2485	1.344546	3.75178	2.649652	290.6331	2.302049	2.520358	3.463223	3.894997	0.02382116	1.63559	0.353841	19.38754	0.563969	12.31031	4.207851	0	0.7267799
TCGA-D1-A1NS	43	0	0.5452534	5.397272	1.069038	0	0.2380203	8.348938	4.021611	344.1551	22.71174	0.646718	0.2458742	119.058	2.222833	23.97297	0.3460989	2.37651	2.605954	8.26692	0.1263918	9.75246	0	5.600868	0.9014536	30.08862	2.62895	11.08241	0.362064	8.642411	5.591699	29.19738	1.071461	10.08769	2.520567	434.9532	1.817655	0.07063992	1.190143	2.115503	0.01161716	0.01147696	0.05368598	116.0459	0.1132509	6.396483	1.34606	0.0563326	0.2816082
TCGA-A5-A0GW	706	0	0.1784303	20.85119	0.518997	0	0	15.73874	3.686093	692.4862	7.229495	3.643901	0.1732585	119.6311	7.797219	82.11807	0.1764943	4.324571	1.033801	24.47699	0.1025404	19.91703	0.8534723	11.58044	2.681009	0.5398635	437.4992	20.35905	0.2641585	37.47213	1.427209	85.02076	8.708171	22.86132	7.774353	286.389	11.01308	2.279278	8.178784	6.100066	0.02154259	0.500141	0.1801453	232.7259	0.7950368	6.264726	3.643031	5.17086	0.6122433
TCGA-AP-A5FX	1099	1	0.04839916	13.40821	8.366663	0.04277586	0.02128426	0.2079332	11.80777	203.9434	1.237746	0.8157485	0.01319195	4.874447	3.793035	17.90486	0.2205107	1.984856	0.1773808	6.035952	0.121852	14.92775	0	8.507736	0.5583221	0.1477571	19.99136	22.49443	1.118582	50.64344	3.632176	26.70021	4.17307	4.035654	1.677618	293.8616	1.095179	1.449698	1.408567	7.472813	0	0.007697197	0.1148741	314.3261	0.213393	2.37189	1.682321	0	0.3060913
TCGA-EO-A3KU	677	0	0.026017	25.24683	2.736217	0	0	16.83565	3.207394	179.655	8.526682	1.476932	6.42688	204.3355	25.07255	9.281029	0.4211135	3.693325	20.51677	3.620479	0.6048932	20.87188	0.01257551	11.66554	0.8023497	25.85686	9.356774	33.22178	0.007703413	7.440654	2.299485	67.82789	16.31064	2.844518	1.664657	308.2894	1.469682	4.684884	1.953514	0.7978128	0.1507745	1.295907	0.2106896	534.6509	0.6089327	2.75544	1.84012	0.1462236	11.01505
TCGA-PG-A7D5	1177	0	0.1538269	13.49612	1.777616	0.01063991	0.1125011	2.368984	2.989514	226.2848	15.83554	1.084034	0.8080239	58.5441	3.56882	30.43539	0.133514	1.40331	3.012776	11.32389	0.4875797	16.15922	0.06061418	9.795505	0.4231988	2.303597	6.569939	198.5397	0.04208132	35.32756	0.7965488	46.0174	1.219527	8.401839	2.214162	165.2393	2.484937	2.480546	1.328455	5.838649	0.01937961	1.177462	0.45099	144.7654	0.1506892	3.983241	1.070075	0.5638402	5.370019
TCGA-AP-A059	1461	0	0.0822386	3.828753	2.089327	0.1046644	2.490006	29.15224	1.070518	291.3748	8.404534	0.9209479	0.2319995	32.65685	2.425776	21.51375	0.6833091	3.39413	3.962536	13.5743	0.08912055	23.23624	0	17.85183	1.611644	0.01613989	9.291871	19.80485	0.01826262	50.81475	1.784924	40.23937	8.528006	22.96018	2.061569	516.8857	1.106571	1.289604	2.028407	40.09971	0.02382958	0.04708396	0.5689676	547.2176	0.088497	2.787592	1.624864	0	4.013642
TCGA-AX-A2IO	1975	0	0.06960117	8.198594	2.807718	0.2768152	0	5.562601	2.947875	233.2006	2.155753	2.183369	0.7042941	4.656493	15.18374	68.83748	0.8824805	3.620825	1.882192	19.36452	0.5228364	19.07874	0	9.809959	1.838602	0.1365971	2.98411	23.69365	0.2447238	258.2373	8.200805	147.8972	10.46904	20.98828	2.935648	244.3267	4.492794	3.755635	2.506694	143.8025	0.02520967	0.09962167	1.278732	250.8578	0.7723841	4.251822	2.008577	0.3667314	7.838939
TCGA-A5-A0G9	2540	0	0.1861831	6.639048	0.2840905	0.01410439	0.08772518	2.717968	4.803045	252.0243	2.997432	4.254646	0	501.7653	2.530396	10.19097	0.1722044	1.553274	0.07454277	7.474588	0.04367173	9.443713	0.117848	5.363484	0.8714525	7.603741	131.6329	15.55309	0.7481554	24.75751	2.014574	78.03768	1.314274	2.412511	0.7620023	231.7696	1.268187	0.1718321	0.8514802	1.506319	0.01284493	0.4060768	0.1017596	135.7642	0.1908112	1.822435	0.4887016	0.6851473	0.1395797
TCGA-K6-A3WQ	427	1	0.855755	14.90762	2.804203	0.00701748	0	11.52495	11.76273	199.6983	1.369893	0.7758592	2.142528	41.6587	2.954663	65.45727	0.152317	2.239021	7.625843	12.15362	0.1477529	8.199009	0	4.758523	0.5473963	0.337627	10.12368	105.3466	0.00326523	11.18548	0.5633777	47.25427	34.95461	9.866286	2.239649	199.4766	0.9357636	1.919709	1.983425	0.9627103	0.01278169	0.7955281	0.05203572	1150.903	0.3411759	1.261018	1.05943	0.09296924	0.6998047
TCGA-A5-A0GD	3423	1	0.1195302	2.556178	0.4915902	0	0	1.846635	22.00926	195.8967	5.800116	0.3800613	0.08246766	14.05901	4.228666	8.403903	0.5159271	2.503857	0.6232877	4.192549	0.1839955	21.13083	0.02708242	12.05435	1.041805	0.01466164	14.75261	23.0692	0.3705087	6.478469	6.796013	50.38019	1.700164	6.973689	2.38404	276.7353	0.8331551	0.1053024	0.7664016	2.032894	0	0.03207866	0.1119457	420.7399	0.03014683	2.247522	1.700658	0	0.1176139
TCGA-A5-A0GV	1643	0	0.1051656	5.112452	0.2707908	0.01394202	0	20.7915	11.20671	157.4365	0.3763976	1.117342	0.09674274	15.28215	1.089068	16.624	3.272044	3.052578	1.502033	5.697187	0.09497176	10.24442	0.9637009	5.292829	0.5437715	0.05159867	486.6311	41.94634	1.49206	19.15113	8.274537	19.01986	1.018578	3.849802	1.408819	384.8099	0.6055466	0.2625016	0.7269036	0.1089496	0.06348527	0.1505258	0.0167647	58.29598	0.08841305	1.849176	2.471842	0	0.02122659
TCGA-AP-A05D	1758	0	0.01412635	11.78665	0.6830215	0.01123656	0.5451272	3.940503	0.8112606	284.2084	4.814825	0.5170875	0.05197981	98.10625	3.930509	27.10282	0.02286504	1.29125	1.212846	6.636359	0.0765424	17.63395	0.01707019	18.56391	1.171565	0.2633773	29.6773	38.60032	0.06796875	35.89065	11.11845	116.6562	2.73313	1.017011	0.623928	30.72858	0.7020922	2.227633	0.925022	19.0543	0.1330313	0.0808774	0.1216034	721.0001	0.1140103	1.249964	0.9657515	0.04962154	0.8382698
TCGA-AX-A0J1	2354	0	1.273191	15.30673	1.614808	0.07740671	0	8.477351	6.147497	324.415	1.509283	1.257813	0.2486666	8.400707	4.490617	49.24046	2.49396	2.268724	0.4327021	9.112455	0.08788121	23.84126	0.009799467	12.03804	1.145841	0.2705626	10.92156	25.50428	1.638787	71.28561	4.797392	67.31216	3.916867	4.799314	2.63309	475.7344	1.445079	2.800533	1.61078	14.50623	0	3.447368	0.5274438	38.4209	0.1854409	4.912562	5.001281	0	0.86424
TCGA-FI-A2EU	2941	0	0.09689379	14.73721	2.520507	0.02371462	0	7.091567	2.439821	127.9424	36.56708	0.2890113	0.3108244	21.29714	0.5496264	6.68226	0.1045555	1.187099	0.1807695	12.84194	0.1321705	60.47636	0.3692708	9.980389	0.3342553	0.01462775	0.1879758	10.49383	0.0110344	5.249289	6.143738	72.81946	0.9700179	3.128633	1.281203	219.9943	0.8492995	8.877487	2.391503	1.070722	0.04319398	1.557553	0.05227902	436.4776	0.2305915	3.277248	4.316515	0.1047256	108.0991
TCGA-AX-A062	1399	0	0.1385075	12.20876	0.7698958	0.09443435	0	23.88125	7.348289	450.2489	5.752666	2.706861	1.043584	13.66488	2.026552	18.56132	0.6618928	2.726684	1.785216	12.08422	0.1364529	12.77268	12.12249	8.731203	1.057541	1.553317	2353.714	39.2657	0.234348	55.25368	5.844952	40.13083	8.427761	21.94738	2.944614	369.6958	1.870899	1.185345	6.521584	6.094961	0	0.05664252	0.1387874	20.61138	0.3193885	4.983117	1.742258	0.5560394	0.694914
TCGA-B5-A11E	1820	0	0.07908978	4.048152	0.5713464	0	0	16.01396	7.059086	215.5656	1.77463	2.057809	1.042827	14.50842	15.57964	20.26457	0.5974054	1.581426	0.428397	6.765772	0.2337497	19.55248	0.01194645	19.91242	0.6073418	0.5626694	51.16314	19.59736	0.8342597	36.24513	5.337206	276.7207	1.623783	4.379056	2.155721	350.5542	0.8748501	2.665094	22.83058	2.662906	0.01432323	1.896149	0.353021	108.6279	0.1861749	5.248668	3.244904	0	0.5507393
TCGA-D1-A17A	48	0	0.2491258	6.008841	1.121391	0.06605427	0	4.896612	0.3338305	263.5264	3.438549	2.617238	0.04074187	72.18843	25.31688	74.96783	0.008960828	3.427284	0.01342699	22.48985	0.2781543	5.252769	0	1.857502	1.311093	25.35899	51.56261	5.493059	1.297018	190.9511	4.463606	189.1999	3.508097	13.60871	6.231903	540.0052	3.613868	11.39792	2.972639	1.376479	0.01203118	0.1426317	2.81438	286.6442	0.1452124	6.658353	2.594859	1.050123	3.46956
TCGA-BK-A26L	734	0	0.06346286	38.36652	1.646209	0	0	16.06688	1.174372	112.4422	5.567834	4.713859	0.6832628	88.62969	4.59803	84.28762	0.08369906	3.564565	10.49157	32.84907	0.2778732	11.85299	0	13.00539	2.55583	1.812898	5.548571	21.56233	0.005219671	65.46578	3.746029	208.403	16.71504	10.91899	4.999959	354.3845	3.137066	3.814224	9.69658	13.04213	0.02043233	0.5853861	0.2810213	59.06061	0.9532483	2.543766	3.43256	0.1981561	2.707037
TCGA-BG-A0MI	714	1	0.03211002	5.178239	1.332068	0	0	17.62577	23.29641	275.7947	7.319829	2.843799	0.1378454	356.8852	2.80635	5.939418	0.6063584	4.636104	0.9760672	5.952395	0.1423517	6.639667	5.626226	13.23856	1.015899	2.552235	385.4757	29.96069	0.1901501	11.57148	3.182698	88.85473	2.089478	3.232497	3.615835	189.0412	4.515221	0.05657589	4.976224	0.2439462	0.02326062	0.02297989	0.07678104	209.2634	0.1619701	5.791761	4.401914	26.50628	0.0583297
TCGA-KP-A3VZ	722	0	0.0502943	15.08217	2.957533	0.006154728	0.09187344	27.38039	34.14173	397.2959	1.951331	0.6144655	0.3938556	4.608878	9.488618	16.96297	0.2087354	1.074302	18.69496	1.542422	0.04573684	20.82319	0.009350051	21.34343	0.1045757	0.3113036	2.829586	60.48284	0.005727583	4.952895	0.6093065	103.2321	0.2988711	6.731913	1.625627	294.8622	0.689403	6.264431	0.2955591	0.7481596	0.03923595	1.12411	0.4218457	101.6711	2.120635	7.894619	0.8377856	0	82.22623
TCGA-D1-A0ZO	602	0	0.3469131	3.843185	6.123836	0.0551892	0.03432606	1.13777	1.311587	198.8539	3.065883	2.989006	0.1276514	8.08584	5.560547	57.52274	0.01871722	7.993651	0.4263001	25.54741	0.4357529	6.213877	1.07946	4.135639	2.637355	1.259555	30.0755	14.85998	0.6805069	194.4756	1.338725	191.4811	9.868791	21.57851	8.123603	216.1641	4.121233	12.04142	2.78278	162.2551	0	0.1241361	5.679541	327.5263	0.6999624	10.38957	3.147754	0	8.244952
TCGA-BS-A0TC	2602	0	0.06746351	4.204652	0.6133526	0	0	5.569024	1.621489	388.1896	9.072231	0.2767104	0.5332587	559.8655	5.328052	12.93153	0.04044336	1.962116	0.3660283	5.129954	0.05907802	4.878787	0.1358708	2.903759	0.6308844	24.96509	5.652585	11.94858	0.2053025	10.6819	3.124657	43.25272	0.9233901	3.741048	1.568895	455.6912	1.117666	0.3037701	1.014423	7.755309	0	0.04291644	0.03106862	127.3908	0.05041494	6.745001	0.4695335	0.3686335	0.1815575
TCGA-FI-A2EY	880	1	0.5033735	1.099552	0.7948527	0	0	4.672019	0.1389817	415.4515	0.351796	0.2597498	0.3799448	535.029	3.575819	5.636627	0.2559198	1.233421	2.584136	4.307976	0.02384166	7.172039	0.02924392	4.025496	0.6303702	0.9499088	8.886645	30.01222	0.02149682	31.49979	2.597837	27.66178	0.2829579	3.212916	0.6355541	154.9666	0.7099418	0.3922885	0.824048	0.5616	0.02804966	0.4225948	0.04012199	179.7914	0.201828	0.1778996	0.2875856	0.1360152	0.01172316
TCGA-B5-A11F	5651	0	0.7614188	29.92386	1.72619	0.0153331	0	29.57406	2.527704	267.4898	5.508759	2.433734	0.2127906	14.89328	8.732903	15.1537	0.3536113	3.223666	1.586447	7.880986	0.1709143	11.22244	6.289249	6.477494	0.9651324	1.702409	94.58171	49.27267	0.0428069	29.67388	3.942133	97.93437	7.868284	18.19409	1.848524	290.6053	3.201308	0.4075665	3.05046	2.915623	0	0.1103631	0.2273947	173.0222	0.2268806	5.44501	2.104401	0	0.3618395
TCGA-BK-A13B	966	0	0.2712116	7.302189	0.4058743	0	0	5.5948	2.220491	263.9228	1.153343	0.9125069	0	687.0687	48.92802	25.7289	0.01800967	3.637702	0.4263765	4.222323	0.08221184	7.121923	0.9831914	3.792639	0.4716453	0.2129086	24.15055	15.47405	0.9204012	18.18783	2.841051	15.28745	1.631987	4.24624	2.503674	981.1165	2.372183	0.1323299	6.857894	1.187279	0.01813539	0.04777736	0.06651461	93.98751	0.08699403	6.06057	3.360312	13.89452	0.1465382
TCGA-BG-A0MC	1263	0	0	2.450369	1.047142	0	0.1869173	0.6521636	1.039665	355.5578	2.80847	1.384427	0.2751461	47.29169	6.949038	17.78305	0.01274022	1.49618	0.5268858	21.36187	0.186104	5.738548	0.5136144	2.2568	4.243115	2.039078	46.21334	10.47664	0.2621884	46.58858	1.276643	44.61917	6.524274	6.497499	2.931516	155.9944	1.331035	0.332841	2.731699	303.8131	0.01710554	0	0.5796942	35.77226	0.2699839	4.709208	0.7353219	0	1.91597
TCGA-D1-A16F	80	0	0.03785549	6.051699	3.6347	0.0481784	0.01498277	20.49205	1.594266	293.8297	7.378908	2.296941	0.4085969	1586.699	4.306209	187.4579	0.04084883	5.987306	0.5606678	28.83888	0.2535989	7.307786	0.2744661	5.734879	2.883722	21.94645	7.637801	11.4902	0.3979085	179.937	44.29056	217.053	7.571836	12.34266	6.410798	240.3097	3.432503	8.964352	4.247104	82.69161	0.01096906	0.05418339	4.272522	34.66909	0.4022711	9.110984	4.064923	18.72285	4.657796
TCGA-EY-A1GE	741	0	0.1428239	2.136354	1.943211	0.1136068	0.6594941	0.5149874	0.04556788	215.4826	7.305073	2.650917	0.1070544	12.0554	65.05643	16.95321	0.01712415	3.879176	0.2129696	23.373	0.4064818	2.276421	0.05752917	1.161716	1.194255	0.5138865	8.144645	8.645289	1.098338	24.19401	2.244398	47.25903	3.699889	11.84127	3.207773	379.0182	2.414251	3.64888	5.1265	6.159642	0.03448738	0.3066404	3.625155	47.2844	0.3041837	17.13111	4.518566	0.05574406	1.066619
TCGA-A5-A2K2	3595	0	0.0434414	20.10302	1.949907	0	0	2.459564	0.06467979	202.8139	1.679726	0.5659854	2.344445	16.16716	12.02944	7.889625	0.1875057	7.423631	0.01092624	17.05583	0.4327252	35.89419	0	8.205531	0.2105341	0.6536351	0.6817086	13.15557	0.01429181	4.630565	4.674596	91.75408	0.8700548	2.202807	2.270181	756.9825	1.041506	0.3061643	0.4319625	0.2733606	0.02097941	0.5526989	0.09233464	849.6514	0.02272439	1.859524	1.141997	0	0.1344457
TCGA-EY-A210	383	0	0.03540341	43.65582	1.451811	0	0	32.87003	69.04524	191.5481	6.181822	0.2672384	0.270193	511.7145	3.104929	10.02336	0.8192389	1.977633	1.759284	4.684935	0.0387536	16.26215	0.09506947	10.29885	0.2295773	0.03088072	7.143063	91.30948	0.03785401	12.85541	1.22365	46.97148	2.258614	3.753642	0.6041871	144.6096	0.8774063	3.47241	0.4808299	0.4998978	0.005699191	0.2139555	0.06145408	883.5107	0.1031811	1.660039	1.988105	0.02763585	0.08098588
TCGA-DF-A2KV	2717	0	0.06688675	10.28868	0.4386628	0	0	4.454866	0.2166849	259.8789	6.992007	0.1755665	0.03786444	253.6142	1.029332	20.04396	0.7994844	1.613992	0.04159566	2.475906	0.01520644	22.34984	0	6.403056	0.610038	51.07407	8.291766	21.67665	0.5217751	7.450468	7.135663	31.21594	1.471716	2.505031	1.429005	666.4499	1.016634	0.2266353	0.4941404	1.705685	0	0.07364344	0.03444833	231.9843	0.04498554	2.402398	1.211783	0	0.3925501
TCGA-A5-A0R9	749	0	0.1666052	6.048469	1.461749	0.0147248	0	17.48527	7.175963	300.1016	6.686668	3.19568	0.06811625	60.72538	1.150214	66.98001	0.109865	1.435722	0.3442112	10.68263	0.09118542	10.79135	0.5144964	3.896058	1.643299	2.379645	644.7699	61.14592	0.1575832	58.1813	1.798589	52.38403	3.169323	5.251851	1.789921	324.2716	2.726482	2.266843	3.232487	40.33723	0	0.1059847	0.3069032	139.5825	0.323707	1.650598	1.401388	0	0.5604589
TCGA-AJ-A3TW	513	0	1.025053	7.083361	3.632952	0.006200465	0	6.851562	0.02984421	246.9661	2.631123	0.2599449	0.8031259	71.09368	1.120377	6.591374	0.391133	5.001182	13.83269	15.32605	0.04991644	28.55544	0.004709766	20.48361	0.2274664	2.317706	0.1081267	80.0567	0.0634716	5.489953	3.292106	34.91523	2.17817	32.3117	1.249993	56.6613	2.754481	0.2952908	0.5870036	0.2691855	0.372688	0.1171514	0.03727899	187.9745	0.01834939	1.024005	1.283455	0	0.198243
TCGA-EO-A22T	2035	0	0.04734421	4.890818	3.548836	0.1380835	0.0312305	7.562153	1.933458	217.0613	4.301409	3.000946	0.6968377	29.22225	9.600958	32.25902	0.2980124	4.72102	0.2934436	20.92918	0.2876251	21.31352	0.2193068	27.06885	1.541507	19.2027	20.35826	20.18223	0.1927505	112.0548	3.023353	138.9308	10.06066	16.3781	5.689255	267.8659	3.223487	5.310919	3.048525	36.03374	0.02286421	0.3275299	2.22644	66.50734	0.4404804	6.70277	7.09193	0.1663057	5.829124
TCGA-D1-A16E	1119	0	0.04348511	3.08963	2.297454	0.02305965	0	1.821508	1.359642	239.4955	12.8341	0.7868818	0.5422539	361.2491	2.048712	17.23602	0.195515	3.377621	0.009374768	7.923019	0.1499402	8.698702	0.061305	7.265664	1.393595	16.89782	19.94176	14.59274	0.3755375	59.46285	3.009744	94.6714	8.998491	4.855178	2.68197	409.6877	1.906468	4.137377	1.645218	46.20105	0.04200103	0.04149412	1.813891	152.3323	0.2095997	7.172621	0.8560623	0.1018333	2.167924
TCGA-FI-A2F4	2230	0	0.09878154	2.885879	0.1648581	0.01309568	0	0.5342725	17.82241	112.8272	4.160995	0.661373	0.07067668	13.64384	5.946638	4.81652	0.2664812	2.308639	0.02928185	3.80447	0.1054259	16.52539	0	14.90622	0.5411045	1.373215	42.55963	14.80378	0.4752862	8.872377	2.283296	55.70307	3.798338	3.445341	2.266638	407.5897	2.255191	0.9282507	2.820948	1.193918	0.04770514	7.210797	0.09185752	235.8736	0.09965518	2.319632	2.433754	0.1156631	1.166375
TCGA-EY-A1GF	826	0	0.3240062	4.902269	3.810382	0	0	0.835985	0.4080553	309.923	1.408481	3.200422	0.7739002	4.857965	37.8362	12.93907	0.1840138	5.024649	0.3033008	3.312755	0.21	9.427021	0.1339435	6.545243	0.3457136	3.848775	65.15711	24.16529	0.7132047	23.33276	1.703626	26.59365	4.729482	20.72538	3.650594	671.7782	2.439283	0.1502313	2.419435	1.660656	0	1.440088	0.02446608	38.68322	0.09175348	13.83567	3.323531	0	0.01032589
TCGA-AP-A1E0	1832	0	0.07078822	80.25179	2.880356	0	0	14.42404	2.469287	204.0071	1.394551	2.410613	0.1543555	4.617087	9.844013	68.28942	2.25762	6.45966	2.095834	15.50916	0.1162303	26.19025	1.054994	25.88632	1.792649	15.29738	132.3302	49.32065	0.2212422	97.18622	1.349668	130.738	5.22766	6.929457	2.64771	224.9819	2.269216	3.824884	2.145998	20.83809	0.01139539	0.078805	0.7197016	111.959	0.2486275	2.965872	3.017973	0.05525719	0.9715753
TCGA-B5-A0JS	2627	0	0.4100013	5.596164	1.18344	0	0.4146999	7.335196	5.964968	275.8353	4.56535	1.461219	0.06705136	8.966405	17.41273	49.7678	0.009831584	1.753978	0.4213277	18.85639	0.1256638	5.422553	0	4.020422	1.75754	3.182861	42.30347	22.32381	0.02697732	47.87136	2.891293	39.88609	5.110852	12.21839	2.791548	318.6453	2.794304	0.3210654	2.406351	39.75696	0.01320029	0.2477785	0.3747267	104.7847	0.1286841	3.075945	1.57515	0	0.7061721
TCGA-AP-A0LN	2510	0	0.05741677	6.087012	0.8936253	0	0	5.09031	9.430513	226.3948	3.085663	5.567752	0.2957819	23.19665	2.814845	12.44107	0.0495655	3.0138	0.315645	6.357019	0.1583822	6.31743	4.828993	2.218357	3.118127	8.068201	183.6726	20.05841	0.1190043	17.70567	1.62859	64.69358	13.41853	2.746429	1.955664	173.812	1.600837	0.2630285	1.654297	38.90963	0	0.1479274	0.2928943	69.40338	0.586969	1.828979	1.841403	0	1.418492
TCGA-D1-A2G7	1793	1	0.07370657	5.400526	2.256357	0	0.05469792	3.435187	6.031864	358.6187	10.44051	1.814856	5.785884	19.24741	5.819011	16.92023	0.1193021	1.977809	6.089874	13.3592	0.2541463	14.67152	0.02226664	5.133409	0.9339055	0.4339627	1.928607	54.84987	0	32.29237	3.508462	131.2451	5.309236	16.04293	2.815523	686.6099	0.6031014	4.967391	1.870252	59.69974	0.01334833	1.068165	0.5316758	133.5824	0.6630294	0.4515157	1.230062	3.171631	4.820119
TCGA-EY-A549	605	0	0.2157023	4.641521	2.662145	0	0.007359698	3.476848	0.4556338	113.7826	1.847112	0.6368218	0.02736916	146.4933	31.69329	12.30512	0.20868	2.204484	0.08298259	3.758703	0.113579	5.851292	0.004494022	3.656472	0.4089616	27.36321	72.06211	27.51654	3.633847	8.677748	6.926601	25.03983	2.352752	4.910181	1.447262	573.6511	1.699607	0.209685	1.079641	3.683296	0	0.175662	0.1031568	70.69541	0.05002528	4.455162	3.228052	0.02612745	0.3603085
TCGA-EO-A3B1	820	0	0.1483645	31.92918	1.46301	0	0	7.266427	0.5869617	107.7886	14.27466	1.78112	0.5398616	90.16614	2.397499	44.25435	0.5496634	3.561629	1.546488	14.68714	0.4920845	41.11237	0	53.26942	1.014748	38.54195	1.147483	23.26109	0.00366079	71.44273	16.19368	161.124	4.226616	26.44989	4.352869	434.8279	1.75054	1.324473	4.101978	11.62677	0.007165055	0.5379721	0.2932742	159.2284	0.1696336	0.9559856	1.350627	0.1389758	1.233769
TCGA-DI-A2QY	3349	1	0.3240284	18.43151	1.222133	0	0.02709439	11.11085	2.891758	190.6735	4.543423	0.5960175	0.5597683	4.215502	5.490627	21.31089	0.2068354	1.144036	1.703106	6.733318	0.09441773	33.10236	0	2.895466	1.418659	0.1791347	0.4373789	34.83705	0.01689121	9.237065	2.052584	56.60176	2.09948	3.608638	1.151319	235.7043	0.4259866	2.034398	2.012227	41.19028	0	0.4311278	0.2109817	242.8146	0.1903046	0.7082454	1.009521	0.4488726	2.149969
TCGA-BS-A0TI	1882	0	0.4809684	20.80196	0.6807828	0	0	3.670478	8.383364	268.636	2.007176	1.07581	0.06209784	43.2682	4.269246	48.83048	0.1638947	0.9816518	0.1637209	10.60657	0.1246931	26.55841	0.03058944	12.61154	1.586229	1.291699	85.0387	46.91265	0.07495299	45.36229	7.775232	72.58048	5.813831	6.177838	4.975898	315.2038	3.283425	0.9812425	2.044399	16.08465	0	0.2536286	0.1856278	1970.72	0.2894308	1.033804	1.449723	0	0.2759074
TCGA-BG-A0MS	1882	0	0.06228234	19.73863	1.16587	0.02830938	0.0176076	11.93044	5.944311	141.7691	1.420773	4.269817	0.3383079	234.1882	9.72634	40.85885	0.2304246	2.575429	0.5984687	12.35897	0.1753099	10.07482	3.18249	7.987974	1.388364	50.76178	196.4592	54.34761	0.2568606	43.46915	3.555505	51.99292	2.476922	8.066761	5.112292	342.2972	4.152484	0.6897795	3.98127	14.60071	0.01289073	0.0254703	0.4170002	97.71674	0.269285	3.088596	2.340757	2.312804	0.5603095
TCGA-PG-A916	522	0	3.168505	1.694577	2.81522	0	2.249049	1.331017	5.872686	202.828	9.002599	0.9505397	0.01764502	5.961019	6.669596	22.72016	0.0543322	1.937602	0.7606196	4.794751	0.0850353	7.137651	0.1043034	5.689803	0.5258457	1.362262	106.6139	28.7995	0.7400982	18.09756	1.702079	14.80516	1.539356	3.282643	2.661786	342.9593	3.247994	0.209114	1.76629	27.93428	0.05210618	0.1132501	0.6272172	81.84958	0.1112677	6.981555	2.189702	0	0.1916413
TCGA-A5-A1OF	973	0	0.01059602	1.277864	0.2303955	0	0	1.024262	0.1014196	160.8948	7.199755	0.5883663	0.2469333	214.3165	3.24848	18.27957	0.4344871	2.905656	0.02398567	8.421998	0.05219418	20.70564	0.03841248	19.1766	1.132647	1.164543	30.11729	10.0976	0.2666782	15.98881	1.876357	53.00313	5.449699	3.15483	1.593735	215.0176	1.541361	0.2987124	0.878875	1.449001	0.03070317	0.1061642	0.1756702	409.6797	0.1140238	4.861011	4.012642	0	0.03849654
TCGA-AX-A05T	1010	0	0.02570266	6.559837	1.176565	0	0	8.624913	1.918898	234.8052	4.04766	2.854389	0.3152547	11.09402	1.12318	20.81194	0.4992307	2.367207	0.2493507	9.072377	0.2532139	6.883694	4.068721	11.55073	0.2368493	6.658508	430.8769	43.67942	0.01902585	28.42179	8.720277	30.20107	8.371618	6.86856	3.395453	628.8807	1.620174	0.634011	3.253921	2.094695	0	0.07357755	0.04916787	8.833993	0.1210066	3.218993	2.143562	0.1805711	0.7781725
TCGA-D1-A2G0	1484	0	0	1.143694	1.273273	0	0	4.963866	3.122523	507.2432	2.151162	0.3685662	0.03704983	13.38575	1.155	5.435313	0.2498964	1.701287	4.317538	2.109423	0.02479881	30.10493	4.98246	12.6125	0.4670154	6.353124	3.936068	22.92683	0.4211103	7.63812	0.4733659	77.95884	2.396586	18.2576	1.165886	542.3808	0.5492554	4.21343	0.6043868	1.077889	0	0.9800035	0.5296847	124.7971	0.1015794	1.761322	0.8811754	0.1414757	0.3597172
TCGA-DI-A2QU	946	1	0.2320836	52.64825	1.230937	0.1136043	0	3.069311	51.38233	217.0452	3.745295	1.938301	0.6678586	9.478006	7.161438	12.09686	1.107694	1.001365	0.6494786	6.44884	0.07035105	26.59675	0.6040428	13.35943	0.5757888	0.01751846	167.2441	33.74724	0.330375	14.40935	0.5805151	22.65308	2.2116	3.224084	0.7956109	69.93017	0.5843126	8.083975	0.5650281	21.34317	0	1.558721	0.4581937	37.57075	0.6603841	0.9356555	0.4856427	0.1254213	0.7567057
TCGA-BS-A0TJ	2068	0	0.08500917	14.7169	1.914735	0	0	17.98222	8.121845	1552.846	1.336173	4.511748	0.4170704	67.04709	22.27305	28.82287	0.0833919	3.087844	2.09175	19.84049	0.1522694	17.31273	0.03735439	18.27645	1.129933	2.290208	101.7403	14.77905	1.344333	48.87059	2.301023	153.1638	3.678873	11.52359	4.212843	301.4242	2.72613	2.804988	4.082154	0.6191444	0.01119654	0.07742986	0.08377301	69.4276	0.3482417	13.01358	1.189443	1.954546	5.372085
TCGA-EO-A3AV	1069	0	0.09927231	4.705312	0.6901638	0.007896445	0	4.290845	0.7981539	743.4571	3.055624	1.678328	0.1643787	105.0225	4.646509	35.62883	0.3052978	2.36823	0.9550504	34.87041	0.02933991	24.04205	6.957683	14.73131	0.8934465	348.8409	0.5257713	11.94813	0.1175748	82.79644	12.68274	155.9408	6.017717	8.818669	2.216014	242.7033	2.015688	0.5597174	1.549298	1.474102	0.05753058	0.1136725	0.08070871	1872.445	0.1836089	7.534026	2.824863	0.06974265	0.2103895
TCGA-BS-A0WQ	2022	0	0.1459769	6.550547	0.5522125	0	0	22.27495	6.42719	260.4966	1.893378	1.718242	0.5271946	20.0225	14.61309	11.38837	0.1487686	1.257958	1.591884	4.798391	0.07989526	4.374892	4.801934	1.245081	0.4882479	4.870324	116.2764	40.49099	0.01200625	9.354782	3.253463	28.60664	8.579078	5.185449	1.084257	377.4726	0.9732561	0.7573177	2.141893	0.6609283	0	0.05803885	0.04912666	165.6969	0.07090677	2.318382	2.458652	1.538316	0
TCGA-D1-A1O0	63	0	0.07151789	5.304235	1.427742	0	0	0.9437154	4.852573	210.4641	3.019126	1.617068	2.865518	5.282064	8.100713	19.27314	3.164093	0.6768365	0.07709117	5.922547	0.1565711	132.3799	0.3264823	37.98953	0.6004545	0	59.82269	20.32478	0.2529337	26.76666	0.871695	50.02896	0.8461535	2.501701	1.372282	168.3318	0.6164993	1.764142	0.9366274	3.49052	0	1.876694	0.5345727	696.4523	1.432319	1.114201	0.5688586	0.3349606	2.27113
TCGA-E6-A1LX	711	0	0.7743038	2.112129	0.588719	0	0	20.38911	24.85302	334.3024	1.390034	1.296394	1.053797	9.24806	4.388867	18.45851	1.625278	3.084923	0.6654286	11.59551	0.06269736	28.3346	0.05126926	29.40917	0.7493577	2.58128	5.457178	14.2835	1.052106	56.09686	1.462735	39.83561	1.646186	4.814764	2.48169	244.8366	0.9129086	1.233455	4.167369	9.860397	0.01536736	0.136637	0.0777801	18.11577	0.2853523	3.205499	3.54599	0	0.2183712
TCGA-D1-A1O8	120	1	0.1375735	18.22356	0.7750845	0.1346836	0	40.77237	10.00754	297.5973	15.27861	1.900737	0.1427801	55.08703	3.692355	225.688	0.3882585	1.179842	0.1334649	10.61492	0.3648958	21.18	17.41715	27.25434	1.586295	0.3530735	198.7302	18.74678	0.2741734	75.59363	1.641802	63.4185	26.98561	3.886882	7.773285	163.5479	2.296279	1.305209	3.049061	5.028525	0	0.1060295	0.1619514	824.6991	0.5409259	4.595536	1.121205	0.2230401	0.2178703
TCGA-AP-A0LS	2904	0	0.05592866	1.90471	1.435535	0.01271071	0	10.66923	3.777831	1653.638	9.898715	0.5576619	0.284196	7.862885	12.34014	16.60354	0.3621065	0.5975394	0.4599044	10.48951	0.01574258	28.3726	0	16.13335	0.6724495	0.1568055	31.97884	15.01312	0.2543143	13.29204	4.657722	17.72735	2.619044	10.4709	1.017344	560.3224	0.7167182	5.57471	2.720582	1.887223	0.01157569	0.06861592	0.02292614	45.83864	0.1558358	4.589897	0.7206742	0.0561315	0.3580106
TCGA-BK-A0C9	1092	0	0.4468009	2.032815	0.2954287	0	0	1.453375	11.84128	292.0787	2.952264	1.222768	0.02435651	67.54115	3.152432	17.20368	0.3428485	1.278854	0.05137274	12.10239	0.04890812	15.72013	0.04799213	7.12714	2.165373	0.3897234	48.25393	21.08096	1.469933	69.92773	0.9024514	113.1949	2.128324	4.373733	1.41438	122.5778	2.383127	1.189601	2.318922	41.40525	0	0.08526878	0.8831975	156.4003	0.3873132	4.473873	0.9311184	0.2092633	0.3246558
TCGA-B5-A0JN	2445	0	0.07896156	4.701701	0.6464472	0	0.01803005	6.345293	1.453422	92.36155	0.6120451	0.8629587	0.4507246	10.59167	1.66306	9.131357	1.143717	1.577285	8.728863	3.983281	0.1047177	36.05226	0	18.43735	0.6679258	4.559621	0.505517	28.47091	0.006744188	6.046887	12.61434	100.2741	1.251266	8.945882	1.505712	715.4239	0.7436595	1.482221	1.425219	1.061338	0.03960003	0.9954402	0.1181284	179.1178	0.2205967	1.285751	1.331621	0.3627117	0.3457228
TCGA-D1-A162	1145	0	0.5295225	10.371	1.302869	0	0.9081756	0.7677929	14.76569	143.1064	2.167345	0.8076204	0.1623708	91.42292	5.995804	32.39887	2.733165	2.701232	0.09417992	6.106999	0.1565003	10.39721	0.03199359	14.48257	0.9162683	6.876201	7.211533	9.720192	0.2613119	51.08967	3.29158	72.84725	3.599285	3.67224	3.357165	371.2756	3.220179	5.597916	1.830028	37.38847	0.06393134	0.2905349	0.883517	73.63864	0.3086522	7.412632	1.775299	0.3720101	1.058099
TCGA-A5-A2K4	871	1	0.3270245	12.96557	4.286826	0	0	10.07881	1.308955	162.8464	2.34636	2.470042	0.21271	46.49504	75.04951	40.13961	0.09624087	5.688887	1.469322	12.16092	0.3905133	18.01506	0	8.181472	0.9740676	4.220374	90.23668	50.60262	0.003667772	35.56527	13.28947	79.69321	4.520896	9.679907	4.120635	630.5744	10.66743	0.9254073	2.974198	1.587871	0.01435744	0.4893535	1.821452	167.8375	0.2899268	7.271252	1.207774	0	3.33633
TCGA-B5-A3S1	902	0	0.05560766	14.4348	1.226788	0	0.02445431	8.719938	0.5559033	197.9384	2.606039	0.735996	0.227351	26.45541	52.67948	29.02647	0.5533768	1.531728	3.276779	4.816801	0.1521744	22.03521	0	11.60294	0.3947556	3.164882	3.256776	37.24191	0.0137208	14.06107	8.491532	104.0241	11.46834	4.470853	2.212668	967.9306	2.366789	4.082386	2.076891	0.8534595	0.02685493	1.246949	0.1044047	363.755	0.4820398	7.653986	1.866537	0.04340726	4.901074
TCGA-D1-A17R	339	1	0.5137085	3.591449	0.3876652	0	0	16.88151	8.722247	261.9144	1.664385	5.000089	0.2100289	481.511	13.11023	14.57215	0.3454514	2.964436	0.3587279	19.03818	0.1613615	10.98653	0.5218002	12.84573	2.337176	1.899485	160.4837	23.2064	0.9754544	91.123	4.375154	174.1485	1.813515	8.139903	4.319235	131.4158	4.494459	0.9707115	2.502588	11.87792	0	0.1385314	0.242114	97.98469	0.8912931	10.97616	2.931315	0.8891744	0.4778608
TCGA-EO-A22Y	1567	0	0.4974935	9.789457	1.219012	0.05744361	0.4366785	7.928222	16.71221	102.671	7.519955	1.437474	0.324783	9.662971	5.015859	54.81778	0.05195146	1.533597	0.003892228	8.318599	0.1067183	12.08897	0.04848131	8.668297	0.7517413	0.4094435	31.32681	50.63964	1.22654	122.4985	1.194576	146.9904	3.635484	7.705734	2.83205	521.9455	2.441461	2.014658	0.88448	32.73584	0.00581268	0.2526712	0.8224866	27.81212	0.1672978	6.149761	1.662939	0	1.496492
TCGA-EC-A1QX	224	0	2.134228	7.95659	0.7793868	0.01380191	0.03433752	6.217895	8.038227	242.0938	4.108318	2.228374	0.3298761	253.4409	4.004456	54.44706	0.1310643	2.865698	0.2272489	13.39484	0.1282054	21.56717	0.2096738	17.81829	1.662888	51.23335	23.74022	13.72651	0.1155964	39.3164	13.25576	46.40632	8.712795	8.140958	3.148343	341.2032	4.070024	2.38463	2.707962	12.2475	0.01256945	0.248355	0.3402224	120.5123	0.5251471	1.665248	1.319765	0.1828509	1.428902
TCGA-AX-A05U	903	0	0.6557114	7.0298	1.155852	0	0.02092928	3.446699	6.519077	128.4399	1.805272	12.03379	0.0908035	8.490723	19.38183	17.1072	0.4564905	2.900165	0.3762053	7.815238	0.1250293	9.328574	0.7667977	9.301355	0.8121455	5.272052	87.59385	41.81559	0.1722304	23.98139	1.698788	54.18199	11.32043	8.156083	2.432375	535.3799	4.269192	1.043518	1.592836	26.22263	0.01532257	0.4087164	0.3270731	11.24042	0.2560686	2.260345	1.434704	0	0.1536951
TCGA-B5-A0K1	1110	0	0.4722563	4.120661	0.798665	0.03339095	0	0.9854726	11.02927	183.867	6.518299	0.5632011	0.6436041	40.85851	5.467402	7.883616	0.4076791	0.8866078	0.4343966	7.58186	0.1033891	14.64588	0.02536319	9.923327	0.6189268	21.72914	9.475403	36.10948	0.5826296	9.100809	3.486546	58.6145	1.059056	3.726506	1.494961	627.8393	1.361223	0.9060498	2.794641	0.1304664	0	0.9162888	0.06022681	67.31187	0.09881574	5.328785	1.536352	0.1474571	0.6227578
TCGA-FI-A3PX	2384	0	0.2534107	6.504894	1.049418	0.01366584	0	11.2515	1.068871	184.1349	5.321271	2.839282	20.88813	6.82231	7.613227	16.99187	0.2502749	3.729726	7.936414	3.991923	0.1607926	29.56405	0	20.44187	0.3113563	0.02528827	0.8124256	150.2653	0	11.18814	1.4202	105.0755	1.055196	23.96722	4.812681	857.6891	0.911153	4.154664	1.987511	0.4924269	0	6.282913	0.07805484	1721.389	0.2137654	0.3800497	0.2936354	0	0.1872549
TCGA-AX-A1CK	2441	0	0.1691946	14.5785	2.183674	0.02990732	1.488118	35.74772	4.660398	404.6619	1.128315	0.7668702	3.735447	6.16692	7.412884	16.0206	0.8317228	1.633782	0.5410597	7.363722	0.0555616	13.8638	4.463907	5.189469	0.9585723	0.1291329	81.64443	14.8012	2.045631	19.31882	0.3387943	10.09824	1.393411	2.638064	1.526004	120.2321	1.914272	0.5796592	0.7180967	15.65857	0.02723671	0.9014177	0.3446386	25.29865	0.1959785	2.200881	1.002611	0.5282923	0.2959683
TCGA-EO-A3KW	497	0	0.1616738	29.15051	2.396357	0	2.048867	27.46951	0.124987	174.4708	9.826709	0.4822346	0.1372847	14.03714	4.15025	13.24479	0.07716401	1.390834	0.2553766	4.977939	0.07963776	71.01767	0.003757031	15.22411	0.3533546	2.398025	1.803489	29.88613	0.009205815	13.07679	4.87957	57.47628	2.313127	3.456194	2.48912	723.7693	2.47241	3.330662	0.4411136	2.482304	0.1036036	0.1468546	0.2458329	216.4984	0.1108268	1.439028	0.9459263	0.06552813	54.25728
TCGA-AJ-A23O	312	1	0.2273413	7.724833	1.27583	0.06955182	0	7.232729	13.59159	141.0544	3.659136	2.346244	0.3539179	136.0948	4.698627	112.9845	0.5095062	2.179787	0.3534486	16.14238	0.2756541	14.07745	0.08452857	12.20632	1.906936	0.240247	31.02762	13.88139	3.035595	88.09949	11.33195	73.64774	7.594603	7.009934	5.511144	522.9355	4.918168	4.298332	3.320895	25.13436	0	0.06257665	0.657914	201.6307	0.294041	2.309196	3.03584	0.4300048	1.217757
TCGA-FI-A2CY	2080	0	0.1290732	12.36519	10.68575	0	0	4.709302	0.3381155	175.9385	6.93509	0.6427387	0.06665857	41.40262	3.539144	4.833937	0.007330493	2.827245	1.963953	4.13158	0.1673139	29.76336	0	35.28113	0.329695	5.412942	0.1541965	25.06946	0.03017169	9.703006	19.66272	286.649	5.224326	4.7167	3.53567	56.11549	4.101023	1.639811	0.6820892	0.2815104	0.0492111	0.3111499	0.1581093	145.2285	0.1873265	1.877295	5.816286	0	71.70633
TCGA-A5-A0GU	860	0	0.06872299	7.940957	0.5819846	0.0109329	0	4.91589	27.5084	131.8497	3.738685	1.543451	0.2950215	8.24627	43.79399	19.53458	0.1705613	1.532373	0.03555766	5.165614	0.1489478	6.428785	0.8636622	5.268445	0.7852678	2.104028	548.1627	24.70303	0.1220898	12.89172	4.813975	43.57368	2.467955	4.511571	1.990742	476.9891	3.582209	6.187478	2.295062	22.46938	0.009956637	0.09836471	0.295793	153.8574	0.07395284	6.698371	3.136276	0	0.324582
TCGA-FI-A2EW	1795	0	0.2427225	3.966072	0.8936998	0.1678864	0	1.049265	0.1010093	336.153	0.9994719	0.6776488	1.799204	1375.533	8.495466	13.92312	0.6604819	4.888941	0.1296812	9.379473	0.1455525	32.32183	0.02550473	6.534443	0.7455604	0.04142257	5.296448	6.515321	0.1718584	25.05836	2.670847	55.25683	1.145756	3.013294	0.9238181	351.6797	1.08738	1.39455	0.6449724	1.472293	0.01528948	0.1963644	0.2489809	291.2851	0.0993672	1.063085	0.430615	0.5931199	0.7668162
TCGA-DI-A2QT	377	1	3.140876	5.488169	0.501667	0.007189513	0	1.953353	0.2076283	133.6002	1.811579	0.6771194	0.2605238	68.89655	3.172126	12.35127	0.3901277	3.533186	0.00584571	7.304536	0.213706	14.35174	0.02730515	7.678061	0.4830789	0.026608	19.433	38.92043	0.03010749	23.62585	2.609744	33.0946	4.126534	4.119364	1.553679	432.7631	0.6793102	0.4936833	1.055482	4.731796	0.006547518	1.034959	0.2780836	787.3371	0.197566	1.236563	1.216427	0.349244	0.8866227
TCGA-BG-A0MQ	1817	0	0.2940551	8.063851	0.324053	0.06930402	0	2.421371	29.04192	200.7908	0.7556062	0.9290729	0.307239	11.75211	4.997186	22.11844	0.1410253	3.680368	0.1796166	8.504295	0.3004225	11.81683	0.1579264	6.953985	1.217697	2.180169	8.377497	24.88062	0.4998304	22.47329	3.481685	34.53199	7.534196	5.422115	2.981501	447.8371	2.112348	0.4605396	1.426321	8.319188	0.04733658	0.5611834	0.4236205	81.08365	0.1831209	1.24537	1.988096	0	0.6067093
TCGA-AP-A053	3365	1	0.1450788	20.52254	1.297095	0.04327517	0	11.15661	1.492766	176.9963	0.5991358	0.9310311	0.2113106	70.60433	9.051544	31.38778	0.3913765	1.645098	0.6744086	8.968499	0.223323	12.2529	0.9970892	23.85007	0.384358	0.1957499	39.58499	31.7061	0.02684788	45.37374	3.900504	185.4511	2.240257	3.629121	2.742074	368.4793	1.659745	3.770394	1.088548	5.523489	0.05254782	0.350417	0.3469105	118.1862	0.1097714	13.15817	1.327423	19.62027	0.614936
TCGA-AX-A2HD	1414	0	0.015189	4.366432	0.56927	0.01208183	0	1.080207	32.98701	86.65928	3.429044	2.622084	0.08383499	33.5668	5.947767	30.44605	0.1720954	6.011072	0.5059152	10.62623	0.03740923	19.67322	0.0183543	32.74738	0.8677907	2.921327	39.34134	9.254883	1.084982	36.81596	2.963418	165.7615	7.589955	3.688297	2.163684	363.8568	1.261247	0.5486228	2.967243	1.521101	0.05501485	0.05435088	0.5108975	62.56513	0.1532334	5.179539	4.512419	0.2134173	0.119564
TCGA-A5-A0G3	1428	0	1.029747	6.610418	2.592573	0	12.20422	1.880206	1.379869	138.5276	10.64718	1.586528	0.1122695	4.938543	7.452942	6.824209	0.4197762	2.123388	5.664669	7.002182	0.1014472	16.29056	0.013826	5.549011	0.2178977	0.022455	1.817934	32.73494	0.03387772	73.29539	0.2689513	411.1197	12.74867	3.434526	3.114052	44.36706	0.4438319	15.64374	1.17378	0.584764	0	1.015353	0.7040403	1378.185	5.532862	4.143085	0.7904011	0.2411458	13.31586
TCGA-B5-A0KB	824	0	0.04476053	27.84392	1.449637	0.0142416	0	1.12496	0.9596713	163.3828	6.072896	1.924467	0.5050875	148.8409	5.146696	26.2744	0.02897992	1.946531	0.107112	10.75263	0.1058317	32.09036	0.02163534	32.38473	2.073334	33.1178	6.43457	18.11156	0.0927725	24.46803	9.778051	164.6876	3.626049	8.017977	2.956548	359.3439	1.584377	3.24925	2.579289	6.825824	0.103759	0.8584941	0.1741034	887.5486	0.3251261	2.729778	2.919078	0	0.477019
TCGA-D1-A15W	915	0	0.2144423	5.524234	1.967807	0.02527029	0.09430427	15.31097	3.831392	356.5375	29.782	1.424055	1.305375	653.8133	3.660512	27.50806	0.05142198	4.212909	0.613841	13.43226	0.2738573	5.035982	0.03838975	3.73884	1.044151	89.01924	14.24183	18.21276	0.0881869	35.87511	21.65038	92.11631	4.272792	10.28267	4.114711	539.4017	23.51109	0.993564	2.565721	25.33154	0	0.863968	1.575032	87.1426	0.1655927	9.384705	2.848503	0.7253714	1.596661
TCGA-EY-A1GX	1127	1	0.04563299	0.3519534	13.31453	0	0	6.915981	0.0727959	185.0945	0.2470811	0.243006	0.02798546	7.057922	11.59339	7.134461	0.6647577	1.034896	0.007378365	4.205465	0.1198829	8.266592	0.009190438	5.099781	0.2032449	0.3656947	1.045379	23.37931	1.137221	9.599025	9.60334	18.09508	0.2778897	5.475493	2.402867	82.48142	0.322683	0.09380293	1.660078	0.01050554	0	0.01632887	0.06425777	16.12641	0.1048611	8.551884	3.364715	0	1.243424
TCGA-AX-A05Y	2684	0	0.4656213	14.94091	0.1567226	0.0217865	0.1355056	0.6240772	14.52356	189.6539	19.65117	0.5565156	0.02519584	10.87633	12.9975	5.402284	0.43594	1.858731	0.01550005	4.607847	0.0607122	14.09098	0.2399554	12.47588	0.4921671	3.440241	27.44083	13.35989	0.187539	12.95764	0.58481	78.54383	0.4431925	2.222538	0.741096	115.7009	1.087366	0.3498748	1.19568	2.846959	0	0.08820714	0.06985959	376.152	0.1335533	4.81913	1.026928	0	1.683363
TCGA-EO-A22U	1407	0	0.592813	51.6888	2.482496	0.00698582	0	2.043545	18.24118	328.5852	0.9429931	0.5530471	0.2208266	5.041692	2.977313	24.62429	0.416982	1.316674	0.03124049	8.101171	0.09084744	16.62894	10.54363	18.71605	0.4100439	0.01723609	535.6185	1.161879	0.2470379	24.06926	2.604619	85.8869	6.234471	2.24513	1.485198	515.3798	0.7292642	0.4874333	0.9009749	4.816097	0.006362014	0.1571308	0.4032074	21.385	0.1683417	8.781321	3.611903	0.3084993	0.2127168
TCGA-D1-A15V	1201	0	0.2001961	15.64105	0.5645787	0.04549787	0.01414917	36.47245	0.4927304	208.3022	8.377784	0.9093553	6.34921	115.7283	3.646779	9.068679	0.2005957	2.534977	2.006913	4.829559	0.105657	13.92787	0	13.24509	0.4040994	42.43306	1.009799	23.63977	0.03704773	8.988663	13.22129	117.8693	2.010317	27.04599	2.674281	479.4995	1.074731	0.3653308	1.607444	1.9061	0	0.4093501	0.04103196	145.8186	0.0480873	3.445522	1.092767	0.05023055	0.458914
TCGA-E6-A1LZ	2406	0	0.3597829	1.673552	1.405926	0.0279203	0.08682804	4.859275	0.4199581	371.3791	1.159653	0.4083194	0.4735795	896.0772	4.997053	12.45523	0.6344278	4.010579	0.008513128	7.944095	0.06916018	24.22488	0.2438895	9.368177	0.6846415	2.479957	9.184472	19.55637	0.006495651	26.30929	1.443911	61.79582	1.593979	5.054081	2.974938	687.4502	2.074301	0.0927681	0.7470027	0.01212125	0	0.8289683	0.08673023	127.8797	0.07672429	0.668958	1.268937	1.787825	0.3613212
TCGA-D1-A1O7	32	0	0.214487	3.794417	0.6089268	0.09186692	0	2.323958	1.389695	305.4864	5.360059	0.4222442	1.021957	44.79391	3.650009	9.716042	0.1335272	1.662368	0.1814044	5.949414	0.0568899	22.89324	0.009968646	12.53943	0.7855289	15.8826	11.38058	20.7184	0.4335628	21.12231	4.996564	39.06437	1.883159	4.207726	0.8600239	501.501	1.440027	0.6976854	0.7742781	21.24048	0.02390387	0.1416923	0.2551241	312.3247	0.0832246	6.36744	0.9507923	0	0.86917
TCGA-B5-A11R	2349	0	0.1363385	2.545199	6.004553	0	0.2782376	2.294582	8.539342	131.9809	1.041625	0.779781	0	43.40015	6.929494	24.84873	0.06436463	1.097534	0.02066669	2.639894	0.1511056	9.886016	0.01029691	13.91837	0.2381841	3.001842	88.14357	22.78918	0.6276067	25.76499	5.354725	49.04403	1.63679	7.138099	2.210689	804.1449	1.771508	3.152888	5.951814	2.760147	0.006172757	0.05488432	0.07063565	101.5364	0.07736866	5.950726	1.415203	0.2095255	0.092875
TCGA-D1-A16X	111	0	0.3344804	12.05084	0.5790764	0	0.135778	0.7579777	6.222351	149.0391	10.17213	1.221155	0.0631162	79.58941	5.762254	6.232237	0.4072016	1.847026	0.0360546	6.196074	0.09294119	10.4442	0.1554554	10.28085	2.054819	6.884213	54.89681	11.623	0.2920316	15.41107	3.90433	185.5024	4.154328	2.888409	3.19421	135.0405	2.817447	2.976892	0.7113618	23.71707	0.01242558	0.2823392	0.7273439	388.1457	0.2249591	5.090339	1.307729	0	0.2388866
TCGA-BG-A186	419	0	0.7797871	13.02262	0.9380216	0	0	5.249538	16.43715	185.9051	2.498177	2.48218	0.1630302	9.867879	2.873943	29.67045	0.1625523	2.123127	0.1232177	10.13716	0.1396763	7.173732	0.2462803	3.531738	1.203063	2.626003	61.34584	18.52812	0.2033392	35.82636	2.881415	47.48193	4.871985	6.83367	4.738864	379.5388	3.770343	1.76426	2.224294	15.76522	0	0.2917148	0.5932869	61.66161	0.3873821	2.388431	2.962391	0	0.9014268
TCGA-B5-A3FH	841	0	0.109737	1.450917	3.34589	0	0.1240933	1.868977	4.571506	233.1167	2.301886	0.4927873	0.3140606	574.7037	4.724034	15.68224	0.05638772	1.36783	0.01013903	4.153425	0.1287014	8.030261	0.1073473	4.431074	0.4269611	2.892064	18.17387	24.0895	0.1547248	6.621077	7.98013	40.72605	2.771241	3.220095	2.673969	462.6732	2.502138	0.9115065	1.163416	1.638515	0.007570847	0.03739738	0.05997751	38.13103	0.03514525	7.134916	0.5536402	8.553819	0.08859714
TCGA-B5-A5OD	1038	0	0.1725221	4.107859	1.819215	0	0.01393516	1.555855	0.5863773	249.0768	7.328252	0.8693884	1.597842	44.43618	0.9327636	44.0927	0.06838674	0.9264857	1.9276	7.076651	2.282359	17.45949	0	10.10933	0.8284193	1.568554	0.5594208	25.81569	0.1146746	14.66954	0.3172567	43.1203	3.467293	11.93935	1.762426	57.4255	0.6359388	1.699769	1.92896	2.470604	0	0.3275664	0.3289034	66.35169	0.05919997	4.141107	1.637042	0	2.963407
TCGA-AX-A0IS	1858	1	0.245522	18.37073	0.9934483	0	0	6.671974	2.568225	218.8581	0.9753122	4.47728	0.2688784	22.93589	21.87123	16.63319	0.3406321	7.268302	0.7627739	6.958419	0.3369042	9.253178	3.348328	4.930223	1.233589	18.82672	1246.586	36.80115	0.2141965	40.47336	1.944389	17.14467	3.722611	7.789458	1.800378	640.8346	5.123418	0.06179923	8.651106	1.065874	0.01270407	0.200812	0.04473057	60.73923	0.2358985	8.116997	2.576782	0.3080155	0.2442407
TCGA-BG-A221	55	0	1.037059	29.46883	0.6348053	0.07673587	0	9.73607	1.431218	173.1768	6.197288	2.628491	0.2267906	4275.476	3.760066	77.85614	0.3643458	2.165558	1.263459	14.66793	0.03959982	13.61768	0	9.939313	2.000191	2.461292	10.1781	15.91011	0.1606732	52.3725	12.33992	107.1731	7.972859	5.738694	2.968542	609.2871	1.890583	3.923595	2.877786	2.276451	0.06988366	1.334778	0.2639995	1265.488	0.2433095	2.53896	3.404086	0.1694358	1.947159
TCGA-E6-A2P9	1386	0	0.1437612	17.33739	0.5129162	0	0	0.5605371	19.12651	178.2463	2.030202	0.8040358	0.02074466	4.015098	2.658971	8.44356	0.6889544	6.939331	0.1709165	3.484221	0.06248323	13.87291	0.01021883	10.99265	0.3194999	0.1244741	9.256183	19.77398	1.154929	12.69784	2.859156	56.19322	2.151125	4.741566	1.992031	545.7707	1.112251	0.9833937	12.69014	4.035818	0	0.01210403	0.1253712	32.6647	0.1080635	2.734075	0.989789	0	0.06656776
TCGA-KP-A3W4	554	1	0.3972251	28.79073	2.434468	0.03133545	0.03897946	15.25934	0.6912788	182.7061	19.62371	2.91456	0.4952676	27.20591	13.97812	65.61821	0.03542436	3.457697	6.768786	12.07947	0.3686936	29.09674	0	4.71965	1.318961	2.699543	36.55371	57.37107	0.009720247	81.52174	4.509179	75.91538	7.491663	11.80925	6.904942	402.9628	2.980667	3.054049	7.337568	16.31107	0	0.1174704	1.194233	847.4859	0.2759905	4.111433	1.334848	0.04612661	4.28576
TCGA-B5-A11X	596	0	0.04687288	17.35279	0.4237664	0.01491369	0	18.24035	0.01794572	778.5895	18.99588	9.965932	0.01149834	17.56112	6.07448	263.1646	1.598304	1.162014	0.3031537	16.65205	0.5171889	21.85241	1.064849	20.81677	2.021443	0.07359301	252.5773	24.31032	0	96.96839	0.2203623	115.1642	5.597892	8.579391	7.796139	33.01955	5.022898	2.114231	6.875303	6.345101	0	2.146886	1.6349	538.5265	1.046629	27.53958	2.12737	0.9879006	0.2270594
TCGA-D1-A3JP	515	0	0.1102034	25.43714	2.29112	0.005843957	0.05088678	23.50208	1.111066	291.8889	4.300281	1.369715	0.7479373	9.86222	9.132412	72.60731	0.01981957	6.840232	0.6759227	24.96715	0.1230444	6.183231	0.01331691	5.949746	0.9703867	12.46503	2.983176	28.47145	0.09517166	23.23598	20.68643	108.8096	21.19915	24.8508	2.981847	392.5588	2.164164	1.074416	1.587595	6.895787	0.02128846	2.097895	0.8631637	113.5528	0.523772	5.815773	5.998339	0.1032295	1.78837
TCGA-D1-A0ZP	911	0	0.2144288	12.21445	0.9900308	0	0	36.91168	3.581087	130.5187	4.046983	2.500137	3.37374	27.3193	7.376096	37.45801	1.125006	6.093103	6.979598	6.890954	0.2331012	19.15972	0	21.56874	2.239416	1.11738	0.8205163	45.06127	0.01641997	22.27807	2.48546	175.3852	3.463265	4.159389	2.912741	243.135	2.420077	1.550325	2.743689	16.2293	0.02142524	0.4444999	0.8628162	144.2313	0.8503819	2.939152	2.810682	0	2.39086
TCGA-A5-A7WK	560	0	0.1048157	139.8017	2.217475	0	0.05045458	4.346195	2.093251	120.5046	0.533471	0.6388683	0.3717852	5.771351	9.336698	36.92568	0.1069901	5.810538	3.36753	6.992288	0.06139838	55.12981	0	13.56033	0.5255748	0.05559679	0.8573447	22.9954	0.3459989	18.92117	2.11091	67.71424	1.297287	5.444386	2.186795	503.1563	0.5837866	2.296008	2.083798	0.5752186	0.02462559	0.1013683	0.07135164	183.6008	0.03238967	2.186563	2.289554	0	5.372475
TCGA-BS-A0UA	3495	0	0.5319444	5.208089	2.534643	0	1.512042	59.56742	1.444134	1101.329	20.96132	2.409191	0.05931399	91.75759	9.172697	66.46628	0.1148013	3.415704	0.459761	24.09355	0.4192429	8.235769	0.03506173	5.988664	2.477664	9.566631	55.90718	10.97483	1.030937	32.76906	3.152544	61.34154	15.71723	11.16447	5.595637	151.571	5.252451	0.8861304	2.976621	63.93918	0.2662366	0.2214934	2.432947	48.53281	0.5073773	4.252656	2.052865	0	0.7847588
TCGA-AP-A0LJ	1421	0	0.6933323	5.863978	0.9174258	0	0.02143852	9.694086	9.290706	244.3325	5.726544	1.555946	0.01328755	52.37092	2.544551	11.53235	0.1519692	2.145527	0.3012806	16.13458	0.1067262	7.86101	1.374546	3.315408	2.735307	22.09032	90.79067	26.55508	0.3528419	41.42874	2.020239	48.21038	3.02337	3.926101	1.569078	158.746	1.720335	0.419928	1.70253	111.7823	0	0.1085417	1.132889	93.48614	0.4298791	3.450893	1.217568	0.304433	0.7609345
TCGA-AJ-A23M	616	1	0.2088287	8.50414	4.50245	0.01328874	0.2148953	14.31503	2.590446	247.4442	8.610255	0.9043317	0.2458923	166.2839	5.11604	86.44614	0.5047647	1.25521	16.24789	7.477175	0.345628	26.97956	0	26.88873	1.323953	1.459033	0.2317354	23.7639	0.01854973	26.4872	1.413736	113.5674	2.145172	4.923125	3.343719	387.0381	1.873278	30.45099	1.312755	8.965243	0.02420421	0.4901978	0.8442316	86.43839	0.8876467	2.353828	1.282654	0.2347364	49.47727
TCGA-PG-A917	212	0	0.09767266	1.02365	1.953148	0.02453433	0.03051926	2.477509	43.64377	134.7838	2.71172	0.7606588	0	12.51438	3.871561	39.92697	0.1164902	2.620015	0.001662381	4.360076	0.07596615	9.849235	0.00621195	3.679605	0.8400475	0.2724006	2.891171	12.43514	0.05707904	77.29068	1.139909	67.65845	7.609786	3.726056	1.824592	486.9953	1.451964	2.436478	1.088409	58.77372	0	0.1250851	0.8571823	263.0152	0.07260584	2.183374	3.602751	0	1.905016
TCGA-EO-A3AY	1158	0	0.1912908	2.529202	0.09642602	0	0.01802636	11.86826	0.1220624	655.1356	3.942369	0.2896348	0.06703622	196.3514	1.256369	50.22078	0.1621845	0.7853271	0.4506894	6.471025	0.008973961	44.42709	0.01651104	4.843792	0.8449957	0.7240269	3.825061	13.52059	0.01348561	47.01367	5.952578	87.05833	1.527838	15.33345	0.3225866	311.9441	0.5189828	0.2888936	0.5666573	3.925727	0	0.1564564	0.05808404	1535.844	0.03369537	2.108035	0.2037778	11.1671	0.3033648
TCGA-EY-A1GR	536	0	0.1700399	36.70119	3.595929	0.07889895	0.4206242	1.937204	8.625933	221.2283	6.59305	2.032982	0.1824915	63.73062	1.431933	6.726433	0.007645228	0.7359316	0.1489239	16.84906	0.069799	20.5428	0.02568441	16.57545	0.1436337	0.05561918	126.9381	25.52094	0.01048904	12.71946	0.5662448	40.77147	0.9417998	4.279455	1.076923	181.4087	2.344676	20.95951	1.500073	10.67715	0.05132399	0.6693002	0.05195408	829.9232	0.2048995	1.340629	0.3651778	0	0.5577132
TCGA-KJ-A3U4	1095	0	0.455476	15.82196	5.733713	0	0.01287659	36.7683	0.1556993	260.124	6.431198	1.324108	1.304875	775.3775	9.007818	9.935579	0.0315959	2.996371	2.02841	6.423417	0.07692336	28.35659	0.01965695	18.71254	0.3937373	0.01277004	0.5087198	24.43201	0.175803	13.75326	18.11708	39.91207	2.053668	6.185125	3.28557	89.47649	1.845711	5.250779	1.377654	0.7999233	0.004713551	0.9778992	0.9231656	506.1454	0.3872965	10.42996	1.834088	0.0228564	40.2352
TCGA-B5-A121	504	0	0.1202349	7.328757	3.705939	0	0.01586253	0.763763	14.5311	172.719	1.765465	0.8429289	0.3244417	6.988778	1.964829	18.35173	0.06054634	1.698506	0.225512	8.477784	0.2763864	10.63592	0.4746175	5.770075	1.058718	5.757648	176.9277	20.43286	0.2076697	20.04873	5.043349	44.79179	2.638674	10.02551	1.894555	440.9391	2.332012	0.7344009	2.204502	150.6248	0	0.05736492	0.6721202	106.766	0.2264234	3.851837	1.973921	0	1.446383
TCGA-AJ-A3BI	575	0	0.0741812	3.230892	0.9113508	0.0277676	0.1208944	13.51589	4.176613	578.2088	1.451249	0.5170832	0.02676076	32.88516	0.2174999	23.48938	0.05650371	0.323322	0.1015988	7.474035	0.01719548	39.23171	0	2.706349	0.3377678	0	12.14964	12.40932	0.1227424	37.18015	0.5026048	44.71454	1.967911	2.609063	0.4549125	223.1338	0.7246794	0.3229126	0.3238357	0.3676763	0	0.05621144	0.01947714	788.6931	0.07336988	0.5761968	0.179616	0	0.005284486
TCGA-B5-A11Z	528	0	0.05071074	4.598582	0.5029557	0.05378264	0.01672561	14.25065	17.06909	198.5086	1.591603	3.518466	0.09329851	349.9198	7.196252	32.68645	0.04560048	5.7766	0.4564323	9.411232	0.3330567	4.623855	8.252178	2.302993	0.9190195	2.255862	73.85865	29.01705	2.289791	23.48997	6.728321	60.93027	19.64629	4.362471	3.3563	266.4825	6.382886	1.146648	3.929426	49.58174	0	5.334879	1.04552	34.36692	0.4774862	4.70572	5.614728	10.80663	1.832144
TCGA-D1-A2G6	258	1	0.4066932	21.97728	0.7687735	0.1270881	0	2.326683	1.167797	82.88074	1.519576	5.760521	0.1692451	1020.706	6.371963	243.4988	0.1802426	2.026704	0.3546231	20.18473	0.143093	4.876385	0	4.93247	2.734905	0.3848288	2.106329	18.12211	0.5268306	232.3041	40.46447	188.9997	3.629016	4.758792	3.311655	542.2816	2.244913	26.21873	3.392295	30.34556	0.01052179	2.702648	1.572175	50.03673	0.674048	4.28076	3.311696	36.17391	4.327149
TCGA-AJ-A3I9	519	1	0.03835816	5.09929	2.69967	0.006102267	0.02277258	0.7892497	3.142757	184.2994	0.4097504	0.7972319	0.07527682	3.907334	1.430018	16.32606	0.2483475	1.912479	0.1389271	3.462785	0.0944729	28.27003	0.01854071	19.9681	0.4029551	0.01505611	158.6347	29.16057	0.5905914	8.62209	0.4057475	22.90217	1.21466	2.775594	1.428615	288.9003	0.7486245	0.4190252	0.9963355	6.872085	0	1.224334	0.1920037	57.94736	0.1238317	1.221878	3.488707	0	0.1207783
TCGA-AX-A06F	1748	0	0.1549491	15.16177	0.5418225	0.08216774	0	5.301782	0.06591524	260.3585	1.971832	2.232416	0.8024422	41.02007	9.815769	37.01242	3.697008	3.791231	0.356318	11.17032	0.08480591	21.4258	2.101244	18.88762	1.322085	0.1351548	1.215777	8.09226	1.248932	74.05533	0.05395988	114.7758	17.7814	3.844512	1.548234	514.9497	1.147862	1.395389	2.029277	4.803843	0	0.1971396	0.1866284	53.07388	0.1621091	1.195284	1.941151	0	0.7922971
TCGA-DF-A2KY	332	0	0.03453711	1.876728	2.524612	0.006867987	0	90.37859	0.06611427	143.3355	1.122013	1.139666	0.2171018	87.69173	1.403118	8.262492	0.9177258	0.6816121	0.01116856	11.3959	0.04678408	22.35024	1.674594	5.517475	1.28099	0.01694536	0.2721983	14.72892	2.220991	22.78948	0.02367873	44.65083	1.625469	5.821056	1.044434	14.8033	1.538593	1.194226	1.206165	0.05963302	0.0125094	3.967056	0.02202257	1435.107	0.07258867	1.933508	2.500211	0	2.05469
TCGA-AX-A064	1517	0	0.2599397	7.290314	0.8049322	0.04865049	0	19.17255	5.385807	368.4572	7.173371	1.750259	2.00674	50.15891	2.119391	27.61931	3.101932	1.852969	1.750404	11.1244	0.1355738	13.04373	8.8505	6.016498	1.042676	23.40687	6.941378	13.10762	0.5319706	60.93993	3.282756	25.23395	7.44916	7.873716	2.068637	435.4312	1.390162	1.939755	2.336268	15.90412	0.1329186	0.2626288	0.1511254	63.30691	0.2468129	2.060692	1.860822	0	0.4999716
TCGA-BS-A0VI	2646	0	0.285746	8.334646	0.7902686	0	0	20.28214	0.7840372	501.9296	2.150318	3.944504	0.07009609	138.2189	0.6308439	301.4155	0.1130583	2.466818	1.269017	23.69145	0.02815073	7.362152	0.3798232	1.278327	4.938604	0.09346605	747.6834	8.328969	0.6134006	149.7436	6.388473	49.27656	4.766212	7.182754	1.182484	202.2279	0.8082345	1.778916	4.303583	12.57789	0	0.09543206	0.02429411	142.0279	0.3971764	0.8687362	1.305749	3.078131	0.1384197
TCGA-EO-A3AU	1543	0	0.03079678	8.48925	1.505415	0.01399815	0	15.2129	4.278389	262.9285	2.795587	4.33178	0.2967929	3205.955	27.72984	85.57215	0.156665	3.91182	1.613361	7.630557	0.1820397	13.70639	0.05848016	18.34004	0.6783969	1.66644	105.1988	18.0149	0.04885	53.04417	7.580483	70.06719	3.662048	5.899953	4.821175	591.2848	2.639933	2.697598	6.021099	9.82671	0.0509927	0.1637261	0.1009932	400.5723	0.2515122	20.09941	3.428214	33.56661	0.8151858
TCGA-QF-A5YT	1215	0	0.2240482	43.17131	1.106322	0.006600566	0.07389645	81.18155	8.75263	594.489	10.1984	0.8983701	0.02544493	39.43445	2.014228	48.138	0.1790847	1.864657	5.123994	5.763194	0.1471498	21.72375	4.331816	8.736489	1.175037	1.424986	391.1961	29.96646	0.2119155	51.43722	9.274998	48.32632	2.668119	7.249938	2.027345	393.2416	2.409149	1.03076	3.115352	5.026181	0	0.005938613	0.07143213	130.3824	0.142315	2.07285	1.627648	0.7287155	0.8843379
TCGA-AP-A0LI	2972	0	0.2030529	2.689237	1.80735	0.0358922	0	1.479894	0.7342175	151.0195	5.404006	0.9238312	0.09685414	319.6067	2.718958	51.76053	0.02434542	2.968429	0.1422697	16.02747	0.07779364	55.81051	0.01363155	12.46738	2.08596	1.527603	6.429756	20.04418	0.1920571	79.59678	2.854982	125.1345	6.948089	6.276897	1.831379	243.2085	1.66831	3.855929	1.871333	17.93506	0	0.1291707	0.9387052	396.486	0.1138048	1.520288	1.530305	0	2.021884
TCGA-BK-A56F	401	0	0.6266578	12.7534	5.955538	0.07668679	0.1748887	3.816495	7.697491	138.6319	6.564924	3.420585	0.8080407	54.40885	1.972087	138.667	1.161693	3.847109	0.4624524	9.34393	0.1266384	8.088754	1.698957	7.06988	1.071022	29.61911	117.2671	19.74962	0.5917318	148.2322	6.653883	74.26246	8.222169	8.097658	1.93727	352.9687	5.18604	8.075738	4.235005	52.3249	0.04655931	2.133129	1.431857	31.37271	0.5403419	3.866156	3.550006	0.2539912	1.736728
TCGA-BS-A0UF	2611	0	0.02263911	3.34402	0.6692951	0	0	2.417667	12.61135	100.8161	6.490515	3.907029	0.2499111	25.53671	3.168871	12.43454	0.08143084	1.3012	0.1708234	5.691449	0.08177873	22.18572	0.04559495	21.65999	1.502056	0.1481027	35.55204	12.80817	0.1564092	27.76605	2.205522	196.0212	13.99655	5.5158	1.249146	77.53154	1.244106	1.582253	1.564814	6.640005	0.03279972	0.03240386	0.2189433	194.7259	0.2842229	3.020227	1.996111	0	0.2558904
TCGA-AP-A1DR	1495	0	3.565419	2.12321	1.579007	0	0	10.97127	0.4986499	914.0847	0.9143798	1.292881	0.03993742	271.8089	56.13699	18.12991	0.04391949	2.502799	0.8107714	8.423495	0.02405843	20.32292	0	18.72139	0.8201308	0.2715879	55.1432	25.05809	0.09641009	21.36492	15.60755	62.2236	1.354004	13.09168	1.081844	669.4291	0.77955	2.294813	1.918939	3.125879	0.01179362	0.09321027	0.02854837	41.49341	0.08759702	18.23982	1.826864	7.091343	0.02957438
TCGA-BK-A13C	760	0	0.4680831	1.615746	66.98503	0	0	1.740276	18.36902	129.1605	0.4361765	1.390596	0.01104087	3.263696	3.011667	11.28145	0.0485669	2.636735	0.002910924	6.388953	0.2039656	6.263988	0	4.987986	0.3815676	2.03162	70.96726	7.677761	1.95233	21.67046	4.958374	22.41636	1.271748	7.381293	4.699321	87.93662	21.90017	0.5868297	0.8645164	15.60466	0	0.01288418	0.3156926	99.09826	0.1513535	2.414015	2.04273	0	0.3706435
TCGA-EY-A3L3	832	0	0.03726274	3.801468	2.2681	0.007410002	0	61.0474	0.2496618	100.0414	17.7891	1.105346	10.8548	16.80745	2.550647	16.70381	0.2613599	0.4064076	11.6704	3.903256	0.07800873	10.23206	0	16.37168	0.2031636	0.1554027	0.2701855	425.5685	0	26.59613	0.1131386	53.59508	0.7131699	8.087853	4.411064	88.61519	0.9768128	2.839564	0.7828462	4.323594	0.0404899	1.713386	0.07276676	109.1813	0.009398075	0.5579839	0.8486033	0	0.3440904
TCGA-EY-A548	430	0	0.2958231	3.492334	1.49981	0	0.04084306	4.384355	44.63839	175.6333	3.00019	0.5762083	0.004219075	11.99653	3.511285	24.85972	0.02598259	2.086624	1.001123	4.446104	0.09827456	6.640344	0	3.053212	0.4416546	0.4253037	58.80099	20.38206	0.4761472	14.51295	0.3557721	13.9125	2.152181	3.970711	1.70269	220.9894	1.138352	0.1757609	1.02862	43.40908	0	0.3495661	0.1623108	216.3898	0.04164271	5.680003	3.342763	0.04833191	0.5290482
TCGA-BG-A222	291	0	0.5735362	30.02626	0.3675586	0.04866234	0	7.803949	0.7758623	99.21509	2.913839	4.044605	0.131314	700.1513	3.571469	10.47884	0.2475549	3.532091	0.1038628	11.55433	0.05273599	11.82741	0.009240769	14.81943	0.5167673	0.9004834	0.3471535	14.1554	1.069861	22.13449	67.52262	137.9713	2.219326	2.930035	2.66554	989.0726	1.436851	0.6063213	1.318644	0.3168923	0.03323774	0.03283659	0.1389717	182.3651	0.1131501	5.84005	5.102084	0.2686209	0.2593077
TCGA-B5-A1MW	447	0	0.007196969	25.2612	0.1709013	0.005724705	0	12.36844	0.4202026	303.8511	1.707996	0.8171144	0.08386037	62.31481	9.646309	7.86512	0.2290986	0.4834236	2.185377	4.070948	0.1808004	19.20081	0.09566451	20.19611	0.2542262	2.344675	1136.076	30.15854	0.2850161	14.85677	6.448373	222.5021	0.5835272	2.353575	2.926726	373.5171	1.3828	1.217339	1.233162	0.0795299	0.02085404	0.03090354	0.05277516	712.8711	0.08954765	9.312277	4.383123	0.6572995	0.04793692
TCGA-B5-A0JX	1787	0	0.08548043	2.59355	1.551841	0.1112628	0	3.476878	8.137117	93.08707	3.029474	1.482522	0.2382855	40.98793	4.674564	48.50487	0.1341667	2.114818	0.3819696	12.56032	0.1684248	9.712349	0.009390367	9.45752	1.589721	8.982851	194.0254	37.58709	0.5004484	61.37894	7.763338	119.6099	6.760356	12.37451	2.665403	284.7727	2.703562	1.91687	1.543534	43.70917	0.03377582	0.02224546	0.9811181	218.0253	0.2926812	2.062827	1.237759	0.05459392	1.85395
TCGA-BG-A0VV	1553	0	0.1802198	5.863191	1.087934	0	0.1248256	0.7466105	6.848134	175.8667	6.241846	1.16563	0.2431525	33.44889	1.630458	19.55904	0.4181111	2.32125	0.1835795	12.21918	0.1953011	11.23469	0.02177765	6.898847	2.009472	15.91622	4.045218	35.67632	0.2534674	12.47018	1.991067	28.29138	4.327201	7.707864	2.495533	391.5914	3.342522	4.016832	3.048632	228.8	0.01305519	0.103181	0.8704968	101.584	0.3575669	5.434134	1.122416	0	2.488085
TCGA-EC-A1NJ	488	0	0.1498559	8.133817	3.535825	0	0	0.7303762	10.96851	304.4755	3.446222	2.630584	0.2594895	11.94718	1.643156	54.80569	0.2473142	4.028797	0.0114024	13.06153	0.5818476	9.94113	0.02130411	7.555472	1.077658	9.134479	46.24212	25.6184	0.09787735	68.90055	0.8840956	63.46613	8.895666	16.76929	8.060399	233.759	5.097107	4.845853	3.501847	124.5028	0.01277131	0.06308589	1.329346	302.3204	0.3023625	4.751976	3.363444	0.06192917	1.494551
TCGA-BS-A0UJ	2506	0	0	2.09611	0.2004609	0.03715558	0	23.67321	0.1639348	620.6294	8.307744	0.601341	0.1336845	6.653425	2.907689	7.42058	0.1932182	0.8302264	0.606733	4.606314	0.01533942	4.603705	0.8372746	0.6253246	0.9182763	0.3972534	102.59	10.43348	1.24477	17.16636	3.025627	22.86018	1.419568	1.367966	0.6071654	75.84069	0.660614	0.3017747	1.138532	1.548541	0	0.02228623	0.04964225	443.2717	0.05236031	0.4027236	0.2898043	0	0.07542532
TCGA-AX-A2HH	540	0	0.01077061	4.933881	0.451949	0	6.948502	72.16085	17.75909	239.295	0.1107049	1.591488	1.127308	3586.726	2.424413	6.410432	0.2246972	0.8602043	1.509293	4.307736	0.2051429	19.29359	3.45335	10.56396	0.1367456	0.1197824	75.62388	14.4692	0.05580901	34.81445	5.803401	57.0746	0.8520379	4.42032	2.525706	87.05812	1.436195	2.144418	3.714482	0.5603873	0.05721664	0.08735851	0.0824145	100.1399	0.07243911	18.22003	2.297675	302.4438	0.03478298
TCGA-BG-A2AE	721	0	0.007519459	95.63954	0.5980661	0.0239249	0	29.99884	0.849274	340.4419	10.72374	0.9586952	0.3504723	34.07898	14.7918	27.67568	0.07302639	3.556426	0.4206723	6.988692	0.1259346	9.788182	0	10.79519	0.6836772	0.4869961	10.94238	19.79884	0.1168885	12.7694	19.96155	170.5282	3.930176	5.083232	4.793257	31.77035	1.704546	0.3444694	0.7878231	1.16331	0	0.01076277	0.1054852	77.61257	0.04551577	2.374809	4.012974	4.120515	0.09106352
TCGA-B5-A1MV	1565	0	0.1450887	2.238051	1.436242	0.08078582	0	20.84712	11.1236	178.3698	3.706906	1.694536	0.3203242	429.9799	3.20974	28.15165	1.111585	2.391206	0.9735605	11.35703	0.2072579	13.79947	0.008766217	12.51684	1.417208	18.09565	2.61631	34.33972	0.7034625	65.07047	12.95425	108.9117	4.655004	7.727899	4.670504	313.8566	2.814064	2.057881	2.581025	28.99967	0.01051028	0.04153373	0.8603966	31.95319	0.1610091	4.532841	3.417131	5.861001	1.344166
TCGA-BG-A0VW	1582	0	0.1478952	2.424923	1.008998	0.03619714	0	2.686441	4.312065	379.7967	4.410049	0.5893583	0.1534925	24.65047	1.895361	32.25209	0.1350375	1.496825	0.2759201	8.190155	0	11.60589	0.06873681	3.458527	1.348873	6.140001	43.8987	14.92837	0.2189526	44.29245	1.907607	35.27411	3.745049	7.357499	1.928422	325.7645	1.475622	2.565733	3.948288	35.232	0	0.1954022	0.2720346	296.808	0.1989377	2.214629	0.5578707	0	0.6750948
TCGA-A5-A0R8	596	0	0.1004275	4.122488	1.912004	0.01452424	0.2348749	1.512905	0.2272022	466.9919	8.083621	0.8977829	0.1903673	109.3931	0.8228584	68.25617	0.1477753	2.023096	0.4635225	13.57423	0.2248586	15.35352	0	3.295318	1.413394	9.568109	18.46646	12.54968	0.1216462	72.65246	6.845989	44.25527	4.949746	6.383489	2.833584	413.2725	4.12809	1.093855	1.514518	54.46706	0	0.05227057	0.4919248	326.0035	0.17807	2.622385	1.075122	0	1.99017
TCGA-BS-A0U5	2935	0	0.153752	9.654436	1.422293	0.2174211	0.4056886	26.48104	22.79399	325.8821	33.47852	1.202974	1.110549	12.46165	4.082607	19.66913	0.0737376	2.632175	1.052409	6.702472	0.1346411	8.010074	0.04128733	5.445339	1.154446	3.319238	71.34903	30.18043	0.1201345	25.32837	4.691704	66.65566	2.169835	9.130529	1.801382	340.6201	1.31502	0.7675544	2.554287	6.123595	0	0.02445207	0.3730963	53.47683	0.2240504	3.197681	1.788571	0	0.9206533
TCGA-AP-A1DQ	1423	1	0.07979476	8.302748	4.675436	0	0	6.071505	2.444013	117.4588	17.13558	1.403491	0.8025494	8.403785	18.9167	50.01732	0.2410922	1.143803	4.113144	10.29358	0.3144444	13.09029	0	11.52863	1.34316	0.57943	1.650204	55.20293	0.05315974	9.309465	1.456782	93.05804	49.8141	13.27131	3.276692	439.0258	1.741114	12.4847	4.772279	44.46324	0.06936434	0.2512664	0.2493174	309.9073	0.2522348	4.768623	1.773651	0.7287659	2.232257
TCGA-A5-A0VP	1288	0	0.1545483	6.068284	7.649414	0	0	1.280519	1.495693	338.7467	1.635791	0.322277	4.549452	54.40372	8.735129	11.76537	0.7689899	1.968005	0.06108375	3.979082	0.05921058	10.71139	0.01037529	7.577407	0.5485648	4.094708	3.659552	15.57009	0.3940483	7.671773	9.86257	54.69807	1.619372	6.799548	1.83121	306.6599	2.237745	1.92126	0.8433449	1.352034	0.03731846	0.02457871	0.2107825	195.1299	0.06929563	5.94927	2.102084	0.06032011	0.5510938
TCGA-D1-A103	669	0	0.1163153	3.710752	9.87935	0	1.007044	1.084204	25.56439	176.2473	2.073513	1.04863	0.05349976	55.91592	14.14663	19.04512	0.02353363	2.617742	0.3220689	8.35341	0.2076943	10.31731	0.02635402	8.736623	1.013785	1.11285	10.3956	12.3386	0.2798249	42.43091	4.744892	78.77006	3.394885	8.4627	3.118296	414.8472	2.590865	7.121681	1.555049	18.6575	0	0.02081059	0.989685	401.8895	0.2004628	9.173834	1.725173	0	1.082879
TCGA-AX-A06J	913	0	0.3808811	0.9225584	1.97632	0	0	1.111706	0.1159963	345.2613	2.116312	1.85284	0.08493961	15.31903	13.87206	2.989957	0.3082488	2.044078	0.09517587	1.967379	0.02558394	4.531033	0.02092065	3.406095	0.2393051	1.511999	23.66549	7.811608	2.819392	18.26118	9.638182	68.86574	0.9819962	1.53161	0.4339991	272.0702	0.9758882	0.3050404	0.07557838	0.2152286	0	0.04956031	0.1655923	96.30483	0.04075375	5.927326	1.84975	0	0.03144965
TCGA-BS-A0V4	1810	0	0.1630295	4.242128	0.3109515	0	0	15.90931	0.7975553	623.3231	0.4288961	1.666098	0.02221812	99.14109	0.5875009	53.71271	0.1270538	1.072498	0.360255	20.15923	0.07138273	5.390446	0.2188932	0.3867694	1.530133	0.1955291	17.77144	5.377427	0.6503265	47.1259	2.661272	11.8059	2.319674	3.249261	0.8577333	149.4425	1.207721	0.1914986	0.2570029	7.293787	0	0	0.08662975	488.9732	0.1340137	1.035684	0.2723172	0	0.1096861
TCGA-QS-A8F1	135	1	0.6126503	9.840883	1.062298	0.01476734	0.09184849	19.84312	1.83027	358.1248	8.484705	0.987677	0.1821681	80.45317	0.785926	101.7414	0.04006632	0.5978031	1.15869	11.38529	0	21.54588	0	0.8399778	0.8781976	0.03643541	2.411323	15.90473	0.02748493	18.58932	0.2545664	93.6743	1.537557	2.197425	0.4062964	260.8773	0.4050901	2.17526	0.992809	0.8975478	0.04034601	0.2125818	0.1479758	134.9302	0.06243118	0.3159096	0.6146708	0.1956412	5.204842
TCGA-AP-A0LF	2859	0	0.1477179	1.398236	0.9086349	0	0	9.893395	0.176735	265.8868	4.412583	0.4238645	12.43366	327.4043	13.70453	7.005134	0.2390976	1.802888	0.005971101	5.90802	0.09095419	19.92182	0	6.420642	1.123004	0.03623833	120.1468	13.32624	0.0410044	13.97672	1.692752	38.21414	9.676621	7.840902	1.366588	1731.834	1.36538	0.5205398	0.644858	0.2040441	0	1.8236	0.04120912	194.6857	0.09934958	3.142009	0.4692494	0.3891659	0.02236151
TCGA-BG-A0LW	566	0	0.06866376	34.87758	1.414418	0	0	20.89191	2.555833	352.3117	7.082762	5.552202	0.0935769	19.29716	2.568167	14.12639	0	4.078579	0.5575769	7.071413	0.2029356	3.102764	11.53323	1.256635	0.2952762	16.14094	857.4118	36.04857	0.2146025	30.8959	2.409098	43.03854	1.730965	10.85493	6.909378	348.0022	1.230034	0.08065422	1.565359	0.1580765	0	0.02183999	0.02918895	30.82081	0.05131188	4.164699	3.610095	0	0
TCGA-D1-A16Q	324	0	0.1298112	5.955157	0.9072522	0	0	15.95411	12.56686	339.4122	6.943573	1.95877	0.6937413	173.774	1.51312	49.98268	0.2401298	1.110802	0.5876943	15.92869	0.1187509	14.97757	3.114853	4.591158	4.49432	2.038108	197.7185	21.54168	0.3019972	59.13874	2.194095	61.0331	3.078138	7.173266	3.084409	157.8372	3.933984	0.5554613	2.934628	16.40681	0.04030102	0.2256162	0.4996006	183.0729	0.3055717	1.565164	1.032159	15.76412	0.1572063
TCGA-AJ-A2QM	894	0	0.1441314	12.11396	2.099045	0	0	5.836215	19.93674	127.9772	8.45345	0.9461347	0.4961349	59.24123	2.933325	18.67436	0.6421814	2.285924	0.7652899	6.493635	0.1282521	24.6593	0	15.35402	0.5398357	0.1277468	4.397215	12.77202	0.3579285	16.60202	12.7287	83.90722	1.184305	3.318917	2.342137	326.9956	1.008859	1.392633	3.856395	1.611987	0.02020826	6.042548	0.07263487	274.5605	0.684816	11.4749	3.007165	0.2286469	0.7601312
TCGA-D1-A0ZU	872	0	0.2896127	19.96432	2.272059	0.03637381	0	9.187952	7.105134	256.0733	1.25897	3.376093	0.04673988	335.3431	3.918504	54.74948	0.50989	7.911196	0.4904541	16.59573	0.4580083	8.437968	1.086737	8.08216	1.5919	2.57269	588.0575	22.69039	1.167805	99.80266	10.28328	245.9523	4.25927	10.83437	5.761947	310.353	4.942745	7.412486	4.125595	51.90053	0	0.1963559	3.163713	48.3191	0.5330896	12.284	5.063073	51.08022	3.295036
TCGA-B5-A3F9	4155	0	0.5156639	17.68658	2.77738	0.007526165	0.795779	6.415376	18.32084	129.0624	2.172532	2.333402	0.2727229	34.55026	4.431856	19.42123	0.1020989	2.794446	1.334037	7.556473	0.265659	10.13617	0.3773051	4.853338	1.767041	9.999559	16.02381	35.25758	0.07704225	13.04723	2.212987	34.39938	7.250085	4.86644	1.569957	513.4335	3.320467	0.3500904	5.225064	125.1411	0.02056232	0.473997	0.4570198	108.4164	0.2131807	2.241164	2.355426	0	2.371911
TCGA-A5-A0R7	535	0	0.04633549	34.65422	1.347752	0	0	5.225514	9.210004	279.5432	3.316783	3.392172	0.7104072	9.599879	3.437964	63.95968	0.03333291	2.475996	0.6443079	30.5337	0.4108334	15.16727	0.233298	7.310066	4.62562	0.2879659	188.8641	19.00467	0.120046	120.2148	3.406711	88.39772	10.76537	17.77247	5.297627	178.0598	2.377807	3.537746	10.29923	34.22061	0.01118853	1.149564	0.2068207	616.2348	1.090723	1.629477	2.8775	0	0.3740937
TCGA-B5-A0JZ	2173	0	0.05255531	2.677722	0.3257815	0.05573896	0	1.185392	4.376381	377.116	4.880967	1.777032	0.2256151	12.17396	4.748726	33.62741	0.6143692	3.43918	0.1501248	13.00104	0.1553271	23.33866	0.02116917	16.78749	2.02328	0	123.1572	18.00395	0.9790578	44.63861	1.03635	45.73181	7.48599	6.861893	4.865555	244.9854	3.164186	0.9722918	3.269357	20.67751	0	0.1128353	0.259717	96.7078	0.2768828	1.931677	0.9029422	0	0.2864092
TCGA-FI-A2D2	2352	1	0.09544318	14.55776	7.868412	0.01167979	0.01452897	4.785352	3.794675	141.198	9.419274	1.796928	0.1260704	17.4291	11.86564	15.71418	0.007922318	0.9557974	1.170468	16.72331	0.2242191	12.25143	0.008871766	8.733664	0.7081153	1.066248	2.07381	20.11279	0.09782279	12.70929	10.97025	150.3889	39.98263	10.0427	1.910561	267.1445	1.254877	10.5944	2.163397	7.220584	0.01063683	0.05254227	0.1755557	150.548	0.4839054	8.815039	1.734393	0.05157887	6.552799
TCGA-B5-A0K2	2209	0	0.4578909	10.53635	2.000766	0	0	1.465818	0.5976403	382.8373	5.672892	0.8102802	0	107.0844	0.5968702	40.60009	0.01122949	1.693494	0.03028748	8.575359	0.1332791	8.551877	0	1.788155	1.527953	63.08879	13.93649	16.27479	0.06932947	28.512	13.10357	30.46948	4.982913	10.76834	1.15116	705.6099	1.122741	0.385052	3.134652	8.251104	0.03015435	0.07447605	0.08626504	635.5606	0.0629919	2.365811	0.9312183	0.146221	1.12165
TCGA-B5-A3FD	1197	1	0.1945962	5.346043	1.713239	0	0.630155	4.079702	3.454228	292.6498	5.021462	1.484434	0.2061336	24.24354	2.838577	29.68387	0.3149751	0.980027	0.4977051	9.720238	0.1481392	35.58143	0.2084274	11.49348	1.41554	0.7811762	44.10295	45.27135	0.3011864	36.0603	0.9529686	33.0115	2.37313	8.96925	2.537631	405.516	1.972921	4.893639	2.654698	72.74024	0.03203777	0.2975204	0.476596	218.3273	0.3331443	1.095739	0.5825477	0.09321228	1.826391
TCGA-B5-A1N2	954	1	0.480137	2.456955	3.908939	0.1340058	0.03333908	4.780821	4.708498	491.6741	2.866413	1.630523	2.706918	11.63459	3.813248	49.63641	0.1454323	1.80825	7.896774	23.29412	1.05391	20.23948	0	25.35077	1.086707	0.5786064	1.317138	46.83155	0.04364699	149.7265	3.946897	216.6158	6.032415	13.4444	5.905787	700.1994	2.797829	5.34298	2.813083	19.48929	0	0.9042507	1.939008	350.8462	0.9234443	7.556659	2.300472	0.1775341	60.14584
TCGA-AP-A0LE	3357	0	0.0696025	2.091518	0.5518821	0	0	20.17061	1.751152	802.4384	1.379708	1.135081	0.4024615	5.407644	5.017213	16.68421	2.564339	2.086296	0.684885	11.26134	0.009795718	30.21096	0.04806128	7.622672	2.614408	0.1170855	351.2792	21.08995	0.9053113	100.4451	1.394582	42.41508	23.63214	4.016043	1.23442	95.74396	1.241493	0.8934859	2.10523	4.271476	0.0144058	0.09962358	0.03804172	234.8071	0.3143095	0.8256781	0.9573731	0	0.1444993
TCGA-BG-A0M2	637	0	0.1997125	7.197504	0.6970803	0	0	0.4826293	17.08921	313.6085	1.616525	1.288608	0.2082129	23.96408	30.25894	15.75646	0.4417838	2.752104	0.4520791	8.963814	0.2262625	8.023059	0	4.964702	1.024459	9.485178	858.321	19.04258	0.7687313	28.78813	6.893114	24.36876	3.266319	6.811309	2.662144	380.8191	2.275692	0.6685741	1.612901	1.931052	0.01446725	0.6145836	0.1973872	143.3015	0.2350586	5.817992	2.709234	0	0.04837189
TCGA-D1-A161	892	0	0.042374	2.828459	0.9941022	0.02696453	0	5.430225	2.676841	275.7092	1.707932	0.5888837	0.09355252	3.731129	5.676618	27.70476	0.61271	2.799331	0.6961044	6.176459	0.2337744	11.53614	0.03072269	6.764071	1.327616	2.44496	20.79657	27.80168	0.8468943	51.5425	2.071802	59.11412	3.827892	4.591514	1.652369	335.2367	0.9965097	19.88952	1.942315	90.56006	0	1.261537	0.7457454	167.1939	0.2336932	4.395502	1.534907	0	1.005804
TCGA-AJ-A8CV	1068	0	0.1738722	3.926166	0.7525498	0.007092493	0.008822645	10.65695	5.069454	196.754	8.886566	0.8685148	0.08202387	30.44267	1.293736	45.44821	0.226107	2.120941	0.6804852	6.509708	0.1185874	15.46774	0.01616201	8.521821	0.8983428	1.22495	40.29795	20.79201	0.7788314	55.03597	5.519337	55.11474	3.29205	7.643378	2.150056	451.6106	4.496444	2.191595	1.848928	65.66526	0.006459161	0.1978174	0.2970735	301.8871	0.1019476	3.799216	1.752145	0.125284	0.4859212
TCGA-AJ-A3BF	551	0	0.076869	9.634094	0.8824377	0	0	48.95524	2.841836	704.2998	9.888502	0.9866006	0.8662278	975.3352	3.943002	13.78326	1.772997	0.4424756	25.58798	7.167494	0.1230592	32.52656	0	6.394108	0.8824807	0.914593	2.714118	160.2104	0.0391192	12.73594	1.965016	95.15593	4.831529	4.519903	3.284248	126.8993	2.568326	1.447498	2.076335	5.972616	0.02088157	0.9352063	0.5161944	761.0439	0.1906409	2.380602	2.123735	8.303031	16.1397
TCGA-EY-A1GQ	544	0	0.07856104	2.766411	1.843057	0.2221868	0	1.422385	10.20975	238.4734	1.384258	3.019199	0.3533151	10.47419	3.272113	112.1825	0.9136654	6.66725	0.3810744	26.82121	0.3181822	15.8651	0.01054808	6.177078	1.876876	0.01713127	8.387628	7.341981	1.19537	434.9641	1.251642	161.2652	8.061599	17.72399	6.891091	374.8587	4.666419	12.41163	9.050222	15.66263	0	0.06247007	1.697644	35.86339	0.5929512	1.247694	2.783842	0	3.995898
TCGA-EY-A547	545	0	0.9279911	18.77033	7.744717	0	0.126943	4.948784	2.447736	441.073	5.048575	0.4072627	0.1049053	12.07181	0.4263126	1.92912	1.222871	0.8202955	0.1714814	12.45049	0.1306036	69.98211	1.870687	2.365332	0.2574619	0.07553557	1.218743	45.62404	0.4495091	4.306651	0.07371758	19.24438	0.2559576	12.67521	0.231422	230.5353	1.892158	0.1808365	0.2706967	2.835412	0	1.597577	0.02045161	669.7614	0.5177134	1.373884	0.7791194	0	1.595117
TCGA-D1-A16N	945	0	1.099321	11.17913	4.467406	0	0	8.478533	6.313279	243.802	13.0123	2.605188	1.210778	40.4131	4.406656	8.172649	0.9360863	1.600192	0.6819735	9.913018	0.1473488	23.41235	0.06325775	42.56466	1.203681	1.042054	2.282138	24.84659	0.3266068	57.13602	1.711017	404.402	1.056547	5.210589	1.630682	78.48073	2.103176	5.072927	1.224248	5.60916	0.01083472	0.6636455	0.3910237	390.4109	1.679912	3.186439	0.7013109	0.05253848	2.418111
TCGA-D1-A16B	1106	0	0.0232334	14.74806	0.646982	0	0.01532586	16.27708	10.95583	284.531	13.04034	2.671459	0.2659703	580.4998	2.395416	20.11348	0.7019749	2.16124	0.4182339	11.02289	0.4348865	10.14608	4.117682	8.574889	1.413028	6.702781	795.0786	37.83384	0.08599017	26.08636	10.78916	67.86464	9.782587	9.761924	5.374272	358.2	6.984654	0.4366488	5.696687	6.867796	0.02244048	0.1108483	0.1234564	59.37795	0.5000295	5.851115	3.038115	29.48907	0.7784442
TCGA-B5-A11N	1876	0	0.1014237	6.154567	1.56166	0.07334161	0	5.984326	0.01765047	331.7327	5.655775	1.982131	0.01130916	9.153465	32.12653	43.07242	0.05969651	4.06079	0.1550463	12.84257	0.1453371	4.988036	0	1.931182	1.399093	10.44113	14.1849	6.208162	1.051075	31.28526	1.22095	50.49964	7.828748	8.483242	5.129036	213.0978	4.392582	2.453097	2.012555	5.107192	0.0133585	0.01319727	0.7260993	195.1633	0.2046415	7.34272	4.260645	0	0.4354812
TCGA-D1-A3DH	573	0	0.1730383	211.2468	1.202294	0.007865161	0	7.878624	0.7192783	123.0908	0.3157854	1.380285	3.286677	46.4775	3.463481	10.06868	1.712497	1.533764	0.7738036	4.651474	0.04383552	40.76011	0	18.67923	0.242978	1.785323	10.13711	12.37938	0.003659655	13.63491	4.873255	89.5184	0.6021403	1.966687	1.534442	138.6027	0.5693485	1.637656	3.431644	0.2117028	0.07879116	0.7854787	0.08827023	402.3263	0.04322653	1.850806	0.2318182	1.458793	0.3472642
TCGA-EO-A1Y7	1495	0	0.04894625	9.529207	9.958837	0	0.008071821	0.1013867	2.451755	241.6989	0.9253273	0.23914	0.1550899	6.549255	8.419137	6.751728	0.3521105	1.683414	0.001319014	1.885115	0.04420184	13.26441	0	11.11845	0.2856576	0.4562869	261.8343	11.5864	1.379814	7.456867	0.3931042	18.49527	1.569816	1.279131	0.7660582	265.6466	0.6872795	0.1293604	0.2938008	1.994492	0	0.2510406	0.03511188	154.0581	0.04389257	1.332612	2.274614	0	0.01481894
TCGA-A5-A0GG	3762	0	0.2322541	6.350992	2.828781	0.06597947	0	2.371079	0.508118	123.2942	6.704886	2.380122	0.6511318	6.945729	5.006669	97.74079	0.5459916	4.336694	0.02414121	23.53863	0.3350416	26.92398	0.01002337	13.342	2.359332	1.80698	7.049928	18.86045	0.1535011	243.8852	1.962803	182.2096	11.60922	17.34841	6.607711	439.0712	4.343797	11.45809	3.602959	88.88858	0.0240351	0.01187251	3.221104	497.9892	0.6750308	3.093927	2.431596	0	5.715779
TCGA-AJ-A8CT	82	0	0.5430799	3.672596	4.341791	0.03229783	1.767771	0.301383	3.332601	167.242	4.913136	1.66578	0.0809295	7.799031	1.005007	108.1944	0.02738424	6.393212	0.0541633	17.53504	0.4050181	6.312537	0.01839966	1.868089	2.357244	9.403225	52.75116	5.470026	0.2479647	59.8579	1.256699	46.0076	6.216961	8.565361	3.48176	318.0263	3.863847	4.238859	3.301392	381.6848	0	0.08717631	2.582646	178.766	0.2355385	5.271796	2.067399	0	2.23123
TCGA-JU-AAVI	540	1	0.6858272	39.06273	0.5101593	0.009092157	0	3.338445	0.3063379	1261.914	3.442792	1.225078	0.1892696	123.6883	3.082846	77.91628	0.01850144	2.647683	3.356298	24.37483	0.4898489	19.00889	0.05524996	6.089811	1.730945	0.6842081	0.9080786	24.25058	0.01269173	31.61806	47.88476	164.8939	4.995841	84.80985	0.6776904	128.5222	0.9699333	0.7955203	2.881684	2.731495	0.008280263	1.087984	0.07106408	344.6628	0.5035442	3.423263	1.740865	0.2810618	0.9136192
TCGA-5B-A90C	1202	0	0.02554829	26.59229	0.765656	0.005080487	0	45.37488	0.9047797	184.9523	10.27643	1.317576	0.1175105	13.67396	3.663299	16.91965	0.4790021	0.5506526	1.718448	4.529219	0.1636005	21.44083	0	34.55772	0.3315594	0.6831614	2.480687	49.61708	0.03545922	40.10121	12.63652	129.8018	1.271316	6.842896	4.358606	622.135	1.575603	0.9340513	2.112105	3.004068	0.0231341	0.7085017	0.05803619	448.1486	0.03221781	0.8129571	1.168221	0.02243583	0.351942
TCGA-B5-A11Q	976	0	0.2530454	0.6774366	3.46844	0.07319295	0.02276193	21.88746	5.834866	249.6056	0.2026682	0.281874	1.029869	2.283728	4.185952	3.668932	0.3723469	0.9159676	0.9261607	5.27207	0.1586402	10.11909	0.04169707	3.520071	0.7843349	0.2483095	8.760566	14.1281	0.8343876	5.583441	2.361247	5.87261	2.12933	1.993002	0.9702714	143.4422	0.7110929	0.4053186	0.8284964	0.3971976	0.01666428	0.01646316	0.1356843	53.70344	0.03094344	0.3914442	0.5434403	0	0.1114355
TCGA-D1-A1NX	555	0	0.05497071	4.647179	3.59477	0.09994401	0.0777028	6.788566	1.217664	267.7193	18.9654	0.7064533	0.5779205	81.9597	1.276149	28.94761	0.5762262	3.262805	0.5688432	7.328564	0.2707764	79.84302	0.02846841	16.41593	0.6512832	2.804979	24.22196	10.61721	0.05812987	62.59528	2.953513	73.80781	2.896641	4.187534	2.368559	391.6737	1.599274	4.649041	1.834079	14.34021	0.0910194	0.03372034	0.8763014	337.8391	0.2640804	3.623991	0.7392498	1.986123	33.7328
TCGA-DF-A2L0	788	1	0.1877427	1.675375	0.5208549	0	0.2927222	0.8406268	0.185143	633.9364	0.6891784	0.6565142	0.1186264	52.20631	0.1437282	37.17519	0.7612397	0.587005	0.01103854	7.960289	0.01681434	21.51812	0	1.382471	0.3040683	0.1674809	941.7464	5.605137	0.02526773	44.47728	1.849956	29.53178	0.6810249	1.089914	0.1675183	160.6386	0.4482732	0.2405753	0.1241795	4.691527	0.03297006	0.008143035	0.04534623	2416.08	0.003826325	0.09293609	0.4113415	0	0.4547271
TCGA-BG-A0VT	1568	0	0.1117461	18.51501	1.224718	0	0	10.70696	21.95099	239.8252	1.618733	2.970479	0.1476049	13.57941	5.669666	59.18629	0.16696	4.946484	0.3391253	16.36021	0.8044928	5.719288	2.264405	1.97518	2.819896	3.087202	608.16	24.12153	0.3308708	39.22321	1.225815	24.379	4.923506	9.408602	5.698305	266.9603	5.783124	0.6966869	15.21636	25.0769	0.01245374	0.3567996	0.2548732	67.49649	0.4278127	4.680618	3.122894	0.1207784	0.5621351
TCGA-D1-A17Q	54	0	0.3257565	1.253575	0.7585959	0	0.1049436	1.841229	3.219488	177.3696	2.694742	3.583824	0.05575187	8.828749	5.126129	5.533664	0.2207187	1.888572	0.1616888	20.12262	0.1343404	12.37015	0.04577235	12.25474	2.685365	0	4.069619	7.512722	1.132771	34.49355	6.766964	214.8223	4.312841	8.486153	2.568301	127.4842	1.414249	0.560615	2.596123	271.6879	0	0.05421656	0.9927013	94.37687	0.7286073	4.939856	0.7673848	0.1596674	1.596363
TCGA-AJ-A2QO	1045	1	0.2321728	3.566779	0.9735668	0.005512771	0.006857564	6.158649	0.1791058	662.7105	3.049111	0.744941	0.008500609	33.29449	14.05919	18.25465	0.1420924	2.759566	0.1658477	15.08258	0.07851883	12.58577	0.6448605	12.1588	0.4768561	1.026924	27.41577	13.51096	1.369758	14.96251	4.569671	39.31999	1.656833	3.835194	1.946941	524.2016	1.003956	0.1953787	1.285838	2.082172	0.04016402	0.218236	0.04750694	121.4647	0.06059582	6.344727	0.6548963	0.3164828	0.1510765
TCGA-A5-A2K5	752	0	0.07946504	5.768374	0.764964	0	0	23.9223	0.205809	1272.946	1.008958	1.068678	0.01146676	31.35371	1.608603	33.50001	1.084467	0.5114354	0.5895261	7.602817	0.0184203	41.56247	2.999372	4.410464	0.5886862	0.00917386	91.11711	19.10021	0.5363211	92.07155	2.996021	37.65135	2.179654	1.842355	0.4538356	256.9879	0.6176381	0.3706213	0.5101502	3.034701	0.07449559	0.08697768	0.01490319	111.7942	0.07230825	0.649055	0.6725977	0.03283957	1.20011
TCGA-AJ-A3EJ	50	1	0.1805812	30.86518	1.505644	0.00820801	6.248692	39.89908	14.94351	176.3731	6.966022	3.985253	0.7720542	159.1841	1.84598	32.70109	0.1558882	3.612119	4.801826	12.85292	0.2592293	8.216053	0	8.959863	1.83521	0.5974222	49.83708	28.98453	0.04201101	156.3691	4.794611	124.6579	4.790113	8.127822	8.101083	221.9664	2.026422	3.690806	5.394371	14.39616	0.5830552	2.813628	0.1348871	876.5037	0.5482698	1.973626	1.595586	0.2174833	1.212171
TCGA-A5-AB3J	512	0	12.95019	37.44788	10.48916	0.04304898	0.2142016	9.630266	8.78398	137.467	1.685841	4.925022	0.1991426	123.7739	21.77328	204.1459	0.1835417	16.01343	0.2037653	42.85422	1.46242	5.344732	2.947605	2.000591	3.438767	4.415494	69.68918	11.53815	1.582423	423.4934	0.5452155	241.9624	11.59831	50.20879	20.44576	221.5746	11.42472	31.47444	17.0951	62.36846	0	0.8576308	9.562891	44.19292	1.006179	25.55957	8.181659	0.5703231	9.587804
TCGA-BG-A3EW	344	0	1.135358	10.41567	0.2623255	0	0	8.128152	0.7126907	133.7411	4.130476	1.937558	0.3358768	116.152	11.04634	24.73382	0.2755721	3.470835	0.164173	11.50509	0.08790507	12.44751	0.03346243	14.22461	0.5576109	4.233011	29.19273	21.89494	0.04099633	37.24365	17.58717	91.63913	0.9122242	13.9479	8.503991	669.421	1.96934	0.4662251	3.223655	1.304775	0.004457764	1.823241	0.05787761	73.79809	0.1117463	3.84925	0.8667289	1.188884	0.2384758
TCGA-AJ-A3NH	310	1	0.03500178	55.34633	1.3579	0.01113663	0	13.99295	5.882933	203.031	1.649772	3.249743	2.318289	12.50925	2.418588	50.54585	0.1775165	0.7441064	1.858551	6.786212	0.6137898	11.98347	0.02114797	22.39886	0.3160897	1.140311	5.428936	32.72289	0.03627306	36.71186	3.699699	87.02041	1.023116	3.647469	2.06962	388.7356	0.7552497	8.128236	1.489792	4.781644	0.02028434	1.017006	0.3225077	173.9182	0.105934	3.082823	0.7216303	1.475407	1.899005
TCGA-EO-A1Y8	1147	0	0.08733595	17.75843	1.874011	0.08336385	0	22.74601	3.143114	207.3309	1.192627	1.500911	1.521125	16.96353	8.593069	213.4386	0.6973897	1.711536	1.330225	6.986052	0.07743638	21.37118	0.01055362	12.28073	1.051603	0.239964	4.16298	23.1178	0.04525401	26.58697	9.949971	117.3178	2.704821	4.966181	2.203251	307.0145	1.789205	3.739298	2.821342	0.8082741	0.05061319	0.03750176	0.0835346	199.1765	0.04111724	0.7490102	0.9721999	0.6749258	0.6451797
TCGA-D1-A1NZ	548	0	0.07927104	2.867992	0.3220481	0.01261096	0.04706187	4.192603	12.97448	154.1973	14.29069	0.8016491	0.3403033	7.527452	2.884915	14.25885	0.3250491	2.514123	0.3332492	6.61269	0.1327618	13.78464	0.04789533	8.42248	0.7840491	7.18756	37.9455	13.87215	0.592655	21.56212	5.316829	38.77243	3.293627	11.86869	2.226901	500.7201	1.950702	25.02899	4.740957	27.10071	0	2.689058	0.3791036	66.43692	0.2079275	2.859661	0.7689286	0.05569098	0.4032011
TCGA-AJ-A3OJ	467	0	0.3972023	13.06913	0.3409187	0.007706042	0	8.274428	9.643629	255.9867	1.306935	1.878279	0.1544738	508.2272	1.938147	163.6545	0.114993	4.987873	0.5310175	7.312704	0.05249284	13.14305	0.06438714	8.54489	0.6427683	1.397462	62.42639	20.18884	0.0215137	68.56484	21.01536	70.51373	3.003732	5.219178	2.424712	1009.815	1.732209	3.081029	2.727838	10.8126	0.1263226	0.2773289	0.06023024	206.5703	0.234565	1.734234	1.993875	0.5104574	2.545924
TCGA-D1-A17N	46	0	0.5657609	5.044421	1.6428	0.0537343	0.05013173	7.917687	7.225616	252.4024	4.128869	2.698034	0.279644	26.67964	5.321708	36.41845	0.09111898	2.7249	0.2102617	31.84291	0.3078005	7.519092	0.6632542	2.292337	6.87867	2.58528	62.46254	9.854387	0.256276	228.1023	1.164488	245.4213	4.619194	9.56202	3.474244	54.22915	3.920462	5.921503	2.06432	391.1885	0	0.1933817	3.621033	164.0896	1.351661	1.908184	1.257342	0.1186475	3.773482
TCGA-A5-A0GP	1416	0	0.03923197	2.420674	2.155059	0.04993023	0.01552757	4.312445	10.49921	650.8066	17.61884	0.6863906	0.02887187	863.8876	1.976914	57.15076	0.5080098	2.24402	0.4592614	7.29255	0.05411001	34.60464	0.009481535	14.328	0.9833386	67.78679	10.46828	19.30092	0.3949526	47.17835	3.830209	41.47549	2.473739	5.323392	2.329113	157.3537	1.807191	1.327187	1.061849	9.450992	0.03410374	0	0.4152697	189.44	0.1002667	3.36461	1.682283	0.6063636	1.235297
TCGA-AP-A05P	636	0	0.3373759	4.888752	1.415674	0.03354498	0.1251839	71.00957	3.565561	240.7602	4.218511	1.979752	0.6207101	186.8806	26.66406	22.69864	0.0379222	3.236688	1.24556	16.74186	0.4154641	5.153859	0.01698679	4.959539	2.245323	2.041547	55.83837	78.30517	0.04162256	57.8176	3.899154	49.61895	40.4053	11.5184	2.494705	304.3036	1.260999	0.9164214	4.847979	224.8645	0.01018318	0.181085	0.8201739	66.526	0.259997	2.325055	2.681835	0.2468954	5.3285
TCGA-B5-A0JR	1731	0	0.1927126	17.80898	1.130269	0.03832247	0	25.66745	17.76297	236.7612	2.276131	2.672204	0.1536409	6.321707	3.960662	70.52855	2.854126	3.019292	0.8288442	8.429416	0.03797078	25.91278	0	12.687	1.204612	0.1040082	3.134867	36.22171	10.12825	149.0828	1.068319	41.62444	3.866027	4.732487	2.143253	263.9651	1.319893	3.353033	6.120317	30.70566	0	0.02068753	0.2964555	66.92305	0.3564311	1.783911	3.035043	0.03384701	0.6418012
TCGA-D1-A17B	213	0	0.3512008	3.783233	1.735538	0	0.04738681	1.587215	2.047467	131.8003	10.1877	3.865075	0.02937025	389.2379	21.51103	15.15577	0.01722597	2.625445	0.1393824	21.08983	0.2044493	6.315649	0.1253876	6.094694	4.339592	45.50655	72.6506	8.670936	0.1772516	39.25843	2.676769	193.2024	6.932709	6.944419	3.036284	116.243	5.089428	0.5203497	1.289245	89.51508	0.02312829	0	2.621152	405.1723	0.8911356	19.48217	1.742749	0.2803775	0.1353283
TCGA-AP-A05O	384	0	0.02463381	1.450856	1.320275	0.02612605	0	0.8617758	8.126622	216.3472	3.608055	0.4228346	0.05035746	30.62208	5.483279	31.13633	0.15949	2.410919	0.2496027	13.63692	0.008089464	19.04046	0.2778285	9.525878	0.5750663	1.579288	93.21134	26.86651	0.4315535	21.119	1.254611	32.37637	3.954594	2.114152	0.8756422	247.0132	3.035921	1.114017	1.182919	26.2234	0.01189655	0.03525891	0.301065	498.4456	0.09940669	1.553743	2.424747	0.4038114	1.252964
TCGA-EY-A1GI	710	0	0.2475686	17.16397	0.7082937	0	0	2.516192	6.236785	138.9639	1.635825	3.69243	0.2550695	13.0794	1.697151	64.241	0.4701745	10.06672	1.011938	4.098939	0.1463377	13.08699	0.6342202	13.97508	0.6448583	41.72656	102.0477	35.87315	0.07330298	44.58367	2.451924	50.09913	3.687185	7.419379	1.59191	551.5323	1.944693	0.9072975	1.880511	17.97388	0	3.004891	0.06630206	28.27581	0.2664087	2.507395	4.246338	0	0.2638373
TCGA-B5-A1MU	1548	1	0.05486507	61.98985	1.260236	0.1371589	0	45.42629	1.20032	75.8243	3.469875	5.854725	1.144006	129.9768	11.51144	129.1929	0.6850679	2.751771	3.109952	22.00315	0.1698752	19.44844	0	16.74299	3.784628	8.521824	15.87314	53.52356	0.01160363	123.8795	10.46482	242.1575	7.27678	10.96039	3.773678	224.6494	2.764848	7.277785	4.311211	27.53183	0.1249112	0.3702108	0.694696	443.6185	0.6114891	2.390012	3.17014	0.1651922	3.198789
TCGA-AP-A1E3	847	0	7.877513	7.950812	1.760896	0.1729478	0.1654899	13.64979	0.2721425	372.0366	0.9577706	2.858722	0.05128517	19.41919	4.333824	487.5185	0.3789991	8.773186	1.306161	41.64319	0.0906234	12.87644	0	5.866734	8.420153	0.5087739	1138.868	8.715729	0.08047251	429.2943	2.214722	198.8994	14.32304	15.52069	4.219287	180.5223	3.132399	27.24368	6.954471	255.1556	0	0.1915118	1.64237	262.4809	0.7367876	4.633261	3.017177	4.876257	7.149913
TCGA-A5-A0GH	2254	0	0.04683991	5.539352	5.235283	0	0	85.96298	19.65169	318.8734	6.886322	0.6998658	12.90739	6.267416	21.98771	37.17571	0.9687538	1.632594	41.94463	10.29861	0.1153627	33.94688	9.37691	36.16243	0.5323418	0.658807	28.29248	27.98607	1.063282	40.50353	4.208406	148.5636	4.243277	6.191868	2.18685	134.1072	1.249163	0.5364388	1.601746	0.5715201	0	0.04469533	0.07466863	75.29312	0.5407978	8.352981	3.453706	3.016462	0.1985372
TCGA-AP-A05H	1385	0	0.2809481	125.8359	1.323578	0	0	9.28538	10.91771	778.6296	0.1237588	2.324058	0.2527034	768.2566	2.596104	40.14201	0.1111599	0.3566761	7.025934	16.18308	0	4.473172	0	6.217662	0.3566969	0.03675867	518.4048	104.0008	0.06238977	47.40185	4.116537	328.9554	0.3715055	1.257017	0.5887671	76.6049	0.5562645	14.60289	0.8994115	0.6597294	0	6.581481	0.09853055	184.7548	0.1952537	1.415083	0.5162115	5.921308	0.5443822
TCGA-EO-A3L0	1554	0	0.09079058	28.9124	1.459333	0.04595678	0.008166791	16.66349	5.356203	322.205	4.376575	1.753843	0.1164205	22.80021	2.924871	61.07545	1.607593	2.437663	0.4470686	7.377666	0.1219688	13.29452	0.004986854	14.4969	0.9633952	18.73349	662.3239	31.91899	0.3024261	82.50167	3.563395	52.94602	4.345528	7.442795	1.980373	339.4994	1.966034	3.446571	1.207046	34.11718	0.005979003	0.0413479	0.3144619	367.8225	0.158207	4.061725	0.754816	0.1739561	1.449352
TCGA-A5-A1OJ	1006	0	1.990619	28.74514	3.177053	0.01308598	0.01627819	1.953762	0.110225	233.0247	2.518301	10.52565	0.5044596	100.6198	9.508698	166.9008	0	4.887273	0.03990023	53.05604	0.915716	2.41013	0.009939886	0.9868792	3.466568	14.04485	13.1526	6.148928	0.2740005	178.5208	10.53792	111.6527	6.46327	43.7425	10.38216	345.7303	10.4699	24.31955	7.971806	7.851303	0.5482029	0.08241537	4.778299	162.0186	1.222638	3.381691	4.41049	1.155775	2.968568
TCGA-BG-A0RY	469	0	0.0606613	4.204684	0.3619797	0	0	8.927356	12.54136	85.48463	2.958457	0.7070034	0.07440382	3466.13	1.893454	30.86474	0.02805341	0.7921256	0.03362839	5.017377	0.0170747	5.944423	0	4.705047	0.4791362	1.513661	27.93148	30.45121	0.1667835	18.80886	32.32101	57.98811	2.06868	2.844523	1.317221	473.6425	0.9139308	0.351182	1.34299	1.472345	0.01255522	0.07442215	0.0718355	60.07337	0.05828361	2.135238	3.19797	0.8523383	0.06296841
TCGA-AX-A06B	2058	0	0.02230452	24.83459	3.586303	0.2247288	0	1.72485	11.68487	75.65398	2.194302	2.548508	0.4286008	13.02892	3.93935	93.82426	0.1684774	3.186902	0.03606402	17.86039	0.344254	10.6708	2.57847	6.886508	1.452451	0.7295693	24.82613	42.42274	0.02201393	222.0386	3.110837	100.5994	14.16741	15.4319	5.289574	261.646	3.451841	5.436388	4.235581	152.2294	0.03231495	2.947737	0.7917174	233.2446	0.3500278	2.287358	2.887377	0	4.069751
TCGA-D1-A16I	350	1	0.3778445	7.094163	1.267187	0.5510081	0	37.87219	1.265786	287.2095	6.958202	0.9246578	4.24823	81.81615	1.791603	19.19603	0.8607458	0.7704118	0.5396584	6.383286	0.2998597	21.27838	0.01268292	42.53603	1.173504	1.544887	8.073463	17.58813	0.1398457	59.46367	1.957275	194.9213	1.563183	4.239182	1.077487	26.48554	1.234135	5.048518	0.7101877	24.87818	0.07603109	0.1352043	0.6592178	41.73439	0.4517762	1.771684	0.6649453	0.1474724	69.17146
TCGA-BS-A0TE	146	1	0.03671717	10.40074	0.766849	0	0	16.50405	0.1757189	1313.635	3.517859	0.8599403	1.71134	42.47318	4.537734	29.10688	0.9905125	1.245867	3.413644	17.52893	0.1266038	18.23839	21.7629	25.1056	0.9812084	0.4323599	5.417196	26.45975	0.3805075	26.37288	5.005907	18.45296	2.542599	5.331626	2.133063	159.444	1.134984	0.5498939	0.7613664	5.325364	0	1.445237	0.1463293	271.323	0.4445028	5.248227	2.313045	0	0.5335907
TCGA-A5-A0R6	1153	0	0.05443287	3.943803	0.9395855	0	0	13.93109	5.904704	91.44392	7.712891	2.794546	0.8679368	6.500231	19.72925	35.59931	0.05873702	2.90869	3.711177	20.59566	0.1966265	14.40517	0	7.951084	2.970571	0.08902354	1.532972	23.87733	0.04700824	63.53539	1.101808	186.474	11.28288	10.41701	2.281438	256.685	3.01329	0.7672589	2.396052	64.96295	0.01314379	0.3376141	1.128046	695.3825	0.2379619	2.618183	1.558667	0	2.834572
TCGA-D1-A3DG	130	1	0.01920843	21.57586	1.016673	0	0.0095031	7.964259	4.59633	240.8952	14.99253	0.692687	3.852062	92.73393	2.783754	32.20359	0.3575459	1.044162	1.841738	5.975253	0.5109345	24.55686	0.01740852	20.36485	0.68147	0.4712234	2.56754	75.47157	0.1137491	12.09794	1.851234	73.43915	0.2205776	1.441487	1.926079	258.2698	2.223698	4.162822	3.731495	0.2056291	0	1.704594	0.6415021	261.7665	0.529674	3.51043	0.6015921	0	0.1279418
TCGA-B5-A11S	2229	0	0.08352573	6.606067	0.9463096	0	0	3.598697	15.38171	76.65355	2.207606	2.790539	0.3073443	8.147783	35.92958	25.14538	0.2794041	1.480699	0.06212399	10.35067	0.2304028	8.195919	0.0201864	8.28007	1.226369	2.049063	25.21529	28.33504	0.1916673	20.39663	3.841694	52.58987	3.825003	7.898881	3.310253	453.1859	1.984526	1.486389	2.844106	180.5155	0	0.01195522	1.896061	36.30427	0.2640286	7.220182	1.997096	0	1.395909
TCGA-BS-A0TA	740	1	0.01788066	4.88947	0.1943949	0.08533718	0	1.333361	0.06845778	232.069	9.166281	1.128756	0.3947659	20.29785	5.1033	45.00427	0.9261376	1.665376	0.4712511	8.979006	0.05284626	18.43212	0	7.299249	1.125927	3.000368	6.290819	11.00073	0.363984	89.26953	7.677652	56.86269	15.36244	6.174667	1.79294	416.416	1.517267	4.237372	1.600178	16.85687	0.01295282	0.3710982	0.07696077	728.1561	0.2345044	3.04262	1.283217	0	0.2815041
TCGA-H5-A2HR	53	0	0.04143802	3.409055	0.7429394	0	0.0273345	30.95756	0.1057662	416.1195	1.232119	0.1756765	0.1016512	173.7313	0.2829373	12.38365	1.162581	0.7747637	0.5360067	4.735215	0.04082333	42.35768	0.2503673	5.252408	0.3988214	0.02710832	0.801226	31.30286	0.01022454	6.227768	0.2489258	27.10438	0.701756	2.123693	0.4946544	66.37945	0.3851111	0.316382	0.602988	3.491561	0.0200119	1.344386	0.2069797	667.9971	0.3901754	0.9401602	0.5240657	0.09703939	16.12548
TCGA-D1-A17S	739	0	0.1282755	0.9593695	1.535267	0.05101725	0.6980871	0.6347478	21.38395	258.3988	0.5532866	0.404552	0.1573357	10.88893	1.445169	4.378237	0.2653022	0.858671	0.1037038	3.515283	0.04212421	7.275512	0	2.119366	0.925943	0.1468538	539.8909	9.63492	0.7912767	11.06413	1.072103	19.5173	0.8034736	1.995709	0.7315978	94.79915	1.554977	0.07533782	0.5133173	6.836505	0	0.03060058	0.04430552	359.8842	0.12941	0.7421414	0.4591406	0.9762836	0.01294554
TCGA-BK-A6W3	305	0	0.1628653	27.49784	1.946855	0	0.01758006	3.14049	1.830955	304.275	3.512137	1.535869	0.2615061	138.9077	10.45518	15.71659	0.09266476	3.756625	0.5247563	8.109876	0.5688659	16.2635	0.003578281	11.68172	0.6367027	2.202571	1.97907	11.65068	0.2301554	36.40884	9.67766	87.8682	3.874442	10.45702	3.41936	309.6003	2.620409	4.44525	2.28161	5.836878	0	0.02119206	0.2256399	223.218	0.1035624	10.00914	2.428248	0.4576767	0.552261
TCGA-B5-A1MY	361	1	1.383619	23.72244	4.605841	0.09690607	0.9988052	6.068499	6.296809	287.3169	10.73316	4.535038	4.995154	111.6295	7.070623	115.8268	0.3474337	3.953027	26.40979	16.14239	0.565813	8.678236	3.543708	14.34206	0.5399377	6.643455	91.21042	1.731542	0.1030636	18.97315	4.997903	200.0326	23.09255	10.23623	2.51384	236.8633	11.92006	4.032422	18.76624	0.817371	0.1008603	8.818405	0.4328089	380.1174	1.609478	5.247801	1.224092	2.934479	0.3899232
TCGA-D1-A0ZV	728	0	0.06369565	2.255354	2.127573	0.05066561	0.1890751	1.088492	6.157585	241.6852	36.44058	0.6298137	0.4003937	322.2855	2.234359	37.82511	0.05154918	2.844959	0.01802308	7.592031	0.2510032	9.228136	0.02886354	3.286661	1.560319	1.843855	37.55008	4.393179	0.1060861	26.60932	7.773242	49.53848	4.00076	6.742529	2.870315	314.2331	1.843459	1.501047	3.232464	37.24996	0.01153534	0.4444488	0.9113105	300.4279	0.128518	2.232755	1.744108	0	9.131195
TCGA-AX-A1C9	802	0	0.06077029	9.787976	1.445553	0	0.03436027	16.55607	0.182808	143.3261	8.939122	1.281895	0.2342607	8.918277	1.701243	28.03628	0.7400671	2.951761	1.420545	6.878221	0.1796065	20.8528	0.03147191	13.57559	1.178659	2.504584	15.30453	42.19659	0.2634773	22.58548	5.013316	71.55729	10.32573	6.324281	2.459546	472.455	1.452288	3.105132	1.913884	23.5279	0.01257778	0.2982235	0.4483946	236.7315	0.1109378	1.760896	1.572338	0.1219814	1.871419
TCGA-D1-A16J	910	0	0.1441572	2.402052	0.6793025	0.01349028	0	6.545904	1.818087	457.019	14.88558	1.199511	3.817131	79.13231	15.73722	24.85627	0.4026158	0.9630255	0.194696	8.764155	0.07518642	18.64738	0	27.57243	1.995212	12.38184	25.38561	13.56251	0.4519454	40.20081	5.381914	167.9427	2.502297	3.17665	1.025753	132.9878	1.798895	1.389508	0.647823	75.94886	0	0.06068687	1.430195	473.7209	1.317444	18.65447	1.390129	0.2382965	2.505735
TCGA-AJ-A3NG	475	0	0.08049722	13.22976	2.422782	0.02561205	0	3.855053	1.201945	166.5328	0.9183973	2.03762	0.4383767	232.2908	7.996049	61.00497	1.983936	2.035721	4.055642	10.6622	0.1998439	21.52685	0.01167268	19.93734	0.8347495	4.214943	15.38862	16.99066	0.2907815	91.73126	6.849755	79.68981	1.987696	7.201897	4.456071	250.5584	2.943016	3.273463	3.373518	8.566196	0.03265499	1.815827	0.5769382	18.03028	0.1905708	12.40895	3.239693	16.24186	1.481775
TCGA-AX-A2HK	90	1	0.3215941	19.36428	1.167939	0.01044108	0.7403211	3.172126	0.6156265	133.4968	6.714561	3.644325	7.792393	3.172786	4.243783	26.58391	0.1203959	1.713404	6.848921	7.208191	0.08405524	31.50417	0.007930864	12.09815	0.677367	1.571436	2.648387	199.3298	0.01943292	6.965877	1.306201	138.8311	1.913866	17.33858	2.773436	348.3066	1.400248	2.463101	2.206143	0.7343241	0.09508732	3.278496	0.1004397	1443.229	1.152087	1.116802	1.144045	0.9682813	3.997954
TCGA-KP-A3W1	288	0	0.05148588	11.35192	3.523895	0.006300547	0	9.505282	0.598937	193.9047	2.930921	1.124134	0.6169246	276.144	5.805881	27.11997	0.004273617	8.556692	0.0102458	21.42164	0.08583748	11.15991	0	5.375702	1.063234	0.01554532	97.91591	24.71521	0.05276954	40.58147	8.47793	52.91723	4.206151	7.993259	3.240034	264.5789	3.149409	2.086444	3.354111	6.2912	0	0.1700605	0.3674429	360.7405	0.122528	2.016371	0.5968003	0.08347115	0.757809
TCGA-AX-A0IZ	1333	0	0.3063715	19.38377	0.3196751	0.02867034	0	37.30538	1.362717	835.6294	3.602185	2.753327	0.5857723	204.2701	3.150145	256.5277	0.2041923	3.46937	1.972737	23.17966	0.1242816	18.17201	0.2286637	6.523167	2.22535	4.65104	159.9213	16.83492	0.1334029	128.1854	6.912202	55.45021	10.28487	8.774368	3.112223	384.7047	2.479566	10.30398	4.759767	22.64086	0	0.1289753	0.1867389	473.563	0.351504	2.490116	3.057594	1.392715	1.233121
TCGA-A5-A0GM	1841	0	0.4135434	8.646012	1.140124	0.07476045	0.01859952	10.26633	0.8995963	483.687	4.254027	2.38492	0.1844472	13.06276	3.195869	17.33166	0.58823	1.067379	0.3525637	15.87151	0.1759266	21.55727	2.294185	6.249644	2.136353	0.442695	662.521	17.32691	0.2852452	75.72058	3.917819	50.92374	3.617255	13.44125	6.971014	161.1391	6.516957	0.8445577	4.246584	4.712657	0.01361693	0.8878706	0.2247407	189.2976	1.175748	2.136678	1.470117	0	1.752859
TCGA-EY-A2ON	610	1	30.77312	28.45579	4.933345	0.007722968	0	2.306108	0.06505161	155.9191	1.09596	1.14902	0.512074	25.2283	7.129883	10.80293	0.2304911	6.602353	0.4552605	40.94	0.2678232	9.141812	0.005866233	6.609071	0.4264711	0.2381857	47.50419	109.3375	0.01437397	11.47121	7.196747	51.68277	1.148723	8.542	5.107329	1294.198	1.624203	0.1625156	1.07022	1.569125	0.4923336	1.584247	0.1067953	1525.689	0.006530006	0.7203298	0.8913951	0	0.04115349
TCGA-AP-A056	2618	0	0.1085252	16.29772	1.597615	0	0	10.0001	0.1322042	817.4279	2.640184	4.927379	0.3872322	78.78081	3.900388	21.26577	0.08516844	0.9359766	3.812563	23.51259	0.05831747	19.15853	3.314296	13.34132	1.636457	13.32144	24.80747	32.01511	0.5988497	108.5934	26.97139	166.7817	10.49859	13.35098	2.166999	424.9046	2.762678	1.564484	8.032444	20.40096	0.07146915	0.1129705	0.05032804	118.7342	1.108121	3.330763	1.596168	1.802111	0.01194802
TCGA-B5-A11J	1656	0	0.516493	9.741075	1.948832	0	0.1036923	9.69591	3.911895	397.8861	3.00059	0.9613196	0.146899	69.40014	3.828145	10.39849	0.2503962	4.131237	0.9585654	5.179765	0.07374368	8.738626	0.009045319	8.394599	0.556421	2.732456	53.89778	15.04757	0.4044867	9.496724	4.909137	81.59331	2.630827	3.872797	1.965807	393.3023	1.587939	0.3692871	1.111028	2.615933	0.03253473	1.049974	0.112167	517.5147	0.1359289	7.408049	4.493146	0	1.006227
TCGA-AX-A2H8	1861	0	0.9917428	14.09272	8.42025	0.04507798	0	4.578121	19.7443	158.4197	9.455045	1.382942	0.3707177	19.32408	15.81326	38.18619	1.76322	1.111899	1.75626	6.284045	0.2791518	14.23355	0.01141349	13.2333	0.3075307	0.3151255	3.168187	1.74735	0.08389905	8.299561	3.722563	119.7161	3.641707	4.010814	2.307596	317.4606	1.568595	1.897166	0.9483497	0.05218679	0.1642108	0.06759539	0.1204542	298.9593	0.6670093	3.535872	1.747843	0.06635598	3.934831
TCGA-AJ-A2QK	643	0	0.7051302	14.9925	7.573343	0.06063608	0.8297048	7.855654	11.92957	161.1054	7.450509	2.9559	1.636248	29.69515	31.49011	53.64979	0.1645161	2.916529	0.8011654	22.14048	0.3473352	12.62914	0	18.1849	1.961034	0.2618126	88.70153	35.96357	0.409102	34.05662	0.7018266	75.61777	9.085393	9.464672	3.056006	215.6902	5.151727	0.4533067	4.866922	71.8656	0.01380538	0.3818853	1.643565	147.0241	0.8523581	5.162675	2.752411	0.468604	1.130893
TCGA-BG-A0MA	326	1	0.0726533	16.14269	0.8037293	0	0.2076775	11.63814	7.726665	169.5099	2.835917	3.37563	0.4356614	8.850285	105.0354	27.77644	0.3571473	2.487593	0.4620589	17.46548	0.2624437	12.93506	0.517008	9.266503	2.623441	4.752903	122.6443	27.98433	0.5557273	62.85816	2.460519	52.71118	14.73096	7.082478	3.867416	208.1887	3.96322	0.2275745	3.753127	42.07174	0.01169563	0.1848716	0.5482069	84.13275	0.5646495	3.208853	2.389574	0	1.632628
TCGA-AX-A2HG	1163	0	0.06149152	2.660814	1.739166	0.01397496	0.3129126	13.11334	6.810539	395.5001	2.079915	0.7330298	0.7003483	36.02065	6.219954	25.13585	0.7393712	7.494357	5.403049	13.57394	0.1038503	25.20908	0.08492112	9.128033	1.019957	0.4999656	23.52833	34.69458	0.07803051	27.91281	7.206563	95.42319	3.40532	10.60125	1.915488	412.5347	1.288496	2.321663	2.89531	2.038531	0.02545411	0.9052885	0.04201076	102.6538	0.1713358	1.219752	1.468372	0.1851436	0.8510695
TCGA-DI-A1BU	1195	0	0.05016641	3.617938	0.963675	0	0	21.11931	1.89323	654.7146	1.246987	1.051546	1.186676	3.773858	3.94404	26.90462	0.09279979	4.342397	0.5214453	13.01216	0.07060321	18.24768	0	10.98088	1.871142	0.01406501	51.24099	33.83929	0.7214727	43.97557	1.319615	55.40873	3.246994	6.549986	1.973343	248.3228	1.155439	2.348652	3.081641	89.17317	0	4.328772	0.2536238	56.76654	0.3229406	2.487765	2.980734	0	0.9026225
TCGA-EY-A2OQ	885	0	0.2989036	24.28669	1.868965	0.01378306	0	26.46473	0.03317044	147.7225	13.63911	2.031823	0.07969973	6.245098	5.445366	29.26314	1.519204	2.021848	3.495134	8.206332	0.05121212	15.30711	0	12.883	0.8515983	0.5101034	2.043022	48.83447	0.03847949	6.023416	4.083307	51.92839	1.398896	4.144209	1.737497	300.8082	0.4936172	3.083572	1.030646	0.4547644	0.05020913	1.054067	0.1629732	22.26455	0.02330799	2.323445	0.7737215	0	0.0524614
TCGA-AJ-A2QL	602	0	0.646674	11.2221	7.377409	0	0.299937	0.7674295	21.23816	83.78332	5.597103	0.6018091	0.0867535	15.61346	4.525853	22.23725	0.01090325	3.351563	0.2385281	5.003435	0.05972637	5.111582	0.03662986	10.7768	0.6952263	5.314533	82.33638	16.99746	0.1421101	16.27767	2.335564	51.12823	6.27975	4.796214	1.511732	239.6051	1.98427	1.477659	0.7498687	38.4519	0.04391747	0.04338743	0.3962439	30.45411	0.1563026	9.229582	1.728763	0.5678919	0.2692067
TCGA-E6-A2P8	72	1	0.1722815	11.54119	5.036003	0.06264612	0	15.5388	0.5747908	714.4923	6.857269	2.954635	6.828367	319.9254	2.910582	110.1411	2.746073	2.566683	1.556757	17.91204	0.09213694	19.82333	2.39709	15.22436	1.732719	0.06762288	0.9558965	9.821016	0.3425032	160.684	1.39233	139.9074	5.762119	14.43939	2.064396	279.8011	2.303236	10.35537	3.481101	7.982329	0	0.40159	1.385746	45.60059	1.241466	9.870238	4.379999	2.005714	1.889678
TCGA-D1-A16S	568	0	0.05722902	1.364297	0.7695414	0.09104368	0	2.028412	3.578742	235.0826	8.035566	0.6095151	2.409993	26.59551	1.777948	36.40184	0.3499409	1.155872	7.310123	11.66245	0.1315536	33.65993	0.0345776	4.713141	1.31841	0.03743864	21.96268	29.21775	0.07766472	81.66257	1.703979	118.5295	7.175899	5.202549	1.654753	195.6071	1.422167	0.8234778	1.124242	11.79177	0.02763795	0.2047829	0.5169709	1595.053	0.7505572	0.8569651	0.5428306	0.2680374	1.316824
TCGA-FI-A2D4	243	1	0.2393905	8.701328	0.6848962	0	0	8.357078	0.4399339	154.0121	0.8119843	1.553534	0.176174	49.51474	6.459742	9.036789	0.8989529	3.395028	0.7276894	8.924035	0.0849022	21.21778	1.145541	15.58717	1.070634	1.428254	320.2285	27.62279	0.1630275	21.80757	1.042908	91.97678	1.479468	8.073996	2.248022	213.3776	2.936756	0.2868181	2.236411	1.574	0	4.180268	0.0335824	23.79745	0.2769289	3.910591	2.255252	0.6054521	1.426362
TCGA-B5-A0K4	1757	0	0.05067262	2.927616	20.68494	0	0	3.750667	35.8521	366.7727	1.595987	1.345548	0.06215226	12.42317	2.705648	8.110477	0.03280767	0.617579	0.06554576	15.84016	0.04992095	6.255878	0.0122465	4.760521	1.126898	0.2585661	0.5623096	8.513265	1.785444	41.79156	0.07146777	21.50351	0.7899633	9.781904	2.371168	91.14773	0.6019769	0.3214153	0.9954439	1.119913	0	0.0870346	0.1033964	761.3273	0.1635865	0.3862918	0.6565746	0	0.1350063
TCGA-A5-A0VO	875	1	0.01657334	27.21513	1.531547	0.03954893	0.1147919	7.026172	3.315397	358.2461	1.724772	2.354657	0.2337714	12.66176	6.404978	56.291	0.4202702	2.278122	0.5225476	13.16241	0.2204211	15.40891	0.3705017	5.409089	1.389778	7.269632	700.9379	34.82292	0.2085571	81.72	3.791902	53.41495	5.144348	10.98129	4.616253	403.6428	3.264703	2.452901	4.14206	34.38513	0.02401158	0.1897742	0.575955	187.2751	0.128186	3.361634	2.022863	0	1.324682
TCGA-DI-A1NN	1076	0	0.05758752	7.960182	2.344269	0.01308771	0	12.93971	0.8661682	212.0446	3.886669	0.7656031	0.2825348	35.36718	2.606391	21.33508	0.3373375	1.327372	1.045524	6.852237	0.1620951	16.37724	0.0298236	16.23547	0.8591758	0.2421846	2.406787	24.16539	0	19.10123	0.7864199	74.91725	2.404723	4.898845	1.558184	249.5706	1.286472	3.304881	2.083	6.000052	0	0.8478131	0.5586786	194.3175	0.4260434	1.691069	2.54417	0.05779638	45.49085
TCGA-EY-A5W2	516	0	0.1231679	9.672286	0.1497629	0	0	19.61301	10.6543	517.9677	0.8477494	1.110408	0.02832581	70.70659	4.825157	50.39604	1.050797	1.500591	0.4070114	5.971961	0.06067042	33.20419	0.009302209	7.008938	0.7921276	0.672299	9.949949	15.95102	0.3846337	97.93036	2.819834	26.48197	2.775191	3.588265	0.9219888	243.7927	1.208447	1.030818	2.083532	7.624081	0.005576455	0.143238	0.03804183	66.3281	0.1320233	1.372786	1.779968	2.785192	0.6852085
TCGA-D1-A175	202	0	0.2580332	2.478071	0.5011035	0	0	0.3239316	0.08980947	260.1777	1.041926	3.388521	0.01918117	4.724985	8.921324	14.7879	0.2953115	5.549987	0.02781413	16.25207	0.1309544	16.86049	0.009448659	19.27891	1.493911	0.07672848	2.425583	11.32005	1.904248	27.57325	0.8393567	231.2595	3.722231	7.194101	2.016129	550.2055	1.279605	14.71376	4.198534	32.09972	0.0113285	0.100726	2.079121	49.11834	0.3628637	11.4213	6.375547	0	1.155259
TCGA-B5-A11I	2303	0	0.097666	35.42644	1.993213	0	0	12.70021	5.577691	263.1164	6.381637	0.9770691	0.3094621	83.88942	2.41181	10.84536	0.3776429	1.256821	0.2710882	3.957849	0.1763983	18.12107	0.009834917	19.8767	0.4599947	2.172331	0.2257898	17.42035	0.006024599	5.799014	2.895225	144.2878	2.645237	3.84341	2.072639	206.7686	0.9668712	5.592648	0.8882456	0.9555907	0.05895801	0.1630901	0.2153735	456.2203	0.1149514	2.836327	0.8739479	0	64.35268
TCGA-EY-A1GC	1647	0	0.1432201	73.97559	8.832443	0.02531598	0.0157458	3.208371	22.54251	222.0781	7.176376	0.2789086	0.1951843	103.236	3.759488	3.39404	0.6439369	1.845791	0	3.000447	0.1567728	13.49607	0.03845917	9.65928	0.2150735	0.01561551	334.1945	14.23198	0.0412283	5.459734	0.2182045	56.74683	2.275929	3.291354	1.234746	159.0406	1.292458	0.05607665	0.1910403	0.1648593	0	2.141048	0.1217656	281.6324	0.2194058	2.502058	1.725862	0	0.2794391
TCGA-EY-A1GS	670	1	0.07992696	1.967666	1.311047	0	0	2.685748	1.139029	93.99621	8.831378	0.4104773	0.6535602	93.60675	3.698894	6.185208	0.402486	10.27008	0.008615555	7.599918	0.6036835	8.375401	0.3756015	3.656915	0.3000656	0.03485826	15.36471	8.023647	0.1774927	11.9977	0.1182944	41.6692	0.5006351	3.359356	1.385219	489.6288	4.521478	1.236143	0.6590685	0.08586964	0	0.2288024	0.3057924	180.3685	0.01194575	3.493838	1.522609	1.871726	0.4301982
TCGA-E6-A1M0	1793	0	0.03535904	3.927076	0.9590177	0.02250059	0.01399471	6.650404	0.5821142	200.1502	2.048218	2.386775	0.2168473	9.828723	2.163215	33.58291	2.571646	0.377075	0.729512	3.914851	0.09753669	24.99938	0.7349157	18.52909	0.6429764	0.4580041	79.25999	32.68418	0.5862928	46.50077	1.756524	72.88197	8.563776	3.917688	1.761515	265.749	0.9258373	1.34569	1.651639	14.36925	0.01024569	1.447451	0.03156535	41.91812	0.2568367	2.888058	3.844947	0.1490466	0.1455919
TCGA-AX-A2H7	1241	1	0.1130572	6.262375	0.9973248	0.08992943	0.4101787	0.6635256	80.29371	98.93124	3.060759	0.590365	0.1733373	6.994494	3.660333	23.91754	0.08133133	1.90505	0.01218676	4.557643	0.1577886	11.71767	0.02276961	7.452566	0.3993641	0.1109413	418.6468	14.21728	0.1743505	16.5109	1.070408	88.43866	7.363468	2.954567	1.911916	212.0632	0.6509871	1.892399	0.8637088	8.745351	0.177448	0.6742554	0.5406818	128.5294	0.1077206	2.359875	0.8700395	0.5957032	0.5476665
TCGA-BG-A0M4	2167	0	1.264703	11.08048	0.4226705	0	0.02214846	3.755666	10.64819	126.9828	1.540672	2.16297	0.2196412	32.46312	5.081865	22.83564	0	5.215931	0.02895419	10.62943	0.1543646	4.534623	0	3.152094	1.409506	0.2416172	41.46498	6.933851	0.02485407	46.72344	23.92318	148.6359	1.183966	4.30194	2.81455	496.725	2.781279	0.3549552	1.905486	0.9585014	0	4.821854	0.2283717	58.05571	0.2935673	3.443284	0.4246374	0	0.1355402
TCGA-DI-A1BY	1114	0	0.09214392	5.168568	1.061085	0.05497072	0	7.666447	3.616011	291.2234	3.932134	2.315282	0.6639847	45.24065	2.988488	134.808	0.9818712	1.922207	0.9833131	20.50326	0.1475127	9.948543	1.377909	2.459264	4.762056	2.667372	739.7823	21.24626	0.7161797	132.8045	3.664098	54.22748	6.717478	7.786279	1.640746	161.4801	2.48529	12.33875	4.827017	33.82445	0	0.2143173	0.4259776	305.4311	0.9838145	1.599304	1.616087	2.508469	0.9485133
TCGA-AX-A1CJ	2233	0	0.282615	8.008266	1.71192	0.01550354	0.1157129	4.252602	23.6365	260.8393	6.771995	0.3748617	0.6215616	21.53664	0.91161	14.75193	0.33651	1.147236	0.3277494	6.310528	0.08640707	10.6036	0.04710487	2.625743	1.041716	2.008221	98.63156	17.85064	0.1298482	10.51975	1.267563	13.17524	0.9970114	2.35454	0.7290154	212.771	1.996477	0.4120968	1.55282	16.23437	0	0.1255385	0.1522459	236.5242	0.1310871	1.565429	0.8406524	0.6846484	0.1180199
TCGA-D1-A169	1135	0	1.237348	8.917585	4.046386	0.09544019	0.4303672	2.019356	5.239743	341.2486	16.73985	2.061074	0.2299489	62.72957	8.233512	26.75142	0.5988117	2.767843	0.07275123	17.53863	0.1773081	6.368533	0	8.981776	2.404812	0.6181332	73.363	7.259256	1.659759	77.48229	0.3584281	156.0882	2.019781	8.583298	1.384546	58.60438	4.608888	1.58555	0.6383713	61.99588	0	0.2146719	0.6144592	250.883	0.6506244	3.869022	1.983601	0.05268393	0.2542867
TCGA-KP-A3W3	794	0	0.02257477	49.24531	2.772049	0	0	1.926559	3.638687	132.0127	1.919246	1.522422	0.1439827	73.58615	1.550646	42.39588	0.2094945	1.247478	0.5518949	3.966959	0.2802228	11.50976	0.005455844	4.893501	0.2773679	0.3278537	12.1042	29.23908	0.0200526	19.48749	0.2830139	82.86613	2.366104	5.547872	3.524796	447.0131	3.04852	4.001401	13.452	0.7234395	0.0196239	0.05169882	0.08924773	1701.07	0.3066956	1.610307	1.417278	0.3806317	0.5795849
TCGA-BG-A0W1	1607	0	0.1179485	5.43458	0.4145823	0.02680575	0	0.5002688	43.28688	361.3269	1.094804	0.4651968	0.02066703	14.03662	3.497513	11.13114	0.05454646	0.9801224	0.005448862	7.798127	0.1742984	7.437626	0.04072238	2.706828	0.4502841	0.7109809	68.77913	18.24106	0.5176172	20.10188	1.821956	23.52148	1.747295	4.93457	3.580283	293.385	2.36937	1.6477	4.744442	8.05307	0.01220605	0.02411748	0.2283156	181.0439	0.1699881	1.869417	0.3859905	0	0.8876498
TCGA-D1-A16V	120	1	2.334935	16.09212	11.98797	0	0	3.301405	24.69808	208.6458	1.702546	1.067931	1.83759	123.6221	2.965479	18.98207	0.02579759	2.737129	0.4535562	7.86188	0.07850849	6.208252	0.2118548	11.41635	0.7294512	0.844551	62.7264	17.57126	0.3834304	30.06875	4.177319	107.6704	2.97829	3.150618	1.705969	337.302	1.690541	1.361977	0.5914077	13.17626	0.01154564	0.8668782	0.4903618	295.9344	0.1500714	3.135156	1.731402	4.758789	0.3088268
TCGA-D1-A16D	1141	0	0.06502943	3.46527	2.069797	0.05172654	0.03217239	3.345081	4.605968	261.0015	34.69714	0.9506342	0.08973173	2218.121	1.753874	28.353	0.008771436	3.698212	0.1656044	15.64651	0.2882916	3.634578	0.009822647	2.611657	0.9288289	46.4235	27.32748	15.44893	0.09025624	44.08708	12.52183	49.82225	3.179375	10.03793	3.803723	457.4454	38.75469	1.303323	3.725977	35.53731	0.04710756	0.1279823	1.078116	85.0182	0.1366762	5.245084	2.086129	10.96457	1.722725
TCGA-BS-A0V7	1934	0	5.902181	1.058206	1.210559	0	0.02666685	14.99836	0.3353444	101.077	2.463409	4.765357	0	67.93475	7.093884	54.75952	0.3780616	4.404402	0.3573251	93.79414	0	6.518746	0.3256694	0.4932306	18.97387	0.1586772	142.9071	11.27612	0	41.97524	0.5701597	26.01116	7.962174	5.3111	0.3324388	47.96177	1.094444	1.092162	7.294424	244.973	0	0.1350124	0.4511073	270.6195	0.9244245	1.687642	1.688141	0	3.541245
TCGA-AP-A0LP	1875	0	0.0800699	1.880735	1.111038	0.01592256	0.03961345	1.658559	1.590255	329.4856	10.16249	0.3384215	0.1350379	29.72203	1.94767	15.35844	0.1512022	1.448545	0.03560272	8.717695	0.0986027	10.71454	0.0120945	3.266581	0.8915591	0	38.41877	14.08085	0.1926277	31.34168	2.58796	25.27764	1.518523	8.866648	1.019532	351.7273	1.62579	0.2645217	2.140949	2.59913	0.05800294	0.0573029	0.1595517	466.6755	0.09424106	2.547857	0.8347133	0	0.3030241
TCGA-FI-A2F9	1803	0	0.1843005	5.858114	1.658014	0.03257749	0.3039336	19.97867	1.136819	139.4657	0.6427157	4.761106	0.5274569	11.04854	18.40756	10.51308	0.1325825	0.6097601	12.52238	60.45125	0.06052222	26.9844	0	6.60013	0.3899856	0.241135	201.2114	79.31384	0.03031657	28.25474	0.5294956	258.5416	2.273162	11.33196	6.249727	204.8565	1.055002	5.863112	2.815954	0.6081537	0.01483422	0.1318967	0.3297066	4.764336	1.446126	1.811972	0.4837602	0	7.067841
TCGA-EY-A1GW	337	1	0.0712344	6.717778	8.085827	0.2408142	0.0176211	0.7746593	7.60228	254.5503	130.7722	4.982972	0.07645068	19.13991	3.12503	49.88165	0.009608388	3.613299	0.1151784	8.569732	0.4210663	4.090088	0	1.330841	0.28445	0.0174753	6.849345	7.479845	1.759856	17.74386	0.3558232	11.80773	0.8737847	10.32207	4.407596	253.5114	1.716237	0.1255106	0.699686	0.7502749	0.01290062	0.1656839	0.1760125	217.3829	0.0299435	1.115172	2.301119	0.06255616	0.1617517
TCGA-D1-A15X	909	0	0.02320648	1.236621	1.093283	0	0	6.07814	4.235097	650.2769	4.753486	0.7102838	0.04743966	407.1411	3.966607	11.51973	0.2253733	4.397822	2.734132	12.85659	0.02286224	18.23824	0	14.98277	0.7365844	0.03036288	0.4292004	1.456022	0.1202468	14.12912	76.81854	61.08094	5.232869	10.24145	1.655968	205.0315	2.653719	0.09540625	0.7091502	0.6731617	0.01120724	0	0.03946028	573.3354	0.05722866	19.6496	2.367316	1.521656	0.009367978
TCGA-PG-A915	249	0	0.02147055	5.600149	2.424328	0.005692792	0	10.68361	1.191929	133.2545	9.079548	0.4917538	4.415434	15.10572	2.555729	10.6445	0.3668311	1.714764	8.277349	2.966902	0.1621657	20.06307	0	18.30075	0.279189	0.04916033	0.4963682	34.72068	0.1483358	6.241684	1.090701	70.79304	2.28374	4.881768	2.144363	449.7183	0.7938223	14.70948	1.070073	0.6475211	0.0103689	0.4763345	0.2783773	524.5441	0.346567	3.361205	1.234727	0.05027964	0.3553559
TCGA-AX-A2H2	145	1	0.04081483	3.09069	4.091664	0	1.51848	6.481661	3.437795	672.5282	4.764462	0.4811204	1.982425	235.2909	2.987474	16.68605	0.4580386	1.41317	0.3827606	8.675045	0.04825127	17.70766	0.3057865	15.79414	0.8876139	3.156016	0.3499826	50.38787	0.07855203	19.2217	0.5052886	136.6797	4.113127	10.58827	2.169732	156.3503	0.8015183	4.18535	1.300684	0.5186766	0	2.523708	0.1041023	215.8592	0.2580351	1.222348	1.741391	4.358449	33.39377
TCGA-EY-A1GD	1639	0	0.5492547	47.82613	1.424097	0	0	50.16635	7.951488	381.6586	23.76959	2.601001	0.1157897	34.00535	53.22484	8.601327	0.1481714	5.717094	0.4051892	6.810391	0.1437316	11.88521	3.691921	13.55109	0.6063096	3.503338	200.2962	11.98147	0.2350507	25.77275	7.612101	45.74806	2.347318	47.99403	2.199182	525.5164	2.163902	1.013116	1.779583	1.552944	0	0.01228375	0.320134	9.711207	0.1154401	21.2277	15.91818	10.43062	0.4365168
TCGA-EY-A1GV	481	0	21.92445	114.1811	1.209974	0	0	2.75966	0.4893151	131.3194	0.8060968	1.448888	0.3990233	283.3452	12.66931	6.491209	0.2005984	2.252793	0.03381508	45.09728	0.03433898	5.780171	0	3.343122	1.234826	2.029419	2.988865	27.85534	0.008600481	27.26342	58.06381	181.0263	2.822069	9.42805	0.9061381	406.4352	1.760545	2.477039	2.003479	0.7703512	0.2019987	1.430186	0.103721	277.7518	0.1015858	0.6010276	2.133419	0.2448772	0.01407066
TCGA-AX-A1C5	1001	0	0.0798923	4.391719	3.273149	0.01270979	0	9.929282	9.069198	478.5463	2.498695	0.5700132	0.2547779	142.0045	1.66378	18.3817	0.0431048	1.134136	3.57046	6.603652	0.03148288	16.74557	0.01930828	12.42	0.9030786	0.2822295	52.26661	22.80592	0.5913859	20.50849	3.549379	181.3059	1.351129	5.742008	1.138072	155.5539	1.423648	1.323194	0.6800963	5.771616	0.03472457	0.1257868	0.08915077	72.40714	0.08059888	11.3434	0.4375206	2.918627	0.4353868
TCGA-B5-A3FB	2844	0	0.2304011	35.30147	1.710996	0	0.02973592	1.072084	0.2588808	311.9872	1.423103	0.4599076	0.08600791	35.62827	2.328977	7.695349	1.080955	1.983943	0.3773931	2.422981	0.0690819	16.2119	0.006052508	9.512896	0.2523152	7.519919	13.61742	26.26832	0.2113332	10.07168	4.109016	48.6689	9.753489	3.104803	1.606362	277.8162	1.20826	7.130646	0.5138372	0.5949987	0.007256671	1.10404	0.05110094	83.34684	0.0471615	8.072957	0.9179074	2.040916	0.806745
TCGA-BG-A0MH	1930	0	12.12536	27.1814	2.419704	0.04118823	0.05123574	10.79735	5.716152	482.3523	12.6879	11.08335	0.0740969	445.96	6.163698	904.498	0.3166271	1.302811	0.4632738	29.4322	0.2720683	10.81913	0.01042862	12.02998	2.094201	0.1693727	123.0619	20.32845	0.2555315	84.97949	6.829739	111.6438	5.97022	19.2398	4.793861	830.6291	7.176669	9.229918	6.084457	49.53136	0.03751028	2.507562	2.770767	147.1681	0.4643455	8.129777	4.160908	0.1212603	0.7106981
TCGA-AX-A063	2417	0	0.04720159	3.50813324	0.39162679	0.26281984	0	3.48723172	3.88538743	170.08660137	5.22411395	1.62529328	0.3473693	9.98305441	13.87461774	20.00092688	0.15280185	2.76197546	0.1679038	13.81420157	0.27900845	11.97525227	4.33489689	6.50286926	1.40637509	0	201.83843085	26.57755785	0.78614953	35.53463382	2.38550686	54.25214041	8.96818992	11.37541545	3.77515056	255.94999518	2.08847793	0.99799555	3.55448448	9.42139672	0.03419301	1.95925932	0.44394662	45.6744529	0.34920636	2.1204337	1.56278948	0	0.28581463
TCGA-AP-A0LG	2015	0	0.6833458	1.892567	0.5376392	0	0	25.03031	8.208494	332.1111	1.326354	2.127738	0.3666926	42.10439	9.238404	8.544832	0.1566932	3.140881	0.8314349	9.413876	0.1009814	18.11238	1.248948	23.66607	0.4512859	0.1341113	147.8259	23.29004	0.1896871	34.94264	6.65275	66.45503	75.29663	8.963807	3.011382	420.7423	1.325381	0.2257525	2.461078	0.3893635	0	0.3178785	0.03268014	28.95171	0.1551126	3.802353	1.886417	0.3000481	0.07241131
TCGA-EO-A3KX	1170	0	0.06740788	6.616865	1.545586	0	0	8.437517	6.322895	314.3992	0.8695938	0.8274553	0.09449007	7.35693	13.23572	11.05079	0.5974908	2.310587	0.7582681	6.461835	0.05217768	21.80418	0.7098245	10.99516	0.5087611	0.17954	104.8684	31.41426	1.119124	13.41355	8.111206	64.19495	3.139842	14.15347	1.153349	395.4793	1.214021	0.3563056	2.869103	0.578619	0.006975788	0.3032303	0.0230264	152.8583	0.1489612	8.638775	0.2947005	1.116264	0.04081676
TCGA-AX-A1CI	2600	0	0.2831164	9.86138	0.6532225	0.1162323	0	7.314788	2.185358	236.2448	1.146564	0.532615	0.1680267	10.09146	6.553863	7.550134	0.2660835	1.49885	0.330775	2.446719	0.06298119	7.170594	1.865085	2.962123	0.561056	0.7886439	611.4833	13.48701	0.5340679	10.1741	1.3811	7.172745	1.589018	2.518578	0.9521081	222.5314	0.6531844	0	1.196067	0.126152	0.01323165	0.7712456	0.03785287	53.65165	0.07370848	1.653519	1.673692	0.3849683	0.2765039
TCGA-A5-A0RA	884	0	0.03054542	19.78935	0.6466891	0.0971873	0.1208953	0.8014382	2.221974	186.661	5.516706	0.9759676	0.2622573	121.5592	1.626792	23.98372	0.06592146	2.538246	0.06914413	6.360454	0.1203692	9.322716	0	8.416363	0.4128303	30.63317	2.311089	23.52344	0.1582742	32.41977	3.613993	38.1337	2.487239	5.218163	1.968986	652.1627	4.073044	1.614574	1.400123	49.66076	0	0.08744064	0.21425	266.6605	0.08217484	7.359926	1.082389	0.4291868	1.701617
TCGA-BG-A0MO	1309	0	0.08555038	4.932019	0.6037403	0	0	2.79595	12.97413	286.615	1.769115	0.7106383	0.1165905	15.34482	1.914665	9.993366	0.0307717	2.639552	0.1106606	4.972501	0.2060211	3.677255	0.5743254	2.348523	0.297819	1.063357	10.69212	20.33555	0.3025617	12.45078	0.841632	22.3027	7.045545	5.219579	2.617382	371.1197	0.5761424	0.03349656	11.07954	0.05252067	0	0.7483064	0.03333683	51.41866	0.01278622	1.488098	1.806659	0	0.01151164
TCGA-FI-A2EX	284	0	2.492706	3.876677	2.266126	0.06176885	0	13.02905	0.921652	218.748	1.274214	0.8407049	2.333542	259.8307	7.857882	8.325139	0.2346253	3.188799	0.5650147	10.76681	0.122404	18.08961	0	12.24579	0.9541108	0.5334074	12.12289	39.89074	0.08622303	8.267504	39.06298	170.2087	0.9673967	22.32466	1.538782	422.2289	0.8942728	1.422952	1.322092	0.5685029	0.01125063	1.111484	0.08665351	115.0535	0.06789569	0.9619701	1.086788	1.200215	0.3761697
TCGA-FI-A3PV	1249	1	0.0749346	6.255436	2.703809	0	0	2.635674	0.8269301	196.1697	14.17445	0.775298	1.616547	23.78232	15.46088	8.153362	0.09512928	7.713388	0.6143586	8.38385	0.1259334	16.56778	0.09055052	7.632331	0.6932282	1.427389	8.615582	15.72135	0.01305147	11.93899	2.994449	33.59855	7.111029	5.314152	1.953891	337.7598	0.4702151	1.219337	1.414333	59.47438	0	0.3974764	0.1841013	79.75889	0.1482301	2.214185	0.620052	0.185804	1.841664
TCGA-D1-A17T	71	0	0.1062359	2.819075	0.4301931	0	0.01617191	10.26927	3.410308	342.2963	2.80784	0.7275484	0.5913757	99.75118	3.45948	15.14665	1.022908	0.8771342	0.5523132	9.203431	0.05635538	11.88467	4.690618	5.4921	1.320342	13.37577	355.0685	23.87258	0.4113418	19.2564	3.508914	48.71872	2.633264	4.766497	1.898988	289.5461	1.941621	0.5615433	2.336685	1.975408	0.01183964	0.03509025	0.07295214	337.6501	0.2858012	2.847882	0.4709295	2.411279	0.5443126
TCGA-EO-A3B0	1412	0	0.02803071	14.13767	0.5025607	0.05945746	0	6.967501	1.448796	315.6513	1.605194	3.85783	0.1260634	23.02819	1.84056	69.54596	0.6099848	5.143829	1.229755	12.84219	0.0598323	42.61919	3.443668	32.54688	0.9930287	0.06418091	52.58468	18.80808	0.162535	221.6623	0.01830279	100.1112	19.99927	6.595683	1.107926	240.4934	1.087338	3.341948	3.548649	61.17614	0.07445369	0.1471102	0.2144853	201.1066	0.4807366	2.37853	1.060167	0	1.516266
TCGA-AJ-A3BG	550	0	0.3546885	0.6813462	0.4615089	0	0	3.307818	0.1674195	360.4266	0.4976193	0.302951	0.01787842	9.227577	3.918009	11.17906	0.1363165	2.287914	0.0534213	3.25729	0.05744007	21.75088	0	9.139135	0.1731231	0.05721375	3.186009	10.05475	5.312155	15.67855	1.431451	24.61297	0.4159249	2.335953	2.018396	621.313	1.007165	0.5650136	1.813516	0.02013429	0.04223633	0.04868101	0.0851999	249.773	0.02941031	8.049501	7.109471	0	0.1059143
TCGA-EY-A54A	447	0	0.0399694	6.90529	1.170969	0	0.007909717	3.631817	3.05288	79.34426	3.494927	2.009846	0.9706806	15.56126	14.76168	64.39604	0.03019092	3.50403	1.628581	8.688196	0.6497122	22.13812	0.2801329	16.1497	1.023921	8.801271	1.965675	33.2959	0.05325571	61.71912	15.90634	74.24264	3.919441	12.0906	4.57402	342.6016	5.19401	3.901469	3.847398	14.31598	0.312703	0.4462308	0.259962	65.43261	0.09677495	3.629172	2.137373	0	2.691288
TCGA-BG-A3PP	681	0	0.6706082	17.37127	1.25509	0.007408663	0	0.7202691	0.980637	141.0317	0.4359285	2.428433	0.1428006	21.18643	1.698005	121.1511	0.4221204	2.034896	0.3960713	7.627712	0.03211544	13.50643	0	14.31376	0.9584158	0.07311749	6.506772	11.42044	0.1103119	151.3713	29.26477	88.72533	2.242838	5.017768	1.18966	312.5501	0.970991	10.22387	3.405274	32.36964	0.006747098	0.7865488	0.2197456	22.40853	0.2787592	3.112734	1.630224	0.5234758	2.61687
TCGA-BS-A0V8	2544	0	0.2087189	4.162679	1.69191	0.01844688	0	1.793402	97.4236	322.4386	1.838831	1.212192	0.5262288	20.72051	39.92726	54.67124	0.1751734	2.529335	0.09749311	11.83705	0.09138792	10.59058	0	2.629077	2.92775	0.3868683	7.486498	22.56159	0.2746663	71.80053	1.181128	25.72745	6.318829	10.68267	2.288509	202.2713	2.895589	0.9806664	3.720554	237.3233	0.01679964	0.9626194	0.4436318	110.6093	0.311948	8.476523	2.353285	0	4.254904
TCGA-D1-A15Z	58	1	0.04843881	45.73695	1.408931	0	0.01597628	58.5737	8.65445	285.7472	1.271359	4.520345	0.91099	27.31927	2.79474	33.09628	0.2003645	3.136256	17.47327	6.898513	0.167021	10.23171	2.663259	9.086548	0.6249072	2.265704	71.2012	56.83209	0.02390387	15.70232	8.742076	50.91403	2.500275	4.964966	3.668512	229.445	1.839842	0.270263	1.51545	0.1449694	0.01169642	0.1848841	0.09266097	45.12143	0.1357423	2.637592	2.470646	0	0.078215
TCGA-AP-A1DV	204	0	0.01588685	15.70617	1.327206	0.03791075	0	37.04325	0.1672667	416.9942	0.6210921	0.6209553	0.0876867	2.74289	20.70784	7.331514	0.1200014	2.354279	0.5137465	4.518392	0.007825591	14.08576	0	10.92734	0.6685456	0.9041919	153.7572	21.28253	0.4997958	19.09686	6.404532	80.43692	10.35454	4.303623	0.9482231	337.9159	1.791022	0.08397493	1.07498	0.4827821	0.02301698	0.01136959	0.07597681	104.7538	0.1015066	1.589568	2.303005	0.05580563	0.01923958
TCGA-AP-A0L8	1484	1	0.1111711	333.6622	0.1272241	0.01263273	0	36.70201	1.155278	141.57	0.2710912	1.142967	0.2532332	3.153278	4.196584	63.00914	0.05141214	1.138258	9.837553	7.541601	0.07822997	33.08813	0	18.41612	0.5951499	0.6545426	55.31422	128.5752	0.4290941	42.66296	0.02488789	107.266	1.298725	0.6782742	0.2717339	115.7857	0.240649	4.043452	0.571977	4.650722	0.01150468	1.57985	0.4582415	14.69594	0.06408816	0.2161961	2.035068	0	0.7789446
TCGA-PG-A5BC	707	0	0.2781016	42.00359	2.604578	0	0.008093341	2.772978	0.3914477	74.46977	3.927362	4.116815	0.4163477	1.906466	32.37569	38.62682	0.1456328	6.61567	34.42547	22.44802	0.2054822	11.12475	0.02471002	11.96725	1.974785	0.1203956	4.094817	59.59962	0.01513668	48.43398	7.562595	79.91528	11.20017	11.20352	4.009746	360.9281	2.845685	0.6124973	4.338421	163.0523	0	1.358063	0.8788333	41.80151	0.6381391	4.96051	2.365582	0.1436597	6.250456
TCGA-AP-A1E1	1395	0	0.08257184	11.20859	0.472476	0	0	8.380881	27.1401	113.4435	1.491303	0.8811352	0.04051124	9.622911	6.348361	10.03679	0.04455051	5.889463	1.097451	4.812191	0.09761638	12.5378	4.210687	11.6612	0.9840938	1.766377	85.34014	35.98679	0.623445	11.75309	1.837446	41.14458	2.99977	3.949677	1.754506	473.9865	2.542413	0.2182297	2.379068	1.083544	0	0.0945495	0.06844747	197.2622	0.1277299	6.407092	2.027488	0.1160198	0.01999953
TCGA-AJ-A23N	439	1	0.05668072	114.8589	1.469011	0.0477378	0	10.87519	1.129715	125.8874	3.117339	9.057199	5.017814	45.6489	2.356232	3.769558	0.1151296	6.813372	3.546186	10.89242	0.1083952	31.69611	0	21.85512	1.779955	0.9749843	3.548529	17.47171	0.01480825	129.277	1.651079	142.5966	1.675364	10.86279	2.634798	149.0702	2.162323	21.07214	15.05733	15.50213	0.4202584	0.2099793	0.08716706	75.79133	0.3386072	2.437333	2.803313	3.091937	2.907212
TCGA-EY-A1H0	588	0	0.2177144	1.642318	1.284423	0	0	10.75074	2.299421	407.561	0.5539288	0.4308371	0.01841631	8.943531	12.62027	5.044479	0.2268287	1.544017	0.9686643	4.375222	0.05916824	15.40339	0.02721567	13.76239	0.7702088	6.099784	101.8262	28.32634	0.9224934	10.3276	2.129424	50.34191	1.102446	8.565335	0.8782499	310.8788	1.437893	0.07936539	0.9012656	1.348104	0	1.257223	0.06701921	163.2727	0.09088548	5.968376	1.703651	0.05274235	0.02727522
TCGA-A5-A0GE	3205	0	0.2389297	16.46228	2.141877	0	0.01576095	0.8028644	0.4421363	259.3856	1.175286	3.261182	0.04884302	12.51299	3.442262	47.65247	0.3695457	2.509382	0.3476914	24.41094	0.470771	11.73458	0.01924808	9.215106	3.087316	3.454349	10.10337	18.90571	0.6367057	77.53205	1.953249	56.51285	6.230183	18.33853	4.988102	274.5282	2.983238	12.46099	5.667186	203.5441	0.01153877	2.051912	2.338626	101.8289	0.7284852	1.810588	2.317617	0.1119049	3.317915
TCGA-D1-A179	448	1	0.01524817	9.87878	1.334925	0.01212889	0.03017526	4.611394	3.094089	284.628	14.8527	0.5581512	0.785508	64.03853	1.374304	14.60599	0.5594321	1.85839	0.5695226	6.563201	0.1201759	12.74578	0.05527739	27.07668	0.6369854	0.3291815	2.461201	29.34886	0.05079211	10.17449	4.528155	112.6387	0.8542779	4.558557	1.104258	346.7585	1.016625	12.51971	0.4992406	2.580148	0.02209166	0.4583258	0.1215374	38.25777	0.3025329	1.048246	1.410849	0.5891837	48.21503
TCGA-A5-A2K3	2012	0	0.1416752	5.982245	2.323907	0	0.04672786	12.2929	1.265639	685.0341	11.77094	0.703179	0.09653946	391.5711	5.943848	46.67718	0.09342535	2.22376	0.007635787	5.966146	0.1860981	28.14833	0.1807105	3.449115	1.711699	0.07723537	31.06598	8.770469	0.08739339	23.15757	3.91615	53.01983	16.89904	16.93235	0.7767023	356.2347	1.164023	0.4021703	1.340037	0.7066844	0	0.2365799	0.05018841	454.6827	0.11646	1.189319	0.9916675	0.05529573	0.266893
TCGA-D1-A0ZS	148	0	0.01465133	7.601903	1.87371	0.02330829	0	38.01668	13.26623	280.3926	1.14558	4.806285	0.5750565	713.4037	2.225862	218.7689	0.1580985	0.9435533	0.5922407	24.82526	0.06495297	17.24402	0	24.25905	2.650728	5.276404	2.34639	14.71069	0.005422668	75.64232	30.57694	275.7455	24.58951	5.82825	1.935516	136.1538	2.726251	5.808316	17.52502	1.902373	0.08490782	0.7444622	0.1798415	48.38103	2.123524	5.16572	3.259269	33.86439	0.8694226
TCGA-A5-A7WJ	341	0	0.08013909	1.515045	0.2972121	0	0	4.594694	6.579584	190.5542	0.7191066	0.5478349	0.1310589	67.74587	5.167876	8.218412	0.7975	4.014111	1.500206	4.017317	0.1345079	23.00742	0.6204907	22.45843	0.3172727	1.036873	5.090248	12.60055	0.4306284	7.902477	1.204688	21.75655	0.9481539	2.897438	4.617841	698.0404	0.7447858	0.3922226	6.297204	0.06969801	0	0	0.05393958	183.2485	0.07186476	5.329415	5.659336	2.272885	0.632632
TCGA-AP-A3K1	666	1	0.008963326	7.868413	0.7590645	0	0	6.225978	1.492787	254.9128	0.5626444	0.9147812	0.1209332	35.74801	14.48022	42.0156	0.2031137	1.374831	0.03188402	5.565143	0.07505811	13.25438	0.1570528	4.055443	1.321549	1.108242	148.271	43.70154	0.07298404	25.47215	12.98234	50.17387	2.804041	6.360078	1.583557	283.4328	1.863433	0.83702	2.064061	7.756773	0.03246534	1.315014	0.02571958	118.9147	0.0964544	1.238481	0.9592737	0	0.2768007
TCGA-D1-A17D	926	0	0.02568855	1.873211	0.9897318	0	0.06778158	0.2483179	2.163723	278.2822	3.809691	0.6879713	0.03150817	88.55558	2.794715	13.89933	0.7391952	1.049538	0.0387666	7.599654	0.05061499	9.120953	0.1655568	6.956236	1.572868	14.85578	27.57774	8.24296	0.8430165	28.19484	1.939012	75.29401	1.02502	2.152431	1.2743	173.4708	1.878786	0.4375293	1.046664	47.25263	0.08684146	0.09804957	0.5596601	212.3523	0.316748	3.496985	0.43522	0.06015735	1.068104
TCGA-AX-A1CC	788	0	0.05863944	24.37314	9.629848	0.4850948	0	26.12309	10.84367	70.68809	8.459623	12.39129	0.9925501	8.605566	24.77601	285.7743	0.2531049	9.501937	3.553617	57.12111	0.7163429	9.995611	0.09920336	7.333377	6.635631	0.5984365	16.32707	19.82961	0.03472528	482.3857	4.29142	472.5205	28.42065	30.16713	14.65315	158.6133	13.12206	24.11467	10.57233	124.9979	0	0.4028731	15.22204	281.1067	1.751078	10.63281	8.068175	0.2471789	19.79887
TCGA-EC-A24G	511	0	0.4712153	17.64947	1.456868	0.0846368	0.01504046	11.17758	4.1756	271.7974	3.707843	3.048445	0.06525432	4.658293	5.495597	103.3281	0.09841463	4.799865	0.4399385	24.68462	0.2021627	13.48882	0.02755228	7.959284	2.502622	1.596013	37.68432	18.62187	0.4106923	156.3048	2.286774	100.7203	6.950381	17.47238	3.913304	508.2741	3.712899	7.391924	3.716008	116.657	0	0.0217568	2.033021	75.27159	0.5776157	5.659384	1.977717	0	1.886859
TCGA-AJ-A3BK	1031	0	0.1214569	4.150763	1.43371	0	0.02670626	3.888689	10.54882	370.6063	7.638934	0.5609661	0	74.36489	1.876683	8.201867	0.1262067	0.8441784	0.1963828	4.60925	0.07977015	28.62602	0.05435844	8.388163	0.8262899	0.3266518	1532.256	3.56105	0.2364192	22.81367	3.669218	36.9724	1.543444	3.068413	0.9773108	201.3913	2.971908	0.1426664	1.33536	4.5857	0.01303464	0.1352119	0.09752579	964.885	0.03328005	1.359457	1.019211	0.5056485	0.6755196
TCGA-AP-A054	709	1	0.1907561	6.008437	30.25151	0.1400618	0.2323049	1.833809	3.412877	56.96303	10.61672	2.036949	0.7199106	42.43465	5.785998	17.48983	0.269175	1.681665	0.367746	8.477049	0.115647	38.2071	1.959322	43.11635	0.5273436	0.07199461	6.439227	2.714596	2.270112	33.46589	1.046263	163.4023	1.807565	5.631178	2.352999	66.74055	1.387427	1.654649	1.873664	1.966064	0.01062957	1.953239	0.1894708	43.87663	3.764978	7.770318	2.644458	0.2061747	2.878776
TCGA-BG-A18B	470	0	0.7484443	0.8039106	2.770021	0	0.04727007	1.924155	7.468562	268.0288	2.797128	0.5853723	0.06836176	9.141638	3.39784	9.978767	0.3178953	4.008414	0.4119674	6.904792	0.04706438	10.70469	0	8.807845	0.7875177	0.04687895	83.19477	16.66542	1.007845	13.50811	1.110493	37.84615	5.269843	4.935588	0.9948163	440.507	1.370567	0.1543175	2.155035	4.135331	0.01153566	0.1367572	0.07361762	59.82619	0.1071012	11.07737	0.7381312	0.5034362	0.05785498
TCGA-BG-A0M6	671	1	0.07859468	5.90747	1.011867	0.01250336	4.075001	14.47836	1.895714	134.001	8.793804	4.42265	2.159358	23.20385	3.423774	39.23701	0.5936656	3.466882	14.52007	17.38359	0.1858292	21.75689	0.085476	27.31331	1.462981	0.07712373	2.12093	32.22462	0.02908902	53.93036	24.66996	167.4211	50.02762	2.771625	3.071045	157.0218	1.543436	3.198864	1.218014	3.343757	0.01138686	1.124943	0.5838498	41.26749	0.4704527	3.787481	2.934131	0	1.703743
TCGA-B5-A11V	595	0	0.6174166	24.75671	0.7341718	0.01534729	0.01909113	24.37922	21.42227	474.2521	7.447427	2.756196	0.2129876	58.04593	5.783411	13.58358	0.4476283	4.121829	1.185477	11.01175	0.4466894	8.663855	3.205823	6.365787	1.09641	22.85233	465.0496	24.30116	0.3999009	39.92458	3.809721	68.15402	2.430482	12.52517	4.376075	261.1616	18.30177	0.4759344	3.032227	1.559104	0	1.518897	0.09842386	36.93197	0.4995993	6.776448	3.415047	0.6777486	0.01168305
TCGA-D1-A1O5	458	0	0.05779683	5.441861	1.3512	0.01313528	0.03267904	3.58019	8.456078	359.9022	5.637514	0.778631	1.63048	9.479782	2.469286	15.47506	1.728456	1.303609	0.0881112	7.831137	0.1870869	9.128738	0.009977334	2.904632	0.6644772	1.166711	58.18108	3.889751	0.4461643	11.72522	8.533262	31.06348	2.723766	8.78549	1.590131	418.3437	1.971753	6.09552	4.487518	15.43102	0	6.192622	0.1395192	234.142	0.2443383	2.506484	1.468806	0	0.3299725
TCGA-AP-A0LL	2554	0	0.1443214	4.857195	0.3430275	0.1059674	0	6.65346	4.14411	271.7438	0.7335481	1.480839	0.3540335	4.025107	1.932942	28.70682	0.7427281	1.314589	0.1687316	11.34701	0.1093697	4.616579	2.240332	0.9481472	2.080128	0.4793304	1091.891	11.23618	0.8464292	37.21196	0.5132202	21.10022	3.461393	1.92362	1.828813	70.72412	1.170812	0.234725	1.647772	5.505194	0	0.4767009	0.09910545	220.6609	0.3658612	2.342466	0.5920737	0.07799337	0.06722259
TCGA-FI-A2D6	767	1	0.03978353	0.8479895	1.903081	0.01265805	0	20.94241	42.16078	5.948547	2.567384	8.735062	3.942741	106.0526	2.863091	43.08648	0.9873744	1.520719	1.615862	11.35528	0.05487074	32.43199	0.08653352	51.05527	1.505521	0.06246233	15.55194	1.386405	0.0353387	125.3257	0.06857887	229.0364	2.713407	3.407877	2.026259	17.73666	1.215302	5.032902	2.361963	0.1758507	0.02305547	0.3302696	0.1319133	52.5907	1.423468	2.263777	0.3189726	0	1.445381
TCGA-B5-A0K6	1953	0	0.6856815	5.372397	0.2615646	0.01731472	0	13.0759	5.042043	316.8678	4.051245	0.8238039	0.01334951	33.6361	6.636278	18.2009	0.04697779	2.193216	0.2358131	15.8367	0.1072238	8.420856	1.867578	4.415337	2.226532	8.779072	27.06501	12.47903	1.691871	24.55407	1.500925	58.63233	2.1285	2.961627	2.364592	171.7396	1.754745	0.6711826	1.686713	31.6765	0	0.01557827	0.3192433	414.0743	0.2488821	1.866838	0.919382	0	1.094001
TCGA-AX-A0J0	1220	0	0.02455572	3.787816	1.025707	0	0	0.7460119	1.69225	288.2707	1.135774	2.224271	0.04015826	14.90921	6.220393	18.5546	2.720401	0.9579097	0.4393905	5.747179	0.1209573	28.91046	0.5440047	28.11254	0.7039831	0.3694742	18.45518	59.294	0.04241265	18.87008	3.360679	169.1839	2.460938	4.914055	2.15611	332.6292	1.150985	0.8941571	2.519135	1.040184	0.01185884	0.02343142	0.05219315	32.15776	0.1761628	3.164491	3.465918	0	0.3667676
TCGA-A5-A0GA	543	1	0.2839977	8.384262	0.4361935	0.01188953	0	11.14616	3.948659	250.6227	1.242791	2.60817	0.1375011	2201.696	7.139047	41.44386	0.9274273	2.437579	1.261575	12.74399	0.07362762	15.95568	0	16.06369	1.07436	1.188068	28.97041	13.04643	0.04978973	79.33456	10.33571	72.39136	2.79313	5.991564	4.371497	279.9111	4.72008	2.659949	2.398002	5.966916	0.04331137	0.03209149	0.3788615	103.3796	0.2161387	4.995361	3.057593	29.45537	0.4615931
TCGA-B5-A11W	593	0	0.6785568	2.730523	1.586843	0	0.5643758	3.503702	5.628822	217.2768	1.646155	2.126288	1.097645	23.68547	15.75275	23.85159	0.5305885	2.689928	0.8491014	16.98143	0.2422069	8.741771	0.0356506	6.29922	1.449944	6.369069	116.5198	17.25174	1.019134	39.12889	1.587335	39.22417	2.73768	7.523989	4.006994	465.5767	4.303529	0.7623958	2.876357	52.36635	0.0142478	1.492039	0.6270746	81.27589	0.2381071	5.63603	1.460788	0	0.5597483
TCGA-EY-A3QX	989	1	0.07441279	15.51965	1.30253	0	0.006693577	30.18766	0.233097	389.3407	4.849823	0.6977482	0.4812453	32.8487	3.450379	23.21272	0.003649856	1.515429	1.354119	3.229543	0.1632791	25.02642	0	30.70696	0.3781805	9.758143	28.09946	27.46715	0.0050075	32.45985	7.982598	50.83447	1.461847	5.307738	1.555838	390.751	0.7790385	0.6853517	0.9007114	3.606891	0.02940268	3.655183	0.02911661	2310.286	0.3230324	4.917567	2.963729	0	3.281068
TCGA-AP-A05A	1944	1	0.07803541	5.85449	0.3572148	0	0.03860691	24.08461	0.560186	1019.9	0.7734356	0.7504219	0.3349988	29.64047	2.717397	39.65743	0.1263088	0.7430206	2.618129	6.019164	0.01921946	38.36035	3.135392	7.57712	0.6951243	0.1148624	5.510604	13.99585	0.05776406	17.17472	0.9783089	146.2883	10.27811	2.142485	0.6986438	143.1718	0.7094689	1.82179	0.8090702	1.724656	0	0.1675407	0.05597915	234.2688	0.1443302	0.4249187	0.474835	0.9594007	0.09450386
TCGA-EY-A1GT	490	0	0.05159599	11.41118	1.067054	0.01172604	0	32.12368	0.5220702	206.4691	13.4746	4.074532	1.58212	589.2094	56.74979	53.64535	0.05567583	2.419373	6.326013	39.578	0.6825827	5.944691	0.04453449	4.938698	1.670887	2.878697	330.4653	19.1618	0.03819284	95.964	31.64343	136.1739	5.00672	17.05296	11.53809	289.7899	6.486866	1.999997	4.762232	11.32175	0.03203685	0.05275034	0.2702513	58.42318	0.2131666	7.384989	4.353154	0.05178312	0.4641722
TCGA-D1-A3JQ	526	0	0.06343526	7.884294	3.184641	0.01593426	0.02642838	1.922576	0.3834755	159.479	4.676858	2.28473	0.1678976	22.13498	2.446066	25.33263	0.1152863	1.937437	5.494407	9.847468	0.2433988	16.77526	0.8230304	12.2816	0.8963165	0.2817543	2.433461	32.98719	0.04448521	13.36667	4.578039	78.3003	23.3569	10.42536	2.752634	311.2511	0.8215871	3.264832	4.219458	64.64323	0.01934852	0.788494	0.4779424	112.4382	0.2672126	6.526581	1.755501	0	9.012495
TCGA-D1-A0ZQ	260	0	0.3220873	4.076008	6.427966	0.3874226	0.03109232	0.5207166	7.443963	157.2605	1.167921	5.753576	1.291154	7.79881	19.35833	201.3422	2.314212	9.242503	0.005080787	32.62635	0.7507079	12.58767	1.77517	10.63107	2.113814	2.574727	86.38249	23.54878	0.2209731	376.8446	0.9109946	240.1753	12.21948	28.05796	12.00335	244.7848	9.427691	18.31219	3.223655	51.58694	0.01138152	0.1574183	9.950856	32.77422	0.8559287	5.068999	4.040626	0	9.447064
TCGA-AJ-A3IA	633	0	0.3679414	105.5798	1.533905	0.06794187	0.03250604	5.035633	0.8364145	51.42463	2.449285	4.405529	0.5278561	31.19565	2.839786	237.8263	0.2126976	3.746802	1.176033	14.02768	0.1035667	16.50893	0.03175844	32.90745	2.952622	0.109606	2.659593	45.69494	0.02674973	115.2692	12.56932	148.1901	4.229781	6.766696	3.16604	657.3577	2.839426	22.98536	6.274363	19.52643	0.03807688	0.1175542	0.9562767	367.4848	0.4838799	1.967739	2.700995	0	4.718492
TCGA-BS-A0TG	2371	0	0.1017396	32.6715	1.1352	0	0	18.62962	0.9737989	577.8349	21.456	2.856214	1.0607	545.936	19.86769	135.1693	0.03293533	2.24039	1.431168	24.24669	0.0501152	5.899837	7.991199	2.896391	2.331319	16.8123	1048.169	19.2157	0.02259318	88.37833	13.78318	62.95184	4.72282	16.7225	3.0767	242.9755	3.946575	3.764437	5.640591	37.64901	0	0.04368663	0.1654292	750.4102	0.7526889	8.226793	1.91184	13.43749	0.5544474
TCGA-D1-A163	991	0	0.1544346	6.930078	0.8394908	0.02456847	0	15.66415	3.045026	268.5164	2.398025	3.504379	0.198892	20.59747	22.36012	56.97147	0.2083077	4.053127	1.540675	17.23581	0.06846468	18.17633	0	19.98073	2.125178	3.121812	17.23484	18.92782	0.411541	61.56196	12.41527	182.1028	4.514185	11.10892	2.943484	340.9041	1.741037	2.639411	3.033807	25.05465	0.0223746	0.8731301	0.3077349	53.32408	0.3479543	7.789093	4.361378	0.1084963	1.21567
TCGA-DF-A2KR	2178	0	0.2389036	2.923781	6.899653	0	0.1977066	43.53588	1.613136	925.4861	4.176036	0.19538	0.9430112	3142.579	7.41466	12.11746	0.05624605	1.347549	1.580243	9.866624	0.06846829	4.381551	0	7.198744	0.1174128	0.7160844	1.007853	8.923498	0.8520634	6.21132	9.812259	57.02823	0.6922788	1.26148	1.213329	301.4855	3.475236	0.2296001	0.2275475	0.1499999	0.006293188	0.03108618	0.08447768	60.31431	0.4031549	5.150297	1.780195	0.5187752	0.01052078
TCGA-FI-A2CX	2031	0	0.02942434	11.65652	2.546536	0.01170254	0	7.506916	0.3379615	81.99173	16.94722	1.334918	1.524814	231.9728	1.677585	11.59339	0.07143976	7.686744	3.268471	9.04108	0.5580163	7.212507	0.07111239	5.22049	1.500333	1.342625	1.818119	8.481707	0	23.8945	0.01152766	117.2743	14.25284	13.48218	4.870591	115.6718	2.024198	0.1684926	0.337184	0.1828985	0.01065755	16.07767	0.4221544	55.77782	0.1484229	4.716521	5.845233	0	0.05345099
TCGA-AX-A1CN	1143	0	0.04617588	27.17461	1.752648	0	0.5635066	27.74861	50.04593	1142.851	45.95295	3.920029	2.869598	126.3616	13.47853	40.78855	0.4069216	3.575963	0.803855	9.458833	1.660418	28.90881	57.50982	26.73733	0.9172094	5.784791	326.3118	76.85774	0.005696787	22.78239	5.93367	86.16296	2.522728	3.512199	4.225953	606.5311	86.92948	0.4745945	3.040489	2.253672	0	4.384139	0.1251371	31.21224	0.3209139	51.76461	3.958429	51.95863	0.02796038
TCGA-EY-A1GU	997	1	0.7518218	4.280402	0.4387962	0	0	6.654928	7.109698	112.6706	2.268587	0.9515404	0.2028716	2526.621	29.83026	262.7053	0.01622541	3.446509	0.2431231	4.018789	0.1333205	4.302418	0.7631375	4.158368	0.2632647	0.2360803	31.98744	10.80347	0.4730422	8.808441	12.48275	79.68675	3.427218	3.119158	2.471022	500.4788	1.667809	0.2384395	1.19795	0.3946293	0.01089245	0.09684891	0.1917596	20.15527	0.05056474	3.264824	3.382613	0.1056368	0.07283879
TCGA-AX-A05Z	2175	0	0.5787295	22.66197	0.5533122	0	0	7.860316	0.09816482	582.5016	4.558133	1.07943	0.09883819	30.7977	9.033531	26.93486	0.7509706	1.171837	0.3387629	13.89624	0.02886809	14.77905	0.3895021	8.870936	1.881168	0.02875435	492.7621	8.556973	0.2060621	61.11681	0.8437819	130.2582	3.635161	3.513053	1.136828	113.8036	1.784946	0.4259447	0.8314819	7.316067	0	0	0.2148763	819.6527	0.2266414	3.091465	1.132751	0	0.1419471
TCGA-BG-A2L7	612	0	0.04453732	3.403801	3.905462	0.07085289	0	8.16449	2.579044	198.6085	22.19385	2.859872	0.4097028	23.35668	2.668471	45.30958	0.09611803	1.580609	0.5328894	6.192079	0.1645375	8.546701	0.2960025	6.860343	1.238071	2.665931	23.58809	6.023846	0.01648391	29.99279	3.411185	119.361	14.06456	11.39908	1.905084	252.57	1.012292	9.750149	7.266683	84.51283	0.0161315	0.07968406	0.2697925	534.5247	0.404381	3.410364	2.152088	0.07822299	6.580241
TCGA-EO-A22X	1752	0	0.06256987	25.87143	0.4705468	0	0.04422222	35.00611	10.22385	313.3	1.269834	4.063546	0.5865493	25.84954	4.321074	36.43322	0.08198547	5.208682	4.879225	8.21115	0.0440298	30.71523	0.02160259	24.31085	0.6864044	0.4473344	843.2418	32.51491	0.0529326	95.51765	3.190215	190.0059	2.998471	4.826408	1.973976	153.8464	2.210435	5.031863	3.433846	28.92262	0.05180097	0.3582305	0.1296674	19.61467	0.1322582	7.087895	1.708483	0.0313984	0.3518102
TCGA-A5-A0G2	4549	0	0.03181902	6.068331	2.63544	0	0.03148401	37.37072	0.1218221	427.1684	1.471723	1.934617	4.195452	101.6317	13.52981	6.09579	0.1287564	3.145353	0.007717191	30.73456	0.03134702	18.00256	0	27.3452	0.4056091	0.1405058	0.6219249	30.887	0.02944169	45.06796	1.38994	65.2716	3.316188	9.658138	1.557304	436.9108	0.6364307	0.9390578	1.875217	4.746805	0.01152491	0.1138581	0.04565112	62.84099	0.1016514	3.400248	0.8228615	0.05588524	0.07706809
TCGA-BG-A18C	470	0	0.9092924	66.98414	1.560891	0.01327121	0	12.09586	3.369526	425.9419	4.859848	1.141216	0.8799522	209.3451	10.43503	15.95011	0.117023	1.444187	1.677949	9.352678	0.1890229	28.73261	0	34.08821	0.7584755	0.9332045	11.59253	23.62488	0.02470035	32.46477	3.608116	49.14421	2.833234	5.547753	2.934343	134.9607	2.780931	1.366944	2.221456	33.65886	0.02417229	0.9432818	0.364376	259.2819	0.5273971	3.054805	1.728852	0.410247	0.394003
TCGA-D1-A2G5	1455	0	0.1014438	3.271876	9.717887	0.01344862	0.08364644	3.478811	5.939084	132.7214	3.695937	0.8548972	0.2695883	17.36848	3.243932	6.015374	0.2006862	1.580572	0.02460356	7.384665	0.2082062	8.146741	0	12.19651	0.2804405	2.28954	6.481375	17.11219	1.013737	12.14402	10.47226	79.15516	1.417904	6.818505	2.5901	548.242	1.434672	5.138708	4.557661	0.6072092	0	0.07259934	0.1347616	35.22378	0.2274244	3.567467	1.394913	0	0.1535654
TCGA-AP-A052	669	1	0.0796436	17.55049	2.317665	0.01810032	1.013208	7.274518	3.659076	629.8212	3.633631	1.56001	0.8373127	27.79585	8.910612	5.604934	0.07366392	0.5199999	3.925803	13.0015	0.08967106	34.82974	2.612252	32.07834	0.6710068	3.304757	5.222443	44.6426	0.01684414	33.17575	2.023686	67.11242	11.49754	9.21859	1.819954	209.3959	1.530933	25.4393	5.811251	5.233448	0.03296807	0.6839738	0.04715723	3638.687	0.7805233	2.214843	0.7656192	2.797636	3.651376
TCGA-D1-A0ZN	512	0	0.0499912	15.89003	1.63525	0.06627439	0	12.98992	12.83948	177.8818	1.862637	4.290447	0.9606246	426.0868	3.123244	62.32231	0.07192552	4.563786	0.7355567	15.81546	0.4432467	7.018556	3.111067	6.929545	2.282864	8.241338	386.5794	24.73393	0.4995665	101.3327	5.829859	85.73481	6.105991	10.75651	5.443736	382.3937	3.797612	6.077617	7.092638	33.98573	0	0.04770233	1.383987	60.44523	0.565974	12.46505	2.803317	39.97913	2.219846
TCGA-BG-A0MK	1317	1	3.158725	4.277638	3.29209	0	0.7769022	2.218371	1.408026	273.8749	3.821466	1.653163	0.03874319	31.9035	2.400173	22.86837	0.009738554	5.377756	0.5822344	13.09176	0.3778698	4.235018	0.05452834	1.977426	1.957137	0.5047933	20.13219	12.90547	0.2772413	33.84482	2.761399	42.7639	2.490419	17.16854	4.431395	214.0537	3.19453	0.5724492	4.126945	183.297	0	0.01937637	2.569492	158.0042	0.3034915	4.852829	3.868311	0	1.021911
TCGA-D1-A101	53	0	0.5614033	4.43063	3.802525	0.3946332	0.05167373	6.111905	0.3498999	296.4607	4.471537	3.231927	0.2402046	449.6971	2.326689	129.4467	0.1408826	6.771655	0.5573034	31.06521	0.5788	15.04249	0.01577666	5.800922	3.312526	2.562309	27.09916	18.40988	0.2126156	347.2852	6.250461	198.4732	13.94763	19.73883	6.982121	289.313	7.106132	12.42198	4.559607	376.9512	0	0.1308103	4.141729	516.7994	0.4127026	2.594857	3.892724	25.77408	5.138634
TCGA-AX-A06D	373	1	0.05160418	0.6947039	0.8976484	0.3119622	1.26631	25.75393	1.264457	363.1794	5.080569	0.5826911	1.076013	99.43054	1.768805	93.67999	0.05568467	3.444835	1.184826	3.760928	0.2236902	3.976882	0.01247164	2.119705	0.4755311	0.3038303	8.277352	10.72343	0.2521128	16.93223	11.57228	26.57582	0.8834979	1.96464	0.8870544	74.54753	0.7381545	0.3636936	0.3379147	0.08553758	0.1046703	0.1772693	0.1513648	73.8923	0.02776564	3.062848	2.911007	0	0.01249893
TCGA-AJ-A3NE	628	0	0.2744584	7.802951	0.2882745	0	0	18.49345	8.176006	305.1211	1.929432	1.742434	0.1706235	1031.742	24.07951	52.81052	0.2150207	2.043759	1.480854	5.661565	0.166677	15.67188	0.004543203	16.85782	0.6005231	16.48397	665.1575	19.86745	0.1168877	17.99705	12.87358	57.55946	1.740046	8.372593	1.678526	269.1935	2.032679	0.5233249	2.289595	6.003469	0.01634126	0.1076269	0.04914616	179.7959	0.1896477	15.72788	6.193018	30.32255	0.1548069
TCGA-A5-A0GX	2088	0	1.168975	6.450434	0.8864114	0.01511936	0.1692684	8.596302	1.273524	250.2421	5.850618	6.087965	0.2447951	45.69786	24.30855	33.38286	0.07178749	2.625907	0.08298029	24.79762	0.2153462	3.089199	2.388756	1.584721	7.794424	0.9325989	247.4796	10.9888	0.2040159	265.7974	0.7819043	211.6088	4.16041	8.025084	2.352188	44.7555	6.497697	5.391959	2.40635	66.29521	0	0.5441232	2.572526	74.82734	1.029103	4.217661	1.745096	0.2670732	1.968131
TCGA-D1-A16Y	532	0	0.03065468	35.2711	0.5042924	0	0	21.70565	4.430502	615.7223	1.713258	1.435906	9.644233	3.969436	4.887367	21.61049	1.94337	2.011326	1.519177	21.12491	0.05284992	16.97541	0.9631162	11.3217	2.358725	0.3158501	4.967288	35.13936	0.00567287	108.0867	0.9367543	203.2874	3.808207	3.179503	1.49422	37.64273	2.145997	3.902342	2.375341	5.610525	0	0.4387671	0.2003562	104.3874	0.4226525	0.8972002	0.4800395	0.05384025	1.568488
TCGA-BS-A0V6	2725	0	0.05721791	12.6087	1.337666	0.01300372	0	1.128767	2.394058	221.982	3.564668	1.032002	0.2105411	128.6357	2.52827	20.4576	0.05292197	3.418829	0.3304116	6.559176	0.1691075	12.57987	0.009877398	4.579253	0.8737477	63.86326	4.432226	28.9073	0.2480755	14.08266	5.174992	17.37824	2.679418	5.625442	1.626244	586.5957	3.22031	0.1440206	2.158839	84.56811	0.02368507	0	0.3622437	1229.089	0.06047272	6.398173	1.094228	0	1.791721
TCGA-BS-A0UV	2228	0	0.07056442	4.721476	0.8825249	0.01603693	0.09974499	4.092658	2.142003	217.2612	5.539598	0.9006009	0.2967444	30.02255	8.424816	15.69708	0.4677426	1.975517	1.196369	10.8282	0.02979329	36.3742	0	22.84583	1.219991	1.384875	47.56757	16.2746	1.880418	33.47442	6.476881	62.61629	2.687027	3.98544	0.9787216	233.386	1.49083	1.598531	2.046311	10.31803	0.07302447	0.115429	0.05463724	105.8069	0.1084777	2.730832	1.306166	0.6373831	0.4516971
TCGA-AP-A0LM	825	0	0.97412921	8.61866182	5.57971259	0.07988189	0.03974735	14.75559955	0.28836686	400.4405533	4.30213851	5.08725084	0.13549431	14.73786192	5.36905485	449.9519209	0.10836663	17.21180899	0.52610336	43.55729776	0.38585037	15.02653416	0	3.29804409	7.19976781	0.61098627	4.10307343	5.55200327	0.13380839	592.87764418	4.60325496	205.95280147	18.15107316	32.55966508	11.53248118	103.67822307	8.32686139	104.60922673	6.15959354	67.69482573	0.17459699	0.5605918	5.62559812	61.65136433	0.39850124	3.97824893	5.7549067	0	14.2173016
TCGA-D1-A3DA	483	0	0.2275731	6.498601	0.568221	0.006582514	0	21.61549	1.180195	222.8784	1.161953	0.8753763	0.4212306	1640.358	11.14542	79.87781	0.01339462	2.744924	0.4482438	4.35523	0.1834342	5.676549	0.07499946	3.651633	0.3126556	32.06789	98.72901	22.78165	0.02450272	21.30433	22.55834	52.60039	0.6767242	7.12913	11.39321	416.2564	1.409435	0.3572277	1.472132	0.8801766	0.07793137	0.207283	0.05936397	50.97766	0.04452574	8.189867	1.343284	52.03333	0.01503271
TCGA-AJ-A3NF	645	0	0.2870905	17.06792	4.37234	0.2177397	0.01321246	4.347128	3.01628	54.89578	14.13535	5.641695	0.5691395	30.22989	16.31105	166.7199	0.9365791	6.62295	6.243957	25.41866	0.4998888	17.35128	0.00806787	11.67244	1.976971	4.507479	7.316268	18.11437	0.02471078	470.3927	9.110415	182.7794	22.01562	33.47573	6.973668	383.3486	5.523742	11.35778	5.51591	267.5447	0.004836498	0.2150157	4.212581	145.9441	0.6039563	4.917018	5.979155	0.1876207	10.81843
TCGA-EY-A215	574	0	0.07351463	2.190667	0.3785856	0.1461899	0	34.50352	0.2990487	235.1471	3.744342	0.4560956	0.5072007	35.38013	4.360737	6.261352	0.6445371	1.26632	0.09509222	5.740466	0.05431809	24.5548	0.08883464	22.51697	0.8524395	0.2705204	69.15635	16.85194	1.897816	10.78146	3.89534	54.1308	5.525646	3.162106	0.7532387	555.8119	0.3230444	0.2752475	0.9226618	0.3046393	0.01331357	0.1578346	0.1582084	113.021	0.1483296	2.051548	3.341794	0.0645586	0.4896596
TCGA-BS-A0U9	2825	0	0.502526	77.71442	0.8878592	0.05610184	0	2.069679	20.28605	505.0896	13.89355	0.3008351	5.30944	197.4215	20.39475	3.977029	0.05708022	0.09768101	2.645714	4.466371	0.0781692	13.27233	0.0106535	20.81397	0.1516507	2.353139	63.83609	22.90037	0.1435729	8.675389	5.781938	213.441	0.269974	2.19461	0.841931	207.9982	0.9297867	4.333897	2.328466	0.09742367	0.02554608	0.2271399	0.120866	1261.564	1.672113	3.660477	0.5269899	0	0.02135362
TCGA-AX-A2IN	947	1	0.04167811	27.93698	5.532784	0.03315213	0.008247861	7.602934	3.1435	138.8227	5.994337	9.07735	0.3118325	11.94502	19.26868	234.227	0.4047634	1.241032	0.1509514	23.76034	0.1354975	35.08634	0.1259089	20.37425	3.528255	0.3108254	6.863895	20.99745	0.2437256	593.6759	0.2547223	93.76163	6.297285	22.81958	5.452823	162.9351	8.098823	3.032835	6.231599	12.42368	0.04226849	0.4056525	0.1581274	175.9961	0.7232035	4.4992	2.703139	0.05856097	0.9640492
TCGA-D1-A17U	697	0	0.2886694	7.203427	1.397648	0	0	18.4188	4.647498	287.5678	2.60026	2.397114	0.4176163	65.62167	25.67891	36.43517	0.27156	3.388005	0.5960005	13.69285	0.03645991	10.08116	0.3309378	9.956462	1.805217	0.203371	63.61875	17.59422	0.4985899	83.18804	4.477316	97.29249	3.549285	12.64467	1.4785	182.7699	2.270058	1.85189	2.584979	30.53951	0.04289501	0.06356596	0.2241877	54.79359	0.5227069	10.8519	2.993758	1.45601	0.4571556
TCGA-B5-A0K7	1933	0	0.4372831	12.48424	0.211719	0.0535122	0	9.862975	32.00258	199.1852	5.013189	2.466019	0.3438125	12.58294	5.726522	8.253532	0.1935837	2.391417	0.4351015	2.918436	0.176737	7.126553	1.9917	2.610614	1.143428	1.782412	447.583	27.38779	0.2240928	14.7233	3.610807	42.11487	4.744464	5.595836	1.615059	416.5315	2.297022	0.6519327	6.999468	13.39692	0	0.7221841	0.05362181	123.4367	0.1809848	1.785822	2.648769	0	0
TCGA-BG-A0M7	1937	0	0.445241	2.497461	1.013647	0	0	1.674471	22.01533	394.7032	6.812405	1.31652	0.790114	195.2048	3.027153	21.99275	0.2044457	2.26976	0.2358844	12.29268	0.07466151	11.06646	0.02289475	7.551313	1.967056	2.119469	32.82717	16.40457	0.2875062	38.64363	3.214027	73.6923	1.661435	7.247837	1.04037	268.9926	2.204849	0.6676487	0.7857453	11.20113	0.02744972	0	0.4228414	342.4246	0.2293679	5.880528	1.624183	0.133106	0.6654005
TCGA-AX-A2HF	848	0	0.1141187	46.56863	2.656842	0	0.01411466	90.62382	87.19169	116.9794	12.69312	1.745686	1.408466	46.17841	2.434996	4.604052	1.901011	2.449769	15.7163	1.521404	0.0351331	12.37009	1.82718	18.81843	0.5345638	0.2519616	9.731587	305.3323	0.005279624	8.638113	0.2067774	104.962	196.2178	18.79027	0.6868057	174.3177	1.556288	0.1633695	0.1245454	0.06896453	0.03100051	3.807878	0.1932894	28.36093	4.955302	1.485534	0.3497515	0	7.143323
TCGA-BS-A0UT	2212	0	0.023584	21.2984	0.1349476	0	0	50.64286	4.604971	498.5072	1.35055	2.077724	4.657221	159.208	50.22548	24.61613	0.2035908	1.159531	1.372781	15.54115	0.04646832	9.897296	1.310943	2.87745	1.448839	0.4628523	1936.472	26.20351	0.1396605	87.39568	13.91479	46.01214	3.03651	5.467825	1.895616	84.09274	1.743925	0.747964	3.243089	5.407747	0.03416867	0	0.1052683	118.2201	0.5710219	7.127292	1.629209	35.12559	0.02856112
TCGA-B5-A11Y	560	0	0.08294696	13.094	1.2747	0.0565532	0	3.419945	0.5670896	254.744	14.87638	0.8674942	0.02906806	605.0592	7.734844	22.43265	0.1022923	3.708919	0.1686034	9.072312	0.221802	7.667163	0.04295683	5.204695	0.7279562	115.2082	13.32867	12.31179	0.1227995	22.38455	12.80357	50.51918	6.910858	6.043969	3.64943	556.456	3.691611	0.8977628	1.241494	7.431031	0.06867096	0	0.2531217	356.893	0.08766534	4.290799	1.454785	0.1664956	0.416158
TCGA-BG-A220	434	0	0.9242514	16.74941	1.030592	0	0.01563283	22.43928	1.602948	320.0649	6.054851	0.7179993	0.06782438	55.91893	3.570701	11.4808	0.2898237	0.815074	10.39194	5.867571	0.2023425	15.29189	0.009545811	16.52143	0.2766189	3.410766	96.84547	28.94797	0.6315301	108.1513	30.53991	256.0787	1.341466	4.222036	3.187306	532.9554	0.9192971	0.7237663	0.965591	3.862766	0	1.741255	0.02770442	170.925	0.0796945	6.032832	3.70123	0.3884835	0.3731012
TCGA-AX-A2H4	916	1	17.69665	4.877165	2.741758	0	0	11.65013	0.1339812	407.0446	5.170086	1.319382	1.010337	100.1101	27.47855	24.74386	0.1336195	4.548389	0.8235002	13.10424	0.1432071	7.435434	0	4.264203	0.7838672	6.001566	1.493597	40.2803	0.1594107	20.90776	1.510215	53.80092	4.563774	13.31645	4.597298	286.5602	6.232684	0.5881306	1.327916	1.970734	1.053018	1.456433	0.08582493	470.7469	0.09052409	2.924276	0.6975929	0	0.09780035
TCGA-B5-A3FC	2185	0	0.01639455	3.586473	4.190161	0.008693839	0.03244387	1.55459	19.38487	118.9138	2.888746	1.573179	0.006702883	14.24708	6.95529	39.83525	0.04717575	0.8590342	0.1024985	9.533735	0.3122594	23.21324	0.01320738	10.76259	1.252246	0.01072514	138.6656	60.58319	0.1254024	45.53821	0.3339928	36.52189	4.963341	15.61072	3.470504	189.0399	2.795574	0.6354959	2.433376	42.34034	0	0.172083	0.2456684	71.89425	0.1396672	4.835547	1.422049	0	1.191265
TCGA-QS-A5YR	719	0	0.189036	3.949794	1.022172	0.007518272	0	3.452317	1.456531	297.8746	2.956126	0.9895563	0.05796531	145.6443	1.13907	54.97357	0.3008759	1.88501	0.3071792	13.66299	0.2514131	18.85917	0.00571075	6.707785	2.229711	6.112163	4.576835	22.4316	0.6366811	37.1254	3.414128	42.60276	3.545593	8.200262	2.380674	560.5978	1.523865	0.3747036	3.981739	212.8692	0.02738768	0.04734999	0.4927021	475.867	0.1462094	5.558434	0.7696586	0.1992077	3.187848
TCGA-DF-A2KZ	826	0	0.1238194	20.52027	0.2125484	0.01790728	0	2.914525	7.595643	303.1193	1.115652	2.178878	0.110451	6562.593	1.959872	117.3406	0.01821957	1.169214	0.6224486	10.70474	0.02772335	7.102939	0.01360206	1.968492	1.645796	34.84901	3.179535	9.037905	0.06665799	156.1912	4.886189	102.7837	30.33312	8.495314	6.449711	636.7766	2.428827	4.908651	3.046623	43.95546	0.04077058	0.4913979	0.08613101	430.7452	0.1930497	2.712212	2.949235	4.230778	1.049651
TCGA-A5-A0GR	1120	0	0.7252061	9.220462	1.812005	0	0	0.6008736	0.3007896	98.31356	5.044747	1.683483	0.6819485	349.1217	3.169076	13.52826	0.06521252	2.410511	0.1133495	18.50784	0.976413	4.463669	0.02921116	1.880229	1.930574	1.731642	66.45324	11.90824	0.04473488	19.4515	6.941903	24.04755	20.61764	18.21465	10.66727	454.2433	2.901054	0.6601804	3.1131	71.15648	0.0175114	1.833806	0.6319841	113.6338	0.1950987	0.9214088	2.176107	2.037942	0.9368025
TCGA-BG-A0M0	588	0	0.05123237	1.412924	0.693792	0.02716794	0	0.235827	26.36555	209.3396	0.2444874	0.5774333	0.2408821	1.990204	11.35726	6.801157	0.2303477	0.5735502	0	6.407357	0.2355378	16.45746	0.1238178	5.738571	0.9284729	0.06703137	81.61723	37.77406	0.1390535	8.753573	0.9232867	26.08941	1.063731	4.303153	1.916258	150.3637	1.242095	0.1504471	1.640124	54.13731	0	0.2688767	0.2667911	373.3463	0.4594265	3.905589	1.629005	0	0.7445322
TCGA-AJ-A5DW	390	0	0.02497711	9.106661	3.411	0.006622538	2.298415	1.086484	8.415194	137.6202	1.054408	2.352835	0.2348726	8.984041	16.12198	24.16876	0.3279175	0.7581466	0.05115473	6.321503	0.1312352	16.21205	0.5835224	19.35113	0.7109492	0.6944401	92.93554	32.15719	0.2495985	31.41443	6.004946	43.90919	2.960925	13.3341	2.815928	511.704	1.857031	1.437599	2.489674	40.79756	0	0.0953341	0.2548263	32.11529	0.1539879	9.231371	2.53453	0	0.5747165
TCGA-B5-A5OE	1063	0	1.752839	8.989108	2.637629	0	0	9.096423	0.3871677	265.6661	0.7950244	0.2901708	0.1378164	352.4869	6.477086	9.140539	0.3303959	4.691818	0.02089279	23.53606	0.0857884	28.38657	0.01697211	10.28465	0.3261535	0.7221935	6.482282	40.82128	0.1684257	9.055156	4.384409	51.3434	0.4985206	7.81855	1.084203	534.7022	0.9636609	0.4998843	0.7602912	0.3336927	0.04476728	0.6191778	0.07254283	474.0431	0.01700328	2.672937	0.9602026	0	0.04422406
TCGA-B5-A1MS	3112	1	0.220514	4.729379	3.195274	0.01547683	0	22.86986	1.533322	152.3358	17.06688	1.63468	17.30613	126.4778	4.632124	25.12566	0.1994586	2.782307	13.44918	12.08464	0.3194749	17.09043	0.007837287	9.901287	0.4781248	5.562417	4.089278	105.3497	0.06481224	7.193185	3.968922	94.09891	1.263865	5.203511	3.218142	333.1764	4.571801	3.742478	1.259935	0.2866804	0.08926711	0.4177409	0.2615772	33.29984	0.4383854	3.633132	1.253583	0.09112919	1.421653
TCGA-BG-A0M8	2020	0	1.791339	10.65943	2.722498	0	1.312948	4.541674	2.394965	443.9457	4.759604	7.976603	0.2325036	235.231	9.396669	121.8977	0.02045487	4.574623	0.1011443	53.56386	0.4481948	6.805219	0.03435942	4.066658	3.423704	1.469495	13.69683	5.188904	0.1543493	131.6168	1.693227	112.5187	4.848294	21.84699	6.230282	147.6661	10.28299	12.00703	3.082501	12.46361	0.05492711	0.1763586	7.618001	281.4048	1.160166	4.993225	2.59186	0.6658653	3.409026
TCGA-BK-A0CA	1064	0	0.03457444	2.618138	2.438315	0	0.01710521	1.706875	1.3899	174.2489	2.474905	1.061799	0.2544427	97.00168	1.823664	13.93254	0.3917375	3.705035	0.1257821	5.234941	0.2724925	13.83025	0.1775631	11.59175	0.9451875	35.79337	4.817668	19.43976	0.1727527	15.03399	5.282677	68.29227	1.973125	6.570929	2.352517	585.5292	1.718381	1.55341	1.113136	65.01055	0	0.1113461	1.297981	52.97174	0.09301393	5.306716	1.491229	1.093045	2.575064
TCGA-AJ-A5DV	679	0	0.7488629	3.293328	1.536512	0	0.008768977	2.166154	9.848205	159.5487	5.16775	0.4756022	0.8369892	83.7723	4.362868	12.2443	0.3633958	2.031328	0.2478979	4.005842	0.1353277	11.69168	0.2837919	7.852756	0.359329	71.51936	107.4967	30.32629	0.1508827	12.13314	4.75317	17.73645	0.9991855	11.34396	1.844289	563.7893	1.880027	0.1327258	2.737177	0.8263046	0.01925961	0.06976628	0.03531894	45.90032	0.05662419	7.841752	0.5900117	0.1245219	1.668913
TCGA-EO-A22R	1878	0	0.246846	3.692313	3.331034	0	0	13.8765	0.3150244	127.7905	1.336555	2.469494	1.589531	4.084261	5.57605	59.36487	0.4217443	8.090954	1.383628	9.428668	0.07092877	17.32023	0	21.51089	1.206844	0.08074206	1.919535	33.68557	0	52.55096	0.2820638	145.7066	6.513911	4.292245	3.372281	609.9232	2.2567	3.20759	2.896046	9.944977	0.01490135	0.0147215	0.3541529	22.62423	0.2628641	6.734636	7.329735	0.07225788	0.4982333
TCGA-EO-A3AZ	826	0	0.2092113	28.02466	0.3733833	0.05547116	0.009857552	33.98764	0	3357.535	5.589847	1.53285	0.01221938	123.4553	0.02040696	105.4417	0.2311293	0.6277889	4.313776	45.58782	0.05398063	28.58943	0.2046554	0.891369	1.358694	0.1075359	2.324111	9.408103	0.08111935	130.836	4.59775	49.14943	2.100845	5.962774	0.2576681	119.3305	0.9540547	0.46516	2.022319	5.614573	0	0	0.1302272	556.5721	0.237863	1.647768	1.021627	0.3149551	1.658923
TCGA-AP-A0LO	1016	1	0.5248424	10.33064	1.758206	0	0.01888424	0.4348611	1.223912	132.418	1.219029	1.391285	0.02340883	3.295087	42.86643	14.53506	0.3398059	1.632186	0.1573793	8.275326	0.2068228	11.59894	0.4958419	5.016096	1.635585	1.086223	5.631596	26.71666	0.3885035	12.13807	2.287979	21.08725	5.439207	7.941346	0.9264833	308.9326	1.411258	1.731786	1.312223	124.3784	0	0.04097555	1.709837	81.89367	0.1732857	5.339027	1.506284	1.340808	0.473814
TCGA-AP-A0LH	1106	1	0.01663828	4.083102	0.7901952	0.01323464	0	13.67086	0.5892363	281.1914	4.983878	1.112264	0.4897826	69.01487	2.362997	8.353478	0.3411245	5.501592	1.261719	4.795486	0.05737016	17.81159	11.26919	14.79372	0.6643925	0.9469596	38.66814	21.74336	0.06158069	21.35538	2.105452	15.90172	2.813846	4.090978	1.734568	509.3071	0.89753	1.964147	1.19846	13.67465	0.2410567	0.03572211	0.3368483	122.3774	0.1622592	4.73379	3.817409	0.2337808	7.546024
TCGA-AX-A2HA	2475	0	0.6685328	6.415942	1.081855	0.1163253	0.04134339	7.9914	1.05981	216.9183	2.2547	0.5281806	0.3459314	17.40367	24.07175	14.90533	0.6086775	4.477544	2.398349	9.191242	0.07203611	5.603178	0.3029441	6.181229	1.302691	2.419077	109.2512	28.13318	1.012931	6.067664	1.8825	16.75205	2.268208	6.819304	1.604396	344.5246	6.977096	0.8650303	2.006441	2.539488	0.03026798	0.5980535	0.1365459	178.5723	0.133484	11.47547	2.000316	2.641895	0.5819134
TCGA-BG-A0MG	1477	0	0.1580899	1.108454	0.6202904	0.01796427	0	6.502532	0.08646599	285.6702	3.929643	0.5954936	0.6094138	57.90329	43.5628	11.42399	1.376909	1.298048	0.3322987	8.788905	0.02224926	20.58394	0.09551743	24.76483	0.6451516	221.8597	98.13881	15.99571	0.09194641	15.05099	7.662285	72.3043	1.893994	5.828542	1.455803	407.9433	0.9855734	0.2188565	0.7394319	0.202773	0	0.2747655	0.06120362	70.75547	0.03797335	4.965154	3.249632	0	1.736751
TCGA-B5-A0K0	1478	0	0.007121443	46.45701	0.4971364	0	0	35.46207	5.221268	275.1553	8.57192	7.833554	0.6201688	36.20962	1.993623	40.48556	0.1690602	5.745137	0.9810447	12.1525	1.774998	5.36317	9.655381	4.112685	1.889968	6.051748	516.435	119.0159	0.03162898	70.10008	2.510989	60.96409	7.35508	12.45253	5.315969	240.8585	4.972455	0.7026624	7.181429	4.465958	0.0103176	0.06115846	0.1498525	43.64325	0.6609672	15.24933	3.265271	0.1500927	0.01724868
TCGA-FI-A2D0	1213	0	0.3703641	49.07996	1.233002	0.06695448	0	19.29544	0.6606467	383.9216	3.096083	5.781039	0.629781	57.84022	16.52362	17.76213	0.09082949	1.836087	1.001694	12.77151	0.1741426	14.21969	0	16.97102	2.342487	1.338092	15.87915	6.636237	0.2679234	43.72752	17.75479	136.8239	3.596914	13.91743	3.69096	320.5235	3.408027	1.067823	2.664066	1.883571	0.1463417	0.1566235	0.7406915	351.6162	0.4868638	13.60132	2.696506	0.236541	2.008169
TCGA-B5-A0K8	847	0	0.04744716	2.417459	6.610845	0	0	2.751883	0.9688314	169.8699	9.28338	1.484111	0.2327844	10.99071	6.08519	15.65711	0.06826526	3.077526	0.5983924	14.78972	0.3895278	9.364554	0.009555811	14.22315	1.165931	0.2638353	0.8775283	23.19455	0.2107306	12.17977	6.239543	132.9292	11.5685	15.35227	1.806144	120.9907	0.7285393	0.8917224	2.192116	36.88764	20.85168	0.1810991	0.45382	408.4837	0.1861486	4.284461	2.44271	0.3333347	3.169895
TCGA-B5-A11U	509	0	0.06359921	40.89802	0.9357805	0.04336191	0.03595978	32.47045	12.52263	75.85691	3.742099	23.72547	0.3566048	67.05954	20.12453	128.9581	0.08823623	1.856018	6.566629	52.05003	0.7160662	11.80605	0.09881088	13.42235	4.091292	0.2674668	292.2925	54.85175	0.01345085	257.5087	6.805749	157.5152	35.01174	44.53476	24.6486	193.3108	13.30458	7.043639	18.36393	45.93308	0.02632658	0.247084	0.6141036	47.03293	1.283234	4.205201	4.952856	0.06382988	2.299629
TCGA-EY-A1GL	1014	0	0.07223264	19.32435	0.6521194	0.006384024	0.00794135	13.4826	1.95121	1816.694	2.112413	2.89425	0.1132068	5526.18	57.36486	133.7305	0	2.706615	1.00701	15.2091	0.1383689	2.057627	10.2318	1.387232	0.5497544	118.2055	1003.771	18.14536	0.3029892	15.64997	13.95759	37.35759	5.739293	16.45295	2.034286	459.055	1.668536	3.259513	4.616072	1.496634	0.01162791	0.1723136	0.04094144	18.73645	0.3562606	38.98799	3.303627	252.3779	0.597756
TCGA-BK-A139	943	1	0.5428865	93.19051	0.5513339	0.028598	0.2134454	0.8340879	1.844489	81.75494	0.6216154	7.045229	0.3439619	209.9309	20.83424	16.08944	0.2444125	2.407493	0.04069222	13.14232	0.1700133	23.11205	0	24.63044	0.8702242	18.38787	32.50654	12.78043	0.02661326	87.86607	14.08249	37.03256	2.937553	8.888226	3.25029	370.8884	3.482245	13.69552	12.84641	38.66176	0.2448165	0.2984678	0.05616688	73.57135	0.2393868	8.72645	2.985535	0.2273238	1.014486
TCGA-A5-A1OK	917	0	0.247252	14.94063	2.075004	0.1191953	0.148272	2.203818	19.06163	84.37024	2.211315	2.826256	0.2297467	7.761538	3.325297	85.74139	0.250633	3.756391	0.3828195	14.29825	0.2288216	6.099955	0	5.622005	1.564975	3.837879	17.17668	14.42516	0.9983074	136.7539	7.843259	92.38169	5.005904	7.698062	3.16019	290.2819	2.552187	7.74916	2.82926	62.53128	0	0.07506909	1.316223	34.15063	0.730679	4.824375	1.839721	0	1.905474
TCGA-AJ-A3EM	677	0	0.5980262	12.69143	5.339916	0.1030156	12.00043	7.632351	0.2697935	377.6745	0.788621	1.052811	0.677442	0.9864669	4.314775	30.19583	0.1972934	1.893876	0.9312227	7.065925	0.1688661	49.48745	0.1334834	36.85783	0.5171489	0.2392189	1.04712	33.99252	0.01973716	126.5121	4.136644	141.9869	2.364672	9.361028	2.716065	317.5979	1.417553	12.57711	2.776949	15.17423	0.005518629	0.7796396	0.5197762	287.3148	0.8249151	2.276351	2.132355	0	6.956323
TCGA-BG-A18A	426	0	1.244717	1.213319	4.264674	0.1811137	0.07509827	1.404436	4.576636	186.0384	9.570223	4.212007	0.2606563	30.72842	10.80498	13.63769	0.9991649	4.188817	0.1202635	34.5762	0.351426	6.515017	0.2567989	6.52839	7.735276	9.63731	60.62114	11.20011	0.5674322	383.1652	1.84354	470.329	9.227946	19.76353	4.064932	103.709	3.514555	8.825946	2.203328	744.9976	0.01099606	0.05431677	8.638671	250.5449	1.311875	8.31719	2.662287	0	9.246607
TCGA-AJ-A3NC	1125	0	0.1249812	18.81147	2.07868	0	0	18.37505	4.489944	162.0038	7.854472	2.428299	0.4598851	80.95422	1.794915	19.10763	0.7822098	3.38975	1.22057	6.342211	0.7264505	5.051072	3.901517	3.646998	0.7677986	89.23437	145.646	31.76957	0.1757779	21.00468	8.206404	24.91497	2.525381	7.040712	4.366371	585.2235	2.176612	0.7927528	3.182675	2.290325	0.01810736	0.3219989	0.08766361	49.54255	0.1260865	3.289315	3.844221	0.02926804	1.271398
TCGA-AP-A0LT	1497	0	0.09839904	1.333863	0.5020433	0	0	16.40773	8.115391	651.4955	0.8398129	0.3713767	0.7040301	32.70336	7.547285	5.850306	2.141291	2.702857	0.3897967	3.539866	0.02423485	33.08548	0.0297262	23.60253	0.4584097	2.735795	2.812535	14.49951	2.500765	15.5981	3.064731	18.91124	5.986468	1.721003	0.4959465	310.5158	0.4572438	0.1589253	1.199183	0.4304117	0	0.01173673	0.02875772	41.10396	0.06066457	3.817595	0.9920383	0	0.06951292
TCGA-AP-A1DK	2767	0	0.15929436	5.44488386	1.97677696	0.09503097	0	7.34162311	0.17152688	301.04009802	5.47105309	1.26315275	0.95248596	47.5276443	3.1406074	209.9367684	0.73053341	4.10897189	0.35736715	17.09052305	0.38252032	22.80486539	0	10.10229561	4.91132616	0.01953914	56.82172644	10.07654882	2.39513393	119.83919427	1.95802612	76.94113729	8.82745235	7.96944009	1.45783993	118.20335582	0.62757289	15.29634419	3.8898635	37.94223845	0.02884836	0	0.5205667	90.96824292	0.6963805	2.2768994	1.6285412	2.02837726	2.82133151
TCGA-B5-A11P	1583	0	0.6391013	6.985898	2.222292	0	0	12.71779	5.285843	154.9677	9.609807	1.026854	0.3316443	519.9508	3.278415	9.959513	0.09725648	3.11497	0.1881242	4.140534	0.06457651	7.477263	0.09901105	9.921926	0.2667803	4.406062	1053.145	17.96942	0.09097716	19.29385	11.31215	48.0726	0.4561951	3.059427	1.55842	112.6458	0.854189	0.7507048	0.5544185	0.05658951	0.01187096	0.3635583	0.09926835	37.08638	0.06061786	4.461586	1.671676	0.9785755	0.05953662
TCGA-SJ-A6ZI	631	0	0.1614699	7.820565	1.442753	0	0.02457998	23.95727	0.1902162	302.5909	8.138702	1.413092	0.04189522	283.1498	8.131016	32.69804	0.2580059	4.930589	1.215024	9.154796	0.1804886	13.72313	0.02626605	8.666419	1.575691	79.80899	13.12537	24.42115	0.1746899	27.51043	11.64462	82.36865	5.845761	10.04102	4.040337	411.5498	2.262263	1.438914	2.955123	18.91549	0.008997646	0.1822256	0.5296563	185.8826	0.1482789	6.370237	3.284338	0	3.854517
TCGA-D1-A102	135	0	0.81628	83.36891	0.4794755	0	0.04288597	20.00071	5.724931	158.1255	5.847066	4.959001	0.1772043	24.75665	2.762104	9.830443	0.05456441	3.336514	0.3597432	9.318642	0.7116561	7.545717	6.957089	5.699431	1.144941	5.047027	371.6735	30.24732	0.2085409	34.73322	2.920618	130.8143	8.486305	10.78911	3.782668	268.1579	8.099959	5.07837	5.108655	8.481456	0.02093155	0.268826	0.4398921	80.70972	0.3935306	4.434977	3.229425	0.1014988	0.3236833
TCGA-DI-A0WH	496	0	0.07441313	32.27899	0.1703167	0.01315348	0.04908645	14.86581	4.479224	193.1838	3.833356	0.8181819	0.3650843	155.8122	24.3601	8.879663	1.641631	0.3435301	2.499942	6.666211	0.1547641	14.88866	0	4.438642	1.300319	0.2596283	119.0256	64.39429	0.2080904	6.476169	2.371114	62.09629	2.318983	4.126425	1.473895	151.1969	1.974484	3.481735	1.552053	35.22186	0	2.556219	0.2029784	241.1117	1.395769	7.541123	1.988742	5.576332	0.3204165
TCGA-B5-A0JY	2107	0	0.02779648	14.89007	0.7793521	0	4.400613	35.92825	0.1773691	363.9767	3.459061	3.477812	0.352301	11.99777	4.390554	158.4958	0.3099424	3.971602	1.108617	20.26992	0.1551769	20.82753	2.340041	11.87935	2.390676	0.2182101	18.22689	20.69888	0.02057576	160.3484	2.35948	148.0508	5.145849	4.70333	2.588137	219.3124	2.246358	11.70519	2.447118	18.0715	0.08054351	1.551643	0.2392796	70.06003	0.6106995	10.80945	3.979715	0	1.223075
TCGA-AP-A051	3948	0	0.1402497	2.128699	0.7836259	0.01312461	0.01632624	4.306408	20.7203	161.1929	1.80799	1.535523	0.1416656	10.25548	12.3195	17.65807	0.756698	4.65033	0.560252	10.39113	0.08940362	13.39556	1.076677	17.75754	0.6284597	0.4857347	6.699745	29.45113	0.4213743	64.45665	1.855236	65.50058	8.216334	6.191154	2.731227	381.8333	2.34018	1.802459	3.1153	28.22733	0	2.290825	0.9469075	19.41237	0.1775562	4.087977	7.178604	0	0.9091848
TCGA-A5-A0G1	3251	1	0.008571281	2.451995	2.697467	0	0	6.521804	1.066518	411.0946	11.7707	0.7444849	0.2418005	25.67532	3.447087	19.12231	0.01849807	2.676879	1.202948	22.6364	0.126662	17.39004	0	10.17011	1.527026	62.81234	32.38225	12.86061	0.07613652	21.83337	3.263971	52.46245	37.55744	14.54844	1.220985	197.6421	1.828685	0.4077559	0.9728592	0.04735835	0	0.03680479	0.1339041	522.2935	0.1210592	5.799042	0.4479203	0	0.01038015
TCGA-AX-A2HJ	935	0	0.4801058	4.914772	1.149231	0.02545946	0	7.591242	6.418137	142.4837	1.683096	5.972188	0.07851619	6.562208	3.62235	41.4879	0.2072276	2.26629	0.4942313	30.1542	0.2759073	16.80237	0.009669282	19.52567	2.856042	0.06281605	161.5259	33.1523	0.9358555	123.1913	1.272759	139.222	6.699414	16.57933	5.552822	391.4767	4.267945	4.426965	4.558554	92.52388	0.01159301	0.355046	0.9337248	54.15784	0.7695814	5.228547	1.658312	0	0.7461639
TCGA-A5-A0GN	1841	0	0.3905324	10.69522	1.045016	0	0	7.232916	10.95007	188.2802	4.111038	1.913395	0.6762433	26.47465	8.838801	44.72543	0.04957799	2.028266	2.139498	17.79247	0.3394759	5.907102	0.2359585	2.394094	3.429393	0.2705106	1366.304	15.83828	0.4251226	33.05766	2.169	26.84173	9.065187	16.2865	4.643586	123.2195	1.921488	0.1619045	2.9835	0.1586606	0	0.3123698	0.1354977	84.48332	0.4712386	3.971605	1.319731	0	0.01391028
TCGA-B5-A0K3	830	1	0.3333097	1.722011	2.660039	0	0	15.94008	5.608156	209.1629	6.916196	0.3836503	0.1183425	74.50753	1.796705	3.261427	0.1419732	0.5830987	0.2155704	3.341057	0.06048837	26.45621	0.06359517	8.276018	0.2478706	0.292643	0.3760648	4.377479	0.04544943	9.107472	5.944903	148.4672	0.6959126	1.466319	1.123833	140.7472	0.9782111	7.279071	0.8232537	1.138893	0	0.2636458	0.03915115	399.4702	0.5132352	1.767178	0.728374	0	44.30598
TCGA-AP-A05N	726	1	0.2540081	16.84606	1.085801	0	0	21.23168	6.12099	382.1824	1.234099	4.458881	0.7330645	38.69552	7.416932	121.6905	0.2096007	3.176461	1.082326	22.31024	0.1766401	12.44967	5.831896	10.75576	1.138212	0.6158045	539.6238	32.65609	0.3871085	99.89635	7.282045	55.78488	12.3538	12.32506	2.972694	608.8044	3.44138	0.8424408	4.98989	8.111142	0	0.4491126	0.1476769	177.7652	0.552706	2.644211	3.331876	0	0.1809491
TCGA-D1-A177	548	0	0.1249658	1.727372	0.3064518	0	0	5.238687	29.01416	376.3438	0.2457498	1.403858	0.218966	22.11494	10.58654	15.87052	3.255596	3.523258	0.3550418	10.30209	0.1055246	41.39618	0.04314512	40.64025	1.129622	0.01751814	23.72757	15.34199	1.149684	30.33104	1.140027	32.06152	1.801551	5.478664	3.793289	437.5616	2.14244	4.844005	2.844572	0.7397844	0.1163902	0.05110465	0.05976329	44.98023	0.1801015	2.284416	1.335493	0.9406427	0.2270075
TCGA-A5-A0GB	997	0	0.7082502	1.265824	2.892449	0	36.29011	15.26511	19.41986	586.3643	0.8793755	0.6440356	0.04258338	5.274848	3.475216	15.29447	0.4645463	1.649252	0.4648021	9.442223	0.0478844	26.52246	0	31.7411	0.4265691	1.321853	21.18953	26.14691	0.5551065	18.55567	1.648517	49.03499	2.164961	3.956826	1.77932	143.75	0.7322952	0.5505412	1.16702	0.354878	0	1.53054	0.01549661	24.67297	0.08873051	6.626111	1.247649	0	0.193407
TCGA-EY-A2OM	694	0	0.3766913	51.28706	3.889567	0.01361966	0.01694206	54.08719	5.441019	205.9143	5.213724	6.402982	0.9345585	177.1502	128.0873	60.77339	0.01847624	1.476178	1.267972	23.06623	0.1855518	8.792541	0.01034526	10.90669	0.426011	20.06144	84.72496	9.281865	0.1394189	36.61368	10.59874	138.408	8.973119	6.456021	5.409599	610.9801	2.926594	1.221824	17.04232	17.38366	0.2604731	0.1592992	0.1692298	106.6532	0.1784956	39.8811	3.864116	5.172514	0.2591975
TCGA-A5-A0GQ	2247	0	0.03522626	2.618099	0.9725493	0.01401006	0	2.833563	5.445256	259.5943	3.704758	0.4971988	0.8533304	299.2281	1.08837	19.06545	0.2185673	1.26236	0.2506112	6.161074	0.2689538	10.57664	0.0212836	3.903931	1.201053	113.7427	8.084579	22.40162	0.2020851	10.34687	9.743289	24.08562	4.590647	4.373655	3.728463	411.3046	5.156251	0.1706829	0.9803421	5.157785	0	0.4663861	0.2414666	128.2903	0.1303053	3.18891	1.204126	0	1.077174
TCGA-AX-A06H	833	0	0.1887594	7.440982	1.908144	0.01668283	0	7.935734	1.244621	512.6976	9.054035	1.75989	0.1800726	8.600041	13.1462	150.9816	0.09052674	3.020897	1.210642	17.29592	0.1962905	16.01905	0.1140479	5.800216	2.628446	6.627	124.9383	30.55533	0.1707752	80.6028	2.908732	43.46495	8.991505	17.70989	2.428515	274.1733	2.313598	2.050925	3.204536	93.34316	0.01519312	0.0900585	0.3644305	130.6403	0.2115876	3.99713	1.077259	0.1473454	0.8127818
TCGA-BG-A0M3	1071	0	0.02831665	1.932489	0.6319085	0	0	4.535971	9.540338	214.709	0.9459146	0.6148823	1.296648	17.68158	2.474817	14.57307	6.223182	1.745172	0.4975302	5.800483	0.1673796	13.2446	0.4334238	5.326264	0.5450687	13.44876	402.33	35.24862	0.52402	14.28935	1.627075	10.73107	0.7948615	4.918039	3.372706	380.8418	1.292943	0.9146902	1.792424	2.451146	0.01367512	0.02702016	0.1444488	51.30732	0.06983065	7.529607	1.473022	0.9283654	0.04572339
TCGA-PG-A6IB	648	0	0.01259737	3.226881	4.28168	0	0.02492949	15.35491	0.04019185	451.6534	8.735357	3.859602	6.355613	51.72774	3.070715	36.75133	2.125115	0.6775185	6.545111	8.631849	0.0579157	42.84735	1.573001	14.71666	1.834134	0.1977857	3.960772	8.617452	0.149199	70.79048	0.1250278	60.45142	4.377802	6.948035	1.37679	5.63924	1.532165	0.4957061	1.438995	4.999849	0.01216745	0.05409269	0.1860911	572.0105	0.355846	3.304005	0.3727456	0.02950048	0.2186679
TCGA-EY-A1GK	693	0	0.3759421	15.26446	1.334685	0.01359258	0.01690837	0.9911012	2.698743	203.111	5.626774	1.502808	0.08383818	12.39134	11.63865	62.68448	0.184395	3.899063	0.2293283	9.687641	0.1936001	11.65009	0.02064937	7.184275	1.264993	0.03353693	9.589098	14.66706	0.3668279	67.66877	1.981638	62.39614	5.191204	7.381508	3.930138	424.5117	3.459355	10.9896	4.345354	46.31142	0.01237881	0.2323589	0.2751324	56.42823	0.183887	4.547778	2.587264	0.06002589	0.9312551
TCGA-QS-A5YQ	759	0	0.1807614	7.631902	0.8246578	0	0.3963886	3.096614	15.01026	252.5544	3.690779	0.9820444	0.2097276	32.98006	1.501093	25.10896	0.189783	1.062283	0.1216483	5.371803	0.01925189	11.92862	0.3010806	3.054838	0.8643692	1.505319	156.849	15.6274	0.2386788	19.76818	1.221122	23.17342	2.420859	4.167012	1.045846	260.8424	2.179376	0.2238041	1.524898	20.1302	0.0212342	0.1818087	0.1417417	262.9251	0.08871572	2.50061	0.7152031	0	0.2603242
TCGA-B5-A0JU	1802	0	0.1950655	8.795426	1.103286	0.03580649	0	8.464464	17.7084	294.861	0.3718001	1.85256	0.05521306	56.47604	54.31591	9.785031	0.137628	4.556308	0.7666645	7.068205	0.1995631	13.38406	0	15.20279	0.557693	2.51784	360.0769	23.56306	0.3221076	17.48133	1.869384	63.33313	1.430682	5.483747	3.218158	260.0337	1.782557	0.07931385	1.260952	0.7461572	0.0108697	0.1073852	0.08611159	306.8152	0.1059642	9.130586	3.413145	1.10687	0.009085835
TCGA-B5-A11G	3448	0	0.4073654	3.855951	0.7517296	0.04860477	1.20923	0.4781603	4.854369	368.0322	0.8075076	0.4170136	0.06245652	4.923262	6.77985	12.22527	0.362651	1.191838	0	12.27125	0.1805952	15.99989	0.1230645	3.385954	1.332621	0	39.991	11.95063	0.5201628	33.6673	0.1994934	20.8372	2.643739	5.741293	0.956352	82.33954	0.8641769	0.9151349	1.22261	3.010432	0	0.01457678	0.1980643	2571.954	0.1849357	1.497277	0.5795934	0	0.07400027
TCGA-D1-A0ZZ	686	0	0.007642364	5.830022	0.7565221	0.01215797	0	18.70087	0.6583389	121.1555	3.795721	0.7657419	8.755041	16.62528	1.299327	6.736305	0.7257067	1.465933	12.06526	4.463585	0.135522	30.9058	0.6556841	10.83954	0.5962581	5.879477	1.2721	22.26786	0.005657099	5.583607	1.604822	19.82988	4.32418	3.431777	2.073928	268.1748	0.8523068	0.3635651	1.117644	6.354993	0	0.1093868	0.2387844	18.38674	0.1953189	1.186006	3.35367	0.2684529	5.266206
TCGA-AX-A2H5	2167	0	0.2709754	1.458344	1.923484	0.02330191	0.05797242	5.329778	0.02803931	322.8484	2.613142	0.2112823	0.03593119	7.523429	2.670303	10.10468	0.1185414	0.4513616	0.4476114	2.557167	0.0360751	28.5608	0.04424933	12.01079	0.3284383	0.01437319	0.4432909	12.30413	0.07047539	5.531525	25.84585	67.80951	1.488321	2.9312	1.060745	55.57269	1.589138	6.142226	0.3996401	1.426389	0	0.2410978	0.03035453	49.06484	0.3694215	7.178187	0.4980625	0.7203216	65.2598
TCGA-BG-A0MU	617	0	0.4169585	13.87549	0.3211703	0	0	4.263052	8.964201	372.5523	1.969175	1.442679	0.03933988	39.1784	3.941969	10.50331	0.1297871	2.953981	0.09334762	7.594979	0.679356	9.324185	4.127696	3.399654	0.4975236	0.519312	354.5442	10.76331	0.3145802	39.71551	0.4963419	25.51092	3.582697	9.070115	5.207044	236.9049	2.682743	0	1.435173	0.07753153	0.1626403	1.31985	0.05624246	127.1545	0.0431432	4.497186	1.486693	0.0563326	0.04855314
TCGA-SJ-A6ZJ	556	0	0.1621324	4.319833	1.908154	0.03517239	0.1093809	4.528741	5.276281	248.6533	2.024919	1.176209	0.01807843	14.98231	5.107453	34.71217	0.3340005	2.306705	0.5004695	7.831966	0.06171284	15.64374	0.8727337	3.641602	1.462354	10.22566	120.18	28.9124	0.2536682	135.1062	1.758323	73.2431	2.867111	7.005322	1.86503	304.4876	2.318275	2.85018	2.324427	43.95624	0	0.05274173	0.708413	102.6818	0.1387835	2.864226	1.428393	0	1.767137
TCGA-DI-A1NO	285	1	0.08476382	16.1181	3.802545	0.04045435	0	41.15568	1.346784	325.6569	5.040739	0.2261315	0.8733199	7.244133	19.44069	5.295606	0.4207451	0.5047955	4.758515	4.046659	0.02505193	28.83281	0.03072843	25.0619	0.4634505	0.2328968	0.4916859	39.56781	0.03137231	12.48354	0.1859657	49.66385	0.9202814	5.33708	0.8701854	434.9007	0.575412	1.672705	0.7030642	0.281004	0.02456129	12.93317	0.5215788	215.1829	0.9862555	0.3346283	0.5006066	0.2381995	75.46991
TCGA-D1-A16G	834	1	0.07040674	8.139902	0.680398	0	0	1.123506	0.04492646	192.6878	2.70515	0.6212463	0.2782616	184.9713	10.54411	15.1199	0.2616882	4.853848	0.1593762	7.62836	0.07706926	15.87778	1.503064	12.02632	0.6199608	64.55987	1.815135	12.71387	0.1331881	6.47506	10.35912	16.62092	32.03538	1.718256	1.531505	514.4874	1.185392	0.09648515	0.4098112	2.117964	0	2.396198	0.5412321	56.58788	0.1999347	7.454592	5.434998	0.1099188	1.762148
TCGA-D1-A1NY	513	0	0.4458822	43.05099	0.836504	0.0116285	0	4.431239	2.938453	174.8484	1.320152	2.759516	0.2331026	77.80259	3.553542	43.78994	0.3470513	1.33629	1.420614	12.13009	0.2808435	17.73035	0	19.23374	1.21243	18.77824	58.51223	41.26754	0.6438775	68.25905	51.68371	153.4262	3.311744	4.638068	2.920153	435.0956	2.791137	4.069753	3.143094	11.62135	0	0.09416079	0.07224438	284.5455	0.1573161	4.149354	2.085214	1.232457	0.8143966
TCGA-B5-A5OC	1249	0	3.08328	15.73333	3.424725	0.0469707	0.00834697	7.379765	4.037149	424.8806	4.579968	6.45706	0.4656093	77.15556	8.40373	191.8623	0.3185989	4.378281	2.145534	18.52441	0.4113772	9.915706	0.6014314	8.920064	1.176398	0.703622	54.82636	15.44737	0.2966096	175.7509	2.838919	69.50047	8.325059	17.34479	6.592477	447.8846	5.685658	5.001512	3.85754	53.90995	0.01833274	0.5373074	0.7907241	217.2079	0.4709084	5.741821	5.502945	0.02963233	1.935943
TCGA-EY-A1G8	456	1	0.1406371	18.41699	0.3218901	0	0	20.76547	4.038316	364.6574	1.465384	0.8188388	0.3980717	82.46277	7.379267	29.01534	0.3268626	1.812919	0.8955868	4.313049	0.08526208	19.41468	0.03921808	18.74283	0.8706239	0.6157145	46.70998	21.70087	0.4724703	15.55865	1.839418	63.35444	0.5872684	1.874513	0.8264932	145.8583	0.8655274	0.4384045	3.187801	0.1494333	0.04702063	0.2322657	0.0310421	196.0362	0.2037264	2.017582	1.165534	0	0.1048104
TCGA-B5-A3FA	2929	0	0.01480959	6.091835	0.3163645	0	0	31.91712	0.1795497	213.8956	3.044387	1.358306	0.1453171	57.95642	2.187549	18.44864	0.1331719	1.726314	2.579731	9.658791	0.02917982	16.44531	0.005965275	8.522533	0.463998	0.513479	3.697667	24.2225	0.1425124	22.43622	46.82985	94.92207	1.501374	3.710617	1.842495	196.6156	1.178877	0.7654121	1.659371	1.977474	0	0.03532883	0.1070244	777.3944	0.06640255	3.709498	4.892682	0.1387242	0.346743
TCGA-AP-A1E4	1555	0	0.06373088	13.76304	0.718917	0.1882906	0.5044792	110.2358	14.74455	295.5722	0.1905002	3.660235	3.740936	61.85394	1.230859	105.236	0.2456081	3.656675	4.754837	12.24182	0.08072422	9.94095	0	8.960584	1.068287	0.05360411	1.216962	137.5357	0.05391479	188.2878	0.3210175	102.8869	3.656059	3.210652	1.014359	188.0881	0.9049949	6.737393	2.841769	18.21006	0	0.3257836	0.4615313	20.26747	1.585932	1.214597	3.281584	0.1918861	1.46643
TCGA-FI-A2F8	933	0	0.476294	6.25064	1.660923	0.04288979	0	45.38314	2.356834	547.4174	6.521907	1.717244	5.808893	448.4798	22.71574	51.293	0.7854797	1.393971	1.888964	16.45367	0.239041	22.09333	0	18.41125	1.672802	2.27517	2.379786	56.23603	0.2727401	59.18074	8.400478	133.0404	3.558746	12.19404	3.425676	339.9909	3.55138	2.042583	1.84386	46.06605	0	0.1286283	0.8251707	734.5446	0.1994555	3.645605	1.029322	0.631349	0.8706568
TCGA-QS-A744	451	0	0.2989737	12.66892	0.2777814	0.01412753	0.1054429	55.60536	5.179252	134.7388	5.655891	2.048629	0.5518724	23.48377	3.872561	26.73441	0.1533217	2.238415	24.54374	10.10274	0.04374338	16.48359	0.06080917	14.50667	0.7292203	8.993059	176.224	28.58147	0.2388384	42.43591	23.12211	118.9765	1.578069	9.492497	2.494705	205.5032	1.252326	2.352225	2.616782	10.96224	0.02144333	0.4025061	0.06040093	34.84194	0.1493158	4.29962	2.905234	0.8942323	0.1398086
TCGA-BK-A4ZD	506	0	0.1356321	155.8696	3.121383	0	0	0.9638989	0.01266537	59.4332	0.2586586	2.316127	0.008115068	3.68391	3.216473	11.13911	0.2070415	4.345627	1.861397	4.637094	0.09777084	12.41377	0	7.366002	0.4572608	0.103878	2.561335	43.09593	0.8448191	18.56797	2.319882	82.83189	1.777385	5.223438	2.024494	972.08	1.014564	1.375566	1.855721	49.47406	0	0.208338	0.1444945	125.384	0.1134701	7.718689	2.716278	0.7901833	0.5127981
TCGA-BG-A2AD	609	0	0.01372835	16.26741	0.9387153	0	0	22.57878	5.913029	342.4145	0.3174881	2.197455	0.4883147	12.7992	4.88368	16.11706	0.6369971	2.172256	3.527145	24.77783	0.1758211	15.90631	0	26.84847	1.045786	6.506693	166.9013	37.82286	0.2896204	35.72659	2.861305	259.0883	2.259617	2.797553	4.943658	301.8077	1.9138	2.394662	5.378778	3.290096	0.009944866	0.2750956	0.06784253	56.87519	0.1615806	9.278796	3.99986	0	0.4904538
TCGA-E6-A8L9	1013	0	0.199954	38.87793	0.9503337	0	8.245045	51.9165	16.03733	224.8738	3.410874	3.441877	6.501696	13.45668	2.320974	31.65577	3.055935	2.353886	11.59408	11.90127	0.2613105	12.99951	0	6.518073	1.574332	0.3683975	117.5714	24.99594	0.01812388	36.71023	3.804918	123.4918	3.74881	8.718939	4.825745	97.18644	5.456195	11.58298	4.845446	0.2931083	1.442562	0.9286849	0.9484481	680.4872	0.2552406	2.855296	1.922171	0.1146738	3.419778
TCGA-EY-A214	438	0	0.1816314	6.855761	3.6332	0.03611888	0	23.72334	11.57539	509.4476	12.85984	2.260778	2.589807	7899.124	8.43834	19.45512	0.04899836	1.331128	0.04894641	14.80746	0.3131399	7.374064	0.01829019	14.99687	1.041431	1.50012	14.42948	17.74508	0.3249179	30.95885	0.2905628	141.7992	2.796789	14.77553	5.498724	395.2185	3.366868	0.4533663	2.296124	1.871214	0.05482268	0.05416103	0.2943686	205.4876	0.2494069	4.965703	1.804081	1.701374	0.2107974
TCGA-D1-A17L	802	0	0.02635486	3.15372	0.4875947	0.01397568	0.1738493	0.3032843	8.526224	196.8696	4.150369	0.3869724	1.163716	93.88601	4.696697	13.46396	0.06635724	1.00376	0.09658944	7.718694	0.1125103	4.370423	0.02123137	1.723876	1.046994	2.24134	19.07621	6.207928	0.422687	19.26965	1.287198	23.33201	2.580106	3.912694	1.908595	75.19513	2.502579	0.4333994	1.32309	24.69419	0	2.954913	0.5321637	156.59	0.1536193	2.977783	0.6225967	3.147603	0.4361955
TCGA-AX-A0IW	1149	0	0.09607559	17.35292	2.17149	0.01528433	0.2851922	45.24159	31.082	629.8513	9.966758	0.6020278	2.321469	784.9257	7.878569	16.121	0.5183628	0.6985683	32.02881	6.160312	0.02839513	28.29676	0	17.03604	1.528677	0.2451215	1.259986	104.2668	0.007111793	31.27112	2.815458	158.0873	1.45097	2.532272	1.590333	690.8339	1.840139	17.41884	1.048538	1.512895	0.02783901	0.1925211	0.5881206	1943.472	2.868989	2.079526	0.4264193	2.024905	31.2403
TCGA-AP-A1DP	1081	1	0.3493509	2.665044	1.39929	1.222695	0	4.901465	2.434291	315.4705	1.431181	0.5591955	0.7712903	31.36432	16.75474	23.1576	0.15079	2.961077	0.5106361	6.334149	0.2615682	6.909287	0.03377228	2.685299	0.6352671	5.759251	13.42753	15.51112	1.851573	28.1454	5.562242	15.16376	2.557779	3.649044	1.134315	421.1116	0.813099	2.215925	5.490289	14.8822	0.08098274	0.6600442	0.2851372	24.23602	0.1033826	3.367047	0.4701666	0	0.3384618
TCGA-A5-A0VQ	485	0	0.1635657	4.536422	1.112708	0	0	5.747192	0.8523641	349.9739	2.641884	1.843528	0.8693567	241.3727	38.86537	19.8269	0.1176662	1.686402	0.3496858	10.63773	0.06266533	6.191668	0.7137428	4.582586	2.383694	14.58808	278.3114	16.18534	0.988788	36.09618	5.973737	48.70024	4.452234	6.708397	2.545506	399.5707	3.546959	0.1280857	2.915668	0.7280122	0	0.065032	0.07532607	122.237	0.268909	6.185061	2.273522	2.234386	0.01100469
TCGA-D1-A160	112	0	0.4302809	5.095264	0.6401374	0.03042307	0	3.195401	28.71916	355.784	2.369256	1.097472	0.3401113	311.5173	14.8007	40.31808	1.527046	1.87384	0.5318378	10.18591	0.2731788	19.32671	0.09243535	7.641369	1.292305	4.935376	13.84207	11.642	1.033376	45.92802	3.23659	27.42901	5.237208	5.623803	3.287266	446.4695	3.233882	2.341775	2.149699	26.6005	0.0138532	0.01368601	0.3475334	47.88011	0.3022527	2.733462	2.577132	0	0.6947821
TCGA-D1-A168	1098	0	0.2363032	9.029832	0.1647904	0.03524312	0	7.994772	25.74179	487.9739	4.895602	9.222433	0.7245914	5841.974	8.773242	59.44506	0.03187354	0.6238583	0.4680442	25.00581	0.116399	4.87385	0	3.543812	2.60396	0.1449254	57.00755	4.082484	0.4755595	556.1177	10.50751	559.3654	2.256159	5.694823	2.503461	174.7416	5.41571	6.492484	7.930227	9.690229	0.04279473	0.02113912	0.3578618	22.80332	2.289567	9.84139	2.193814	105.4696	0.6528303
TCGA-2E-A9G8	1249	0	0.06490991	20.75341	3.443542	0	0	24.5602	1.766222	403.808	2.042363	0.307786	0.03412069	21.05278	1.874114	15.90066	0.3952399	0.4173811	4.923765	2.154578	0.05481175	27.27556	0.01680787	9.050932	0.1680497	0.3821705	0.5261928	53.80293	0.6074664	5.248987	2.292327	49.97559	1.581119	3.40583	1.372579	190.8594	0.6126182	3.602569	0.2934823	0.1665126	0	0.1327242	0.135995	777.7683	0.03430114	1.388544	0.8148292	0	49.05163
TCGA-D1-A17K	854	0	0.8956646	24.7641	0.6961447	0	1.477058	0.5153527	90.38629	216.0295	3.370063	0.4005552	0.4852031	160.5658	6.059506	11.81961	0.4671355	1.116412	0.007240968	4.302474	0.08088469	25.87279	0.1713666	32.41936	0.2888734	0.2783189	20.31117	31.02812	0.06629968	8.364026	2.064444	25.52378	1.028525	3.096611	1.888873	249.1027	1.800519	0.9468635	0.651666	1.18564	0.04325485	1.645213	0.09518669	931.3724	0.08031875	2.265808	0.5824019	1.258478	1.111801
TCGA-A5-A1OG	973	1	0.1734977	2.895238	1.21116	0	0.01716711	5.390719	0.7140712	282.0709	2.674926	0.2879385	1.223616	38.71641	8.369455	9.234641	0.8050317	0.6127318	2.289102	3.370416	0.1196469	39.45657	0	20.82423	0.916632	1.617381	0.6125919	42.41651	0.0128428	5.01043	7.238986	67.62498	2.620228	2.974498	1.256454	206.1979	0.7992042	0.9017923	0.8142038	1.06646	0	0.9436581	0.08573884	1086.937	0.1983698	2.290971	0.4905949	0.975111	0.8929776
TCGA-AP-A0L9	3815	0	0.7024077	12.08854	1.443249	0.01269814	0.01579574	2.204484	0.9931828	111.2924	0.457088	0.3416943	0.2055935	24.94341	2.915759	6.146726	0.05167834	1.199424	2.787671	4.894991	0.07077152	33.19246	0	25.36096	0.1618167	3.540299	0.4831336	46.29118	0.1536194	7.105718	0.6254187	65.3216	0.5777307	4.92834	1.575324	294.9939	0.2999499	0.2390816	0.1219567	0.08820382	0.1618994	3.461677	0.1628691	947.9002	0.03220999	4.128994	0.8970948	0	0.5026524
TCGA-A5-A3LP	455	0	1.020176	68.17446	1.311279	0	0.03711158	4.366205	0.6102873	77.58417	12.54001	1.378722	0.2668196	2692.729	6.707071	24.5223	0.07284997	2.023252	0.08490151	19.72012	0.2660407	6.627978	0.02266129	12.611	0.4354825	1.170383	0.3594506	25.59644	0.06385575	16.57739	7.605622	143.8379	1.158976	37.26325	2.474413	480.7546	2.827984	3.039868	0.8268532	0.2797633	0.0923774	0.660311	0.05978996	91.3473	0.09333417	8.261117	5.349788	1.00129	4.451333
TCGA-BS-A0UM	2644	0	0.04808401	0.8091434	0.5319308	0.05099679	0	2.744552	1.656847	211.4474	6.018992	0.7010527	0.01965907	48.01198	6.905578	13.37146	0.1902492	3.196527	0.3783672	7.143068	0.2052732	16.66908	0.5616761	9.305177	0.640023	24.25262	66.29377	13.99836	1.26949	13.71472	1.532158	46.15147	4.551191	4.850367	2.47453	247.6782	1.301771	0.05648071	1.50435	13.72657	0	0.06882369	0.2197354	258.8297	0.1293581	4.996536	1.973513	0.2252059	0.2717473
TCGA-BK-A6W4	300	0	0.488665	1.562872	11.54512	0.2523141	0.2799327	1.722542	0.656456	89.51858	1.708854	3.40141	0.2418509	573.7449	6.763906	39.61992	1.188749	9.023737	0.3922871	22.09686	1.211986	7.761408	0.05697805	6.354377	4.331867	14.6632	29.48091	18.34057	0.4949906	318.8013	2.472	186.1561	8.529156	28.6322	23.42188	209.1414	7.544898	12.25033	8.186822	81.39046	0.02484145	0.3374476	7.262398	17.38471	0.9830907	14.19136	7.172823	32.01179	12.89484
TCGA-AP-A0LD	3589	0	0.05319273	2.64271	0.2304506	0.01208893	0.03007583	69.54111	0.26184	483.1046	4.426901	1.659507	0.2423322	1.836762	5.136658	52.58039	1.45957	0.8840361	10.83687	10.9991	0.02994496	36.12257	0.009182539	6.945812	2.441511	0.04474046	0.9582386	32.06375	3.498732	99.88411	2.238754	106.3602	2.32169	1.687599	1.288088	35.22277	1.004063	4.311226	1.625478	6.497342	0.02201886	0	0.07995033	2222.849	0.2350958	0.2689563	0.8567752	0	0.5521579
TCGA-AP-A0LV	763	0	0.3459784	25.85255	1.074688	0	0.01630171	15.35691	5.298443	330.3295	17.44492	4.671196	0.2020753	51.27147	2.96416	49.24078	0.3111133	4.375237	0.5833848	14.48598	0.2110001	18.5295	5.385246	7.839434	1.568788	7.22657	90.93388	28.84868	0.08536774	75.44788	4.292257	89.19531	6.32928	9.277799	3.402348	252.1238	2.895864	1.640095	5.627882	39.13116	0.01193467	1.037575	0.4753685	67.64518	0.609432	1.917564	2.184842	0.4629777	0.5786095
TCGA-D1-A167	478	0	0.008742921	2.868904	0.2401295	0	0	33.80531	3.430992	256.6086	5.82508	0.5532722	0.09651228	14.64195	8.458973	7.079311	0.2264219	1.301672	1.611546	6.227556	0.04306615	15.52349	0	14.48949	0.2363263	0.1887444	0.1543491	35.52714	0.006471762	7.006314	4.754232	164.7314	0.9127111	28.27131	1.962082	463.0595	0.5299159	8.41085	0.9350902	0.4347603	0	0.06256967	0.04738682	119.5965	0.01176033	8.557355	0.1815042	0.1228448	0.5294005
TCGA-AX-A2HC	1044	0	0.02646048	19.07236	2.278673	0.01052377	0	47.76687	6.825521	6.235705	0.3496785	2.959069	0.2677536	5.139502	0.8356045	4.931875	0.04996738	1.085657	1.689959	4.359166	0.07168692	28.70499	0	32.86248	0.2885353	0.05193052	14.51465	2.597003	0	36.38968	0.005183249	283.4253	0.9576055	5.287162	2.690111	53.67527	1.210863	0.3496631	14.72783	0.02741258	0	0.1893673	0.06749007	62.61184	0.1646161	0.6483722	6.58951	0	0.1041451
TCGA-B5-A11L	2240	1	0.2830806	2.381798	2.936517	0.1016904	0	11.33649	1.450894	688.687	16.79403	1.753441	0.2576083	2003.69	17.10273	71.44143	0.06897587	3.376729	2.146812	32.02361	0.1889197	7.469295	0	3.927335	1.262216	122.6903	67.52457	5.735919	0.07435448	157.1302	15.66956	117.7574	7.086125	15.94526	5.174162	203.484	6.320697	1.850278	2.571219	15.18678	0.03968993	0.02614061	3.601391	55.91427	0.350071	10.49168	3.320812	66.8477	4.500914
TCGA-D1-A1NU	402	0	0.09544841	25.72115	2.553278	0	0.04722174	9.46815	1.279016	277.1609	14.94364	0.5576324	0.7316987	229.5433	6.066412	17.35491	0.03433193	1.15668	1.774793	7.342097	0.2664255	14.10457	0.009611607	27.72282	0.566824	2.138617	0.1805425	17.49535	0.03532683	17.17218	3.247054	69.82085	1.693926	4.124962	2.095207	319.2422	0.8774235	2.340425	0.9375234	5.768164	0.04609546	0.8424739	0.1318691	956.6611	0.03209752	2.154739	1.295391	0.1117603	23.42658
TCGA-EY-A2OO	1392	0	0.05990824	6.174723	0.8769836	0.007942163	0.2568692	48.00342	6.584667	190.8447	6.086154	1.313268	1.690044	755.3163	5.498332	134.7939	0.3932592	4.791539	1.72743	14.77562	0.3393625	8.76513	0.06636003	4.324681	0.5949903	0.1567654	224.7591	21.16722	0.4434581	53.20057	28.45006	78.41829	1.302933	7.005622	8.235998	101.1137	5.343754	2.841179	2.898597	0.8757898	0.01446592	0.4644682	0.67965	52.05685	0.1443799	5.783477	2.701838	13.46812	0.6287768
TCGA-AX-A1CR	701	0	2.699171	12.87975	0.7990463	0.01490979	0.8346103	1.695429	0.7714639	227.2619	5.13993	0.5233142	0.7127105	13.67305	9.240519	8.84474	0.08090561	0.5840996	0.4879497	9.138973	0.06463168	27.76781	0.2491547	7.423086	0.4951527	0.1103606	19.07484	13.96142	0.03468757	11.84413	0.5213875	33.32829	1.271915	4.89469	0.7980559	473.9099	1.590546	7.381356	1.43198	1.618224	0.0271568	1.770717	0.2031884	91.28369	0.1071568	3.189569	1.180817	0.3950567	13.35895
TCGA-EY-A1GP	573	0	0.07256902	89.78812	1.400888	0.006076187	0	84.83774	23.3822	199.468	3.600488	9.397936	3.307394	67.52558	4.287367	169.2889	0.08655012	2.322195	3.113735	19.63073	0.2220031	7.964778	0.9415347	11.07532	1.733983	0.5322074	9.56525	163.0334	0.0367542	144.7235	3.199187	90.92418	6.278603	15.22616	8.006173	209.5525	6.815314	1.816988	8.303437	7.243675	0.02213443	3.515166	0.4700424	402.4639	1.004401	11.27746	2.829894	0.05366584	0.3099062
TCGA-BK-A0CC	1067	0	0.1962735	27.28769	2.620512	0.0148688	0.01849591	14.4038	0.3041589	266.2328	4.446477	2.751444	6.488471	818.289	38.12403	22.15691	0.3933306	10.25836	21.99409	12.1874	0.6077092	18.61312	0	11.93551	0.6201103	8.290978	3.323617	36.99406	0.02075533	17.5328	147.7329	135.8099	1.840833	12.52242	1.904118	913.7672	6.537303	3.178267	1.632049	12.21306	0.04062322	1.712339	0.8552171	31.28324	0.1382923	36.27386	4.134881	1.83853	0.02263759
TCGA-EY-A1G7	189	1	0.03303533	4.609409	1.828847	0.05255476	0	60.28596	37.26383	102.9454	0.4820415	1.514113	0.5875302	372.8018	12.20301	39.43813	0.3386515	5.38736	1.303316	5.505239	0.09763586	17.69506	0	13.49409	0.3247143	0.4214217	7.435947	38.77436	0.04279398	22.04315	13.27237	87.3734	1.45995	5.018703	2.017756	210.0297	1.591828	1.96446	1.514254	0.3308319	0.05982728	0.1300315	0.05792865	14.71683	0.07776416	6.093573	1.936253	39.45462	0.3500616
TCGA-BG-A0YU	451	0	2.182083	4.397855	1.010761	0.1803325	0.03738716	0.2608913	1.084975	159.8853	0.9258469	2.757408	0.1042762	3.180274	13.9962	24.24796	0.2140569	3.584646	0.02443771	13.99679	0.2419591	5.931922	0.02282957	4.043434	1.108397	0.5190894	11.00654	14.84401	0.9020174	40.75642	1.665352	52.47037	2.72173	6.604765	3.006982	193.6612	2.713863	8.371782	1.97939	86.69213	0	0.4326597	2.620177	49.89883	0.527315	5.246546	2.356645	0	0.5262291
TCGA-AJ-A3BD	1039	0	0.2402917	13.52554	0.4348675	0.008890041	0	2.106703	0.4171998	361.2977	4.818612	0.4229726	1.08981	79.9826	4.136098	27.01202	0.1326611	1.915499	0.6921182	7.017215	0.1321268	25.31049	0.02701089	13.29521	0.5595781	0.8006046	3.128763	25.38844	0.02895572	16.42313	2.390712	74.39772	1.800681	2.257053	1.245202	586.8389	1.016113	0.5218394	0.9270108	1.999221	0	1.071797	0.1941998	1264.707	0.02630881	1.54426	0.7900771	0.1570365	0.6699823
TCGA-QF-A5YS	689	0	0.06172839	23.44971	1.245065	0.004910079	0.006107849	21.26796	1.104856	374.8247	12.3042	0.4653111	0.5148461	31.41301	9.677164	9.41981	0.1798455	1.793178	0.8563543	9.31499	0.1155442	12.60633	0.1044291	3.659002	0.447476	10.61847	165.9711	26.2255	0.09824025	14.36786	5.825807	51.99961	1.495029	3.604213	0.6508973	335.3369	0.6584883	0.1141997	0.9970515	2.148703	0.004471628	0.07510022	0.09348258	248.8966	0.03321298	4.344398	0.5899271	0	0.1681997
TCGA-EO-A2CH	590	1	0.02954373	13.46456	6.182973	0.01175002	0.01461634	0.2549856	0.07069432	442.4208	2.749235	0.2589023	0.01811836	63.63214	3.610851	10.84581	0.2789485	0.4040535	0.597113	5.983071	0.09459281	18.71026	0.008925115	9.822502	0.1905712	2.768621	0.9313753	33.07147	0.03827096	4.95872	8.964396	123.3216	0.9920832	2.956124	2.098385	731.0943	0.9311486	0.3643796	0.3869167	0.122427	0.05350396	0.2960061	0.1153861	290.3701	0.04967503	1.427735	0.3780449	0.4670013	0.402509
TCGA-EO-A1Y5	332	0	0.2382187	5.206667	2.077533	0.02613613	0.2113268	12.03549	1.069291	163.9442	9.561868	0.5911776	0.3123367	15.52969	2.389344	29.27231	0.2215994	0.5688324	0.4940854	15.11278	0.137574	47.9423	0.1191153	26.96003	0.6913551	3.933621	6.25654	23.69618	0.05472507	30.30523	1.126368	76.15383	2.932788	5.492903	2.471048	87.55282	2.330097	5.803806	1.129586	6.410872	0.03570341	0.2116351	0.3064191	423.8857	1.441953	4.595934	0.852664	0.288548	26.93918
TCGA-A5-A0GI	2682	0	0.2286944	7.483001	0.310184	0	0	10.10592	1.540368	405.5892	1.73498	2.314833	0.1454465	22.08205	3.400637	14.89995	0.923132	3.583764	0.3533399	9.74357	0.1084787	18.81999	2.098235	7.457936	1.717151	0.4488284	349.5031	14.43074	1.109765	54.27399	1.287531	83.82572	13.69388	3.297053	2.453605	170.3125	2.423171	0.5372605	3.087515	2.047484	0	0.1091117	0.1809333	98.75655	0.3588931	7.10275	1.136907	0.7735802	0.07180382
TCGA-EY-A1GO	586	0	0.01609619	7.373463	0.2578867	0	0	115.7542	51.70402	334.9267	0.2068044	0.6574324	0.9015835	87.77115	2.586413	48.47775	0.01736896	0.8694091	32.42643	4.141939	0.1057161	17.11254	0.01296703	17.75123	0.6097845	0.537028	0.3924183	112.6942	0.01191486	32.12832	4.010648	69.32352	1.504847	2.756306	1.481641	191.5798	1.554462	3.223643	1.358503	1.889874	0.02332028	0.8524367	0.1248754	18.92315	0.06856276	0.8618625	2.861477	0.03769399	0.4873275
TCGA-EY-A1GH	710	0	0.04529368	3.747427	0.6954406	0	0	1.115425	14.24861	137.9377	2.194726	0.9671382	0.06481387	30.88911	7.396555	12.16806	0.2688135	2.566695	1.069231	3.805179	0.1413024	9.757446	0	14.55237	0.4498429	0.05926132	16.48746	64.79344	0.1899902	15.10512	7.151168	35.7612	1.675956	5.075531	1.898388	506.5431	1.271984	7.235624	1.878417	65.83878	0.05468485	0.01080497	0.1492211	93.88351	0.07107997	4.932666	4.117878	0	0.438819
TCGA-D1-A17M	311	0	0.5083698	10.25771	0.6949019	0	0	16.45849	12.00244	297.3763	2.254941	1.401778	0.1212436	458.481	13.42171	18.81738	0.396188	3.344336	0.6393174	8.929042	0.06955955	12.47735	0.9044024	15.99453	1.318632	6.374264	335.4885	22.25136	0.3554039	31.23062	4.735713	59.38745	2.525782	4.531861	2.685881	349.6263	2.122655	0.6966683	2.897384	8.875227	0	0.02021225	0.2116056	301.2165	0.294423	11.05349	2.896236	11.80578	0.256523
TCGA-D1-A16O	1023	0	0.2015489	2.543703	0.9562467	0	0.03323781	9.706551	3.295583	472.7494	0.5086531	1.979862	0.01030037	9.206903	3.010368	20.93867	0.05437147	3.535731	1.458326	16.4952	0.306112	4.235522	0.2435504	3.338527	1.496132	0.9229582	4.045311	21.15426	1.125158	26.03479	2.88209	36.06411	4.032772	11.28236	5.226217	458.7095	1.985108	0.3995063	3.647733	142.2514	0.0121669	1.634727	1.277143	60.83525	0.542217	5.784605	3.658152	0.412988	2.389983
TCGA-EY-A2OP	944	0	0.01876269	13.65545	3.172491	0	0	11.23194	0.6465124	339.798	0.7903447	2.59732	0.161093	66.4079	12.0072	6.516136	0.3492488	2.189281	2.865354	2.995721	1.215347	25.73359	0.2494	20.77934	0.2737547	2.356677	4.684678	13.6119	0.05208257	18.59414	3.002766	79.67902	0.7443128	3.336931	1.657409	346.7972	0.9950699	0.1487642	0.4504937	0.02591707	0	0.3961179	0.02991006	819.0134	0.07571453	11.85772	4.29307	0.3954456	0.1476952
TCGA-EO-A3AS	1046	0	0.3100388	141.2621	0.9025825	0.008653158	0	7.270879	5.653927	126.364	1.263902	4.267191	1.107472	125.8864	4.750102	14.99921	0.08804063	6.998313	0.9128927	12.9146	0.38046	11.50043	0.591551	8.218055	0.4511051	0.234849	5.007068	12.34427	0.5878412	35.42591	41.72422	111.5793	4.391215	8.4757	3.752942	468.3587	4.022086	2.779265	6.672343	6.228544	0.007880465	0.3814824	0.1161898	72.01801	0.2670526	11.79536	2.758755	12.64851	0.8629195
TCGA-AJ-A3QS	513	0	0.1985063	6.040039	2.063823	0.00595843	0	7.463372	0.3226414	121.0311	3.002753	1.18625	0.7579941	25.25167	2.173745	26.44619	0.08891433	7.210238	7.265883	5.302387	0.3173264	20.05046	0.00452592	9.649705	0.5292111	102.8203	3.853967	44.24065	0.008317362	26.8405	1.549518	51.08546	3.774439	7.678054	4.000023	398.7664	1.026094	1.933556	1.528765	10.69374	0.03255819	0.4074265	0.5636278	131.4821	0.07053249	1.866094	3.502998	0.07893869	1.383426
TCGA-BG-A0VZ	1601	0	0.09161046	3.699825	3.223799	0.2186099	0.01812919	4.503659	13.78405	366.9778	2.310311	1.608472	0.3708024	31.79156	3.690526	29.60233	1.12694	1.433706	0.1658992	11.56191	0.1624527	18.16719	0	10.29239	1.238142	3.685733	24.2134	5.981023	0.9493779	31.31019	5.369217	72.50549	5.413003	47.9675	4.957532	602.576	2.898451	3.890029	3.019416	20.28474	0.01327259	0.05244962	0.3066807	85.06192	2.113353	4.738957	0.8197609	0.2574396	0.6212851
TCGA-BG-A0LX	614	0	0.7260802	7.416699	1.202656	0.0121589	0	11.7681	3.233423	390.8811	2.381976	3.938064	0.1124931	6.465882	4.180081	88.01145	0.2144298	2.762727	0.7439414	24.21195	0.1957689	14.20026	0.06464986	13.9021	2.727972	0.1049987	75.38731	27.39099	2.393136	124.1441	3.144015	88.90683	20.44169	15.85453	4.002197	265.2575	1.371207	2.868345	3.970442	42.13408	0	0.03281856	0.1315851	70.64282	0.4574923	2.684323	2.815001	0	0.3424684
TCGA-D1-A176	917	0	0.03244949	10.42046	0.3017234	0	0.01605392	6.788767	20.90269	134.5208	5.940999	0.5712496	0	234.9531	3.988151	6.675926	0.4289382	1.651588	0.4249855	4.027383	0.06393628	8.962989	0.3136942	7.918232	1.04159	0.03184218	175.1752	15.3045	0.4443709	7.195165	1.919637	57.84967	3.489168	1.791719	0.8973757	303.6647	0.8653882	0.2715765	1.68218	22.73635	0	0	0.4319331	154.596	0.09275336	4.428396	0.7752848	0.9688736	0.2357854
TCGA-A5-A3LO	776	0	0.2851415	36.58241	10.28801	0.05040241	0	14.28034	1.637536	508.6355	0.5338254	1.086006	1.503877	1487.543	3.463382	33.74466	0.09572528	1.768314	2.260136	7.808033	0.09363724	15.33861	0.00382848	27.01034	0.5371922	1.653958	3.156199	27.0877	0.6121028	63.15005	11.47641	104.991	1.371494	7.190752	1.926295	338.2239	1.778194	3.321433	1.362338	12.34996	0.004590167	0.03174338	0.214144	924.8802	0.1534204	13.7798	2.39618	0.0222581	1.158731
TCGA-EY-A212	310	1	0.4725266	2.897594	3.107075	0.02548225	0.01584921	1.548363	1.57914	225.4209	8.149599	0.5838406	3.791798	76.18976	9.318266	15.46419	1.391396	3.416343	4.105015	4.108222	0.1420222	22.75728	0.009677938	17.34455	0.3591699	2.090503	1.353314	32.69959	0.08299814	6.563081	3.991129	139.9195	0.791495	6.34253	1.242855	426.7476	0.8737701	0.5503382	0.4894781	0.7743961	0.06962035	0.2407304	0.1787411	256.9295	0.1669817	3.28167	0.9717982	0.4501265	1.53246
TCGA-B5-A1MZ	1598	0	0.3449034	7.891311	0.7582536	0.01443934	0	9.287578	4.413233	97.69652	5.35758	2.384786	0.2115198	17.47268	32.88307	26.65635	0.4897051	6.454919	0.8746643	7.525326	0.1788353	3.144171	0.6251688	3.875897	1.784295	31.27975	1121.884	40.30886	0.5710825	14.17373	3.612783	27.35638	4.939764	19.69197	0.9606764	651.9113	2.156504	1.567223	3.28869	18.46747	0	2.507313	0.1678394	25.19642	0.2808048	8.94554	3.511896	0	0.07694311
TCGA-AP-A05J	1122	0	0.05929098	0.2702188	1.374015	0	0	3.223885	2.908451	453.4662	1.428324	0.36785	0.1999884	24.50406	1.715495	2.629866	0.2959042	0.3695197	1.157596	5.806067	0.01460287	66.97819	0	13.51855	0.6101073	0.08727197	4.560767	36.9559	0.09875001	8.780823	1.387909	137.9373	0.464223	2.098119	0.4128652	34.10294	0.1617155	10.74705	0.5176658	0.1637983	0.01073765	0.4667546	0.03780687	135.8683	0.7177843	0.9786435	0.3740416	0.4686099	3.051655
TCGA-A5-A0GJ	2000	0	2.294959	4.175014	2.640547	0.01973498	0.0490983	22.56105	6.459238	363.7904	1.912587	1.231417	0.2130172	10.60179	4.802611	27.32443	0.1338609	1.279959	0.9026032	18.25513	0.04888466	12.76884	0.08994208	4.11178	2.850215	0.1217301	112.0358	14.1433	0.5601431	74.95661	0.8067622	43.0284	2.8577	5.146661	1.91521	57.00182	1.293249	0.5901435	1.028934	24.9834	0.03594544	0.07102323	0.4785647	541.8123	0.4255065	0.9456824	0.5994308	0	0.5859028
TCGA-B5-A0K9	409	1	0.4994285	48.51829	0.1780585	0.00611172	0	3.124753	7.060093	215.6374	1.920772	1.747093	0.2026198	640.2034	12.34711	17.21424	2.271754	2.335775	0.1130531	6.150965	0.0870497	19.8188	0.2831838	11.69865	0.4673023	12.55362	31.94466	12.22691	1.342264	32.89814	28.1453	46.93286	1.959835	3.586203	1.944458	388.456	2.049099	1.516243	1.350071	23.55093	0.05565967	0.2309492	0.6442698	116.1555	0.248047	2.646273	1.806872	0.323878	0.08839778
TCGA-DF-A2KS	3318	0	0.09504151	5.442166	1.287058	0.03779957	0	1.137459	0.8490424	443.1215	3.419071	1.017149	3.837185	112.4705	3.298779	5.934713	0.1196495	0.2468034	0.0102448	3.881661	0.08582904	19.3927	0	16.19397	0.6811816	0.1865255	524.7569	9.557993	1.272207	11.143	2.935334	42.15221	3.367897	2.40644	2.729176	51.23296	2.169806	0.4186432	1.054539	0.2516232	0.03442421	0.1700437	0.1540331	564.9914	0.0585946	7.752024	5.108448	11.57353	0.0383663
TCGA-A5-A2K7	1063	0	0.4757777	18.55653	0.119582	0.007073816	0	2.050865	0.4766697	342.9448	0.9401809	2.140741	0.07635401	105.2132	35.98955	73.7795	0.2926852	1.388684	0.7160788	8.293547	0.04380561	36.82532	0	24.33173	0.4807682	1.596968	32.00543	15.80642	0.5463795	108.4431	12.87009	97.90158	0.8262606	3.59188	1.829458	720.3251	2.673513	1.770596	1.572303	7.788079	0.006442151	0.08910162	0.03544152	624.6615	0.116632	6.174113	0.759173	0.2811468	0.2746302
TCGA-EO-A2CG	1564	0	0.2658328	8.489755	5.053961	0.4092622	0.3393987	4.073575	3.201037	278.5259	9.056396	2.912816	0.946614	16.13779	5.293056	21.12197	0.6199725	1.906156	10.86205	21.9065	0.2703375	44.8202	0.04144913	10.88976	4.857139	0.1851247	1.795041	27.95597	0.03173824	189.9734	0.4770562	131.804	31.8097	25.19689	2.832087	156.2891	2.276519	4.124775	8.385438	297.6074	0.01242389	0.8223543	1.260375	78.98791	1.268827	2.708251	2.940455	1.265134	9.886479
TCGA-AP-A1DO	952	0	0.542172	0.6611238	1.204954	0	0	31.09815	27.82716	515.4902	0.6836047	0.3558713	0.009637658	45.98947	12.64022	4.834847	0.2458876	1.898978	1.877775	10.68503	0.06192805	17.61474	0.1139404	17.61593	0.419962	0.07710506	0.5350584	13.54763	0.7852135	14.11935	3.090694	39.21248	112.4939	6.491128	1.281898	127.9048	0.390528	0.4153364	0.7031901	0.03256117	0.0227682	0.7647759	0.04509336	57.91838	0.01585412	3.40149	3.228732	0.2208098	0.04757905
TCGA-B5-A11M	1362	0	1.116215	6.520191	3.880641	0.01224654	0.1523397	0.6803466	6.572399	88.48411	1.500524	13.57571	0.6514971	1.794256	4.488786	33.09868	0.07476065	9.541998	0.2340016	71.54662	1.607775	4.957454	0.01860452	3.835173	7.35382	0.196403	32.53893	44.15635	0.2678204	48.70576	1.339051	127.4459	18.17813	27.33483	10.86788	183.0776	3.48072	4.720085	11.67792	747.8976	0	0.6170284	19.09219	44.89738	3.173753	7.377456	5.992958	0	8.101351
TCGA-AP-A1DH	2180	0	0.2675047	5.085015	0.4251837	0.06304651	0	5.554744	0.1327623	838.07	4.10247	0.7622043	0.1458251	36.17834	3.267427	16.79272	1.304302	2.888392	1.236705	7.484845	0.0780849	26.41356	0.02394452	14.5863	1.320779	1.613878	93.75185	12.4573	2.676865	23.02006	0.9160389	23.05004	5.095626	2.974036	1.095958	45.19071	0.4563852	1.239415	2.11931	3.790864	0.01435418	0.08508561	0.04106417	161.9318	0.1066155	3.263902	1.450417	0.9048597	0.2399691
TCGA-BS-A0UL	2481	0	0.3048225	3.85865	11.70496	0.4587191	0.4238888	1.95679	0.18925	372.9683	6.777286	4.735576	0.1414676	10.4545	103.3008	106.0957	0.04444941	12.47672	0.3356812	42.80349	0.6979965	11.64187	0.02986586	5.436246	5.683657	0.1616852	31.74813	12.73338	0.1036717	631.2204	1.387868	436.7927	22.09747	34.86325	12.08321	138.782	10.57601	18.52195	7.498636	243.9155	0.02387184	0.2830048	9.35077	433.3143	1.529281	18.05616	6.44021	0	14.43682
TCGA-B5-A1MX	1473	0	0.1017224	8.701421	0.6776791	0.0231181	0.02875756	2.478313	6.342534	207.4201	3.18465	1.428993	0.02673582	26.78288	2.301961	24.86358	0.2587339	4.674239	0.04934228	7.112812	0.04294864	17.19202	0.1843812	15.40295	1.231971	0.02851961	115.7208	27.4073	0.6023831	58.93207	1.759185	29.85918	4.278038	6.915552	1.867682	218.0365	0.6429719	1.19059	2.25205	13.72985	0.02105375	0.0415993	0.1135107	179.3433	0.1856971	3.659692	0.8062181	0	0.1847846
TCGA-B5-A0JV	2616	0	0.09362177	2.625732	0.5571318	0.01489397	0	60.09155	6.505681	178.5473	0.7423339	0.4675789	0.04593253	6.384762	10.50281	23.29	0.515226	3.105409	0.768992	5.218427	0.0184466	14.65854	1.187886	10.85153	0.4256096	0.7349568	45.68854	24.2983	0.5128314	27.0986	1.386446	40.82646	1.211924	2.718926	1.192088	267.9177	0.8171274	0.4783718	1.859598	22.08796	0	0.01340029	0.1492447	186.5815	0.04407657	7.863505	0.382018	0.1315459	0.2607729
TCGA-A5-A0G5	1126	0	1.090972	11.06458	0.8071162	0.01753121	0	1.445681	0.1265724	177.3953	7.354293	4.143173	0.1486807	41.09631	8.163931	20.19644	0.05945647	2.625084	0.01781803	11.29146	0.07599515	18.43968	0	9.187584	1.076411	0.08650939	0.2779251	6.74423	0.03262904	85.17321	6.570938	121.8734	10.81392	8.969076	5.586366	646.0633	2.351102	1.766894	1.443213	0.684986	0	0.04731915	0.05270135	117.472	0.1778781	2.955281	0.9032666	0	0.1067643
TCGA-BG-A0VX	1043	0	0.127771	53.82399	1.150273	0	0	14.63295	17.46384	239.6722	10.24363	7.512252	0.1671647	210.6718	4.158516	36.06181	0.0551497	6.482542	1.217516	10.56657	0.2601431	9.957179	8.677153	6.686018	1.930947	12.05317	94.56722	32.74443	0.04413724	24.57125	4.959002	81.21741	9.63341	8.606271	4.982417	451.3012	8.074735	0.4202328	3.978834	14.55465	0.01234104	0.6461812	0.2770087	60.26469	0.3208204	2.551044	2.719619	12.80635	1.598934
TCGA-BK-A0CB	1092	0	0.2456219	25.13352	0.8049386	0.02368191	0	12.07707	3.120373	366.7886	3.745927	6.972881	1.268971	434.7363	5.265071	167.4583	0.2971705	3.345064	0.445283	44.03899	0.3959647	6.985455	0.9084125	3.004366	5.423013	0.4528348	609.3092	8.413906	1.250677	236.1127	4.339008	148.6008	8.552356	17.58337	6.693345	113.0297	3.843644	3.527737	4.11031	41.75197	0	0.2876433	0.1091599	129.4836	1.24648	5.167464	2.861275	14.64136	0.009013864
TCGA-BG-A0W2	1721	0	0.06574643	19.54572	1.791657	0.06537108	0.01626356	9.862167	11.37443	174.4015	2.534138	8.525122	0.2419229	35.3307	1.554366	27.33161	0.04434074	3.460129	0.6112534	9.088633	0.1052531	7.173723	1.867018	2.682232	1.514629	12.37093	538.9375	28.27732	0.03041713	34.45766	1.590536	44.82201	8.018917	4.643086	2.531073	310.6568	4.243969	0.695047	3.910566	23.83923	0	0.1882086	0.4611551	26.9426	0.2266203	1.409636	2.429766	0	0.7066403
TCGA-AX-A06L	1845	0	0.544427	7.634546	1.941016	1.065982	0.08287616	7.691629	6.894519	343.0415	4.565848	1.831756	1.489628	28.92191	1.286767	49.87729	0.4519049	2.175024	0.1895988	21.16302	0.4125777	12.36641	0.8097013	2.980598	2.932945	3.205427	1475.51	20.6302	0.9920014	37.69535	5.742469	32.24076	5.479484	7.512028	2.232969	260.5976	2.335256	3.541835	6.947216	49.5756	0.2426984	0.4195963	0.5607867	334.3789	0.4506601	2.394417	1.738827	0	1.166493
TCGA-BG-A0M9	2270	0	0.2491879	5.995626	1.32079	0.02086445	0	1.122885	11.69953	561.6705	1.025467	0.8747098	0.1126043	72.68573	2.829774	27.32874	0.01415221	1.961705	0.1823699	10.60745	0.09044424	8.506065	0.01584827	2.960298	0.9104469	2.651157	23.6168	14.86811	1.25236	47.75941	2.116922	57.9947	2.117614	4.881089	2.410999	345.153	2.559644	1.039864	1.087822	10.56167	0.01900133	0.03754401	0.1923461	49.09896	0.07938688	3.106539	0.9717305	0.09213904	0.4923715
TCGA-A5-A1OH	1105	0	0.1760375	67.93368	2.539524	0.02154246	4.267511	10.27076	30.91865	166.4648	6.349017	6.900579	4.002787	4.675872	3.307751	106.4457	0.1789982	2.074683	47.59734	34.69185	0.1600857	20.57942	0.3477198	15.50277	1.711609	0.8770024	18.03206	1.58756	0.09021327	57.63954	0.3448336	92.38696	86.1307	25.80165	5.649525	105.3067	8.572762	24.50918	7.862207	2.431622	0.02452351	2.204706	0.7015641	51.96544	5.154792	2.15676	1.200819	0.9988989	18.28498
TCGA-BS-A0TD	2379	0	0.04407896	3.523301	1.084545	0.01168728	0	8.186986	2.151695	313.0636	31.30176	0.6859599	1.243491	52.70136	12.60561	19.27401	0.1268384	2.319805	0.4276257	7.676763	0.1447503	14.56316	0.008877458	6.573125	1.119269	23.42925	3.075655	10.61992	0.2066473	21.84451	4.213621	50.90853	1.329349	11.16074	2.981686	360.0683	4.969294	0.4142102	0.9941975	15.44492	0.01064365	0.06309118	0.2248555	244.1079	0.1235245	7.400583	0.5337996	0.05161197	0.5071224
TCGA-EO-A22S	1872	0	0.06610286	1.986356	0.6538157	0	0	11.74945	1.211173	256.3643	4.638174	1.696106	0.5443818	42.30876	10.0973	16.04138	1.426596	9.390379	2.012421	6.054967	0.02790956	30.82474	0.06846711	31.30993	0.8992008	6.412439	7.811699	24.68143	0.4264008	27.37992	2.708118	115.6615	2.425125	3.917822	1.705924	293.02	1.133281	0.5490689	1.071831	1.721817	0.1778592	0.1892289	0.0572042	26.0151	0.1397262	18.39569	2.210559	2.056621	0.6976055
TCGA-EY-A4KR	346	1	0.1703095	71.1458	1.73413	0.02778867	0	5.439404	2.332318	201.5841	3.082637	1.580874	1.124805	81.80405	1.452093	34.56021	0.131942	2.70345	5.421303	16.29012	0.09894906	11.06572	0.0105539	13.67521	0.887984	97.58216	196.9757	40.45485	0.02586011	13.90463	51.04454	92.23	4.20018	11.35537	1.803654	600.0543	2.196862	1.40035	2.259038	1.121962	0.05061451	2.362672	0.2018805	218.6242	0.3700648	6.717488	4.657928	0	3.342329
TCGA-EY-A1GM	995	1	0.7573494	5.452523	3.806378	0	1.081573	0.6684773	13.362	233.4988	10.69633	1.353906	0.2777193	204.8985	1.977833	7.972582	0.05055063	0.9569832	1.961809	56.67493	0.1538381	20.33876	0	13.29684	0.3021815	0.0612928	59.52675	72.87624	0.01733851	7.259006	2.073904	70.98717	22.13763	2.743851	1.77706	118.2531	4.968946	52.93591	6.186316	1.229476	0.5316589	0.1452798	0.2713333	307.8195	5.524248	8.014013	0.3325628	0.8227845	1.97619
TCGA-B5-A1MR	6859	0	0.1408934	17.17391	1.196885	0.03448345	0.4289538	12.48199	1.680511	89.96747	13.97636	4.111741	2.71182	108.2484	1.850029	15.81262	0.1520342	4.653132	1.303771	7.967535	0.07474028	17.39093	0.02619303	13.41056	1.950822	0.3190534	2.432689	18.54638	0.01604513	40.37641	2.564593	145.5345	8.681766	4.946094	2.837623	168.1047	1.563416	2.425167	2.341981	0.5988224	0.07851053	4.328015	0.1278501	79.8296	0.3498817	0.7524394	2.533159	0	1.089389
TCGA-BS-A0T9	1428	1	0.07362805	64.67991	0.613225	0	0	8.755337	9.709608	431.4105	28.0189	8.877133	1.715854	497.0393	3.647583	350.6208	0.02648334	5.461152	0.5370417	30.71499	0.0402977	4.163543	5.634874	1.53048	1.266497	2.151446	1564.185	17.3432	0.3209539	19.49277	8.935686	101.5973	1.599899	3.424037	1.484387	211.4687	6.594818	0.2738704	6.214138	1.457744	0	6.358254	0.09389779	224.0332	0.3026191	4.220794	1.762785	48.50802	0.02972213
TCGA-AJ-A2QN	1069	0	1.555759	8.596371	2.291947	0.2216421	0	1.619308	13.024	132.6607	1.828368	3.252202	0.2563266	8.719621	10.72573	57.26038	0.03758457	3.762617	0.03003577	13.48829	0.3202618	10.23189	0.01402963	9.25471	1.148329	1.048143	11.9174	14.97265	0.6875331	138.051	11.48961	192.6833	4.306757	8.684437	3.05828	402.066	3.99702	7.896155	2.686237	57.50939	0.05046259	0.5317713	1.82489	38.55342	0.7808551	2.117857	3.594644	0	1.321671
TCGA-AJ-A3EL	684	0	0.4879225	38.10386	0.5631921	0	0.01664778	15.28214	3.075853	263.4073	2.936785	1.372653	0.159933	9.658624	14.78792	131.9951	0.263252	2.271925	5.096685	9.260623	0.03315067	40.23675	0	17.96614	1.175729	0	31.71856	71.83407	0.04981715	80.8356	5.134814	72.48511	14.4788	15.00256	0.7966755	238.0471	1.896777	1.252479	4.682351	63.80072	0	0.09030701	0.3781761	887.9583	0.1075002	3.905093	1.787087	0	0.8252124
TCGA-AJ-A3OL	449	1	0.05007806	3.663399	0.1217823	0	0	4.662139	1.52584	89.10836	3.262981	2.088107	0.1945062	177.3523	31.64004	18.95918	0.3197241	1.366891	0.8825824	7.91617	0.2384535	13.53292	0.02017134	12.56783	0.3255913	0.3030351	68.47464	19.5971	0.2625737	52.64283	14.36127	96.86914	0.7173791	9.278081	3.526975	218.9201	1.846458	6.183765	16.20478	0.3055153	0.006046122	1.385771	0.04656787	257.471	0.3957475	5.902499	0.7453649	0.02931815	0.4194712
TCGA-BS-A0U7	935	1	0.4464974	1.394019	1.735375	0.09381549	0	2.070777	0.661205	324.8625	3.312083	5.106458	0.07233103	848.0463	17.00351	82.00065	0.09090626	4.707855	0.1634577	29.40465	0.2655844	10.75413	0.03054027	6.49264	2.375519	1.008551	7.797557	2.963006	2.039186	328.8782	0.8251205	179.6551	6.683953	12.61337	3.828166	419.122	3.308784	7.169368	7.576021	16.98974	0.01220545	0.0602907	3.591092	44.18963	1.376836	11.65174	6.202681	0.769408	4.00953
TCGA-BG-A0MT	644	0	0.05856122	6.264651	0.3015785	0.013309	0	2.067928	36.41764	103.8525	6.025315	0.6721465	0.1641782	19.35475	17.96487	20.96946	0.1083288	0.4460764	0.002705349	4.896787	0.1236268	10.29634	0	7.383136	0.8017509	0.06567453	119.5257	21.51461	0.05573405	12.27951	1.992737	28.66347	1.053844	4.552925	1.045258	330.0674	1.632745	0.4127251	1.862572	10.25006	0	0.2754084	0.1520334	291.1626	0.07877219	3.257109	2.608149	0	0.3444679
TCGA-KP-A3W0	404	0	0.003956544	37.22906	2.553717	0.06923762	0.007829775	16.4184	2.097997	117.345	3.943252	0.9094656	0.2329382	234.5437	7.980272	65.53001	0.1963923	3.416559	1.573737	7.449984	0.1403227	7.574483	0	7.228915	0.9892662	0.3338945	2.095486	32.26573	0.0615037	69.7414	2.371601	115.5828	2.525055	6.966679	2.034043	175.7261	2.628312	3.855066	1.779033	10.79379	0.04585816	0.03397852	0.7392063	64.16458	0.1303902	4.19573	1.191006	0.111185	24.1445
TCGA-D1-A17H	852	0	0.0611525	1.993796	1.863295	0.01216068	0.01512717	3.87401	0.102431	330.3468	8.6033	3.952865	0.07500631	111.3877	4.556483	151.8098	0.016497	4.112934	0.1532594	30.33971	0.3915949	5.990059	0.1108445	4.492222	3.094657	0.030004	16.17468	15.84338	0.3564764	272.0475	5.186883	184.2747	12.69347	13.94469	5.316763	275.8691	4.36441	9.764567	6.356969	54.08224	0	0.4267034	3.009839	786.8445	1.182456	8.574436	3.023351	0.4833225	4.832285
TCGA-B5-A0JT	1682	0	0.7425759	9.236061	1.140769	0	0	4.202085	10.02783	138.6527	1.635539	1.60746	0	30.24012	1.504551	19.92682	0.1480651	3.705724	0.6786371	4.673219	0.2385524	10.77158	0.2926057	10.52904	0.8677485	5.370042	92.21481	33.54532	0.06572215	14.43732	12.15544	73.23704	2.112158	5.722328	2.087603	343.8048	3.913753	17.7057	3.858318	38.55395	0.03508205	0.2541634	0.4709299	76.60959	0.1737144	1.472353	3.001724	0	1.906099
TCGA-AX-A0IU	1087	0	0.008505713	1.407461	0.9003891	0	0	4.334185	0.4233439	233.6502	8.617643	0.5963089	0.6468237	241.6458	11.56307	8.797685	0.1468525	6.437798	15.24638	5.464614	0.1843499	48.09766	0	10.5939	1.160023	0.4173262	1.072581	12.48778	0	8.355822	2.899107	77.90156	2.983505	4.058177	2.172838	451.2211	1.247603	0.884206	1.503823	25.80084	0.07393884	0.1217441	0.1816928	214.6233	0.1544569	2.941024	0.3622929	0	1.143382
TCGA-AX-A1CA	974	0	0.3987497	21.77968	0.8099841	0.1427304	0.01972758	1.472972	1.240404	731.4521	3.79845	0.6741383	1.381664	2219.126	1.688042	23.12434	4.055389	1.539401	11.2055	18.09984	0.2848052	17.18276	0.216831	5.878649	1.126837	2.895523	65.84539	53.25695	0.1623413	30.90476	5.608273	48.82869	2.254807	4.379116	1.245523	234.1625	0.7250568	12.80438	0.6527736	9.336002	0.1733135	4.87982	0.8422449	666.2217	0.2815934	1.112778	1.141806	0.5602743	17.14299
TCGA-B5-A11H	2687	0	0.513333	4.806749	0.6111461	0	0	2.01229	1.299663	265.4618	2.489202	1.728521	0.03046578	62.25388	9.067825	28.55113	0.3931072	0.9632151	0.02945177	13.40343	0.08972422	8.035836	0.03001493	12.22315	2.09051	0.146243	27.83474	29.53893	0.2328934	20.84506	1.40777	61.43025	8.562722	13.81082	3.136361	520.1738	1.666081	0.7294042	4.174653	7.468124	0	0.09480578	0.1267071	271.3468	0.1113706	2.096402	2.889444	1.105176	0.8923914
TCGA-AJ-A3OK	485	0	4.200746	10.04212	4.732478	0.02312395	1.610831	0.3144673	4.1274	164.7961	2.689229	4.662311	0.07131356	0.8365232	1.41924	219.3158	0.03136962	6.019164	0.01880181	25.57323	0.8496436	2.550896	0.1112422	0.8177574	1.759129	0.1521431	160.0522	13.69539	0.3299599	115.7572	0.5239028	37.01108	11.13785	22.27726	9.130627	260.6003	5.979095	9.894218	6.377133	297.0466	0	0.3467485	2.63844	88.36212	0.4203682	6.05486	3.470216	0	1.173532
TCGA-EY-A72D	179	0	0.1386853	24.8136	0.3988133	0.005657171	0.007037188	92.58481	22.05566	291.069	0.5443404	1.6326	1.308491	183.02	7.068045	107.2958	0.06523272	1.041628	10.09767	6.312062	0.210197	15.82684	0	23.39264	1.308565	3.838428	0.8430302	14.86313	0.1710981	23.32423	2.950707	147.8253	1.227533	5.29816	2.020578	79.02326	1.129399	0.4260548	2.708895	3.374531	0	0.02035931	0.07256011	11.11268	0.09327458	1.273139	1.425562	0.1998601	0.7837816
TCGA-BS-A0U8	2963	0	0.05821664	4.789411	1.843239	0.1234865	0	16.60113	2.897542	502.684	1.33566	1.538044	0.9163684	6.449519	16.52942	62.39433	0.4920899	2.304605	0.4173099	10.23753	0.1147061	15.20662	0	6.688591	2.086252	2.189871	246.5417	28.59487	0.897784	92.77925	3.960937	37.46736	4.740438	9.566449	2.146605	259.7184	2.422945	2.632736	4.341608	33.60013	0	0.1805413	0.197983	88.96324	0.2871318	3.262473	1.781621	0.1363315	0.7285265
TCGA-AX-A1CE	1037	0	0.1080362	2.424002	0.5872739	0	0	5.433003	2.343885	331.1602	0.7535145	1.147842	0	7.927367	4.020287	26.21991	0.0874342	5.18702	0.235822	4.903923	0.3193008	13.75959	0	15.80846	0.9900199	0.1060143	43.32274	14.60263	0.7064151	28.39974	7.964277	25.48293	1.766944	3.24081	1.096203	424.8671	0.4038036	2.712532	0.9432574	4.340146	0.03913092	1.456142	0.4219466	24.42143	0.1089917	2.965907	0.5703789	0.5059975	0.3052839
TCGA-AP-A1DM	1700	0	1.284264	5.904328	0.3209179	0.03879287	0	41.27254	11.43652	690.4777	1.459065	1.555731	0.3090597	11.92853	13.24771	66.44503	0.3332971	2.718634	1.358936	18.54571	0.01601536	20.2	0	13.41296	2.366891	1.228324	3.648939	17.13543	1.450041	44.86052	5.642807	81.15724	4.38414	3.97727	1.740047	728.1876	0.4039814	3.852478	3.211268	3.648979	0.01177627	0.1279756	0.0673787	83.8103	0.4865416	1.39419	2.906463	0.1713124	1.259984
TCGA-B5-A11O	2609	0	0.05543049	4.441751	3.004083	0	0.203717	3.444543	2.046415	229.8539	11.8773	3.986771	0.5633291	556.5051	3.579315	57.48269	0.04272395	2.516922	1.38791	36.00421	1.310598	13.71554	0.1148261	10.36187	3.492834	35.13793	10.96409	30.38906	0.07620089	51.7564	2.723827	73.41532	22.65602	16.70664	7.146203	271.6672	2.966126	1.283599	7.242118	682.6571	0.02294517	0.01133412	1.302724	100.7423	1.352749	5.551522	2.508396	0.05563153	11.22963
TCGA-AX-A05S	413	1	0.4405649	19.76985	1.191704	0.1274326	0.03962968	3.595017	3.181812	196.9541	1.698118	1.180301	0.4175608	1690.874	3.377345	99.78569	0.2809191	2.191042	0.5504493	17.28997	0.256472	9.886166	3.436245	5.945374	0.8611683	13.48051	48.63657	14.23739	0.4150604	60.23758	9.634294	68.89531	5.100982	9.187949	3.553887	643.965	2.597475	2.822721	2.098115	23.62305	0.02901335	0.458611	0.6512376	301.4674	0.1885594	5.915631	1.648607	4.642709	0.8003114
TCGA-BG-A0YV	382	0	0.1911375	15.6858	0.6657236	0.01322061	0	5.164177	1.272675	174.2834	9.893132	1.732366	2.660371	9.828324	3.489671	15.19914	0.1614141	2.250098	1.429687	7.40719	0.1883022	12.52338	0	9.125381	0.4186343	23.56736	2.997117	45.4339	0.04306081	7.233991	3.652964	90.46791	4.846718	4.471985	1.71289	699.43	1.370053	2.284197	2.212987	1.434891	0.01204007	0.4757902	0.1748696	465.7455	0.1173736	1.006844	0.8566685	0.05838328	5.776807
TCGA-AX-A1C4	404	0	0.0284483	1.037226	0.3988138	0	0	46.42505	9.884216	388.1145	0.2427996	0.7743826	0.02616985	8.779567	21.87673	15.50442	1.005353	4.289641	5.241455	4.840156	0.03503288	18.53748	0	32.77143	0.4238097	0.1116635	30.63611	22.74988	0.04738107	28.63746	5.784396	143.0732	0.8711532	5.92735	1.748906	773.6247	0.8535165	0.2631518	0.8538075	0.9725733	0	0.07125768	0.06802518	8.574264	0.09088303	7.077304	5.185486	0	0.3100678
TCGA-AX-A060	1075	0	0.08459239	20.25744	0.08563742	0	0	5.301642	25.51098	363.9339	0.3153048	0.4521558	0.007981261	1040.664	19.75815	8.007791	0.1755411	1.523039	0.1052129	4.362346	0.05769523	7.63626	0.007863149	6.291839	0.283824	0.3064955	7.598334	14.07479	0.3130887	13.22388	1.636656	25.10889	39.33628	2.572625	1.506928	255.4753	0.891347	0.2636978	3.536618	1.249377	0.009427545	0.7357874	0.03526866	21.22945	0.03501151	4.632802	2.969616	2.377177	0.7486337
TCGA-PG-A914	687	0	0.3191152	5.648418	7.480417	0	0	14.23378	0.3190157	199.5425	2.784097	0.5543545	0.4348991	111.2934	3.917191	6.940022	1.235828	0.5598172	9.286404	3.741142	0.1187663	18.15094	0.008569263	10.32853	0.3180245	12.2404	0.1788481	56.05378	0.01837253	8.687679	2.119795	68.29907	1.675561	3.945875	2.497237	259.0621	1.414104	6.459757	0.890028	2.639882	0.071919	2.79129	0.1028723	301.01	0.3720166	4.488922	1.345281	0	10.50314
TCGA-AX-A1CF	2337	0	0.4017619	20.48915	1.083758	0.01304386	0.03245159	0.8718339	1.4754	210.3315	4.397355	1.899964	1.971116	43.60076	7.373092	27.42291	0.238884	2.100781	0.07158922	24.22519	1.227794	19.35661	0.01981578	49.52691	1.239112	3.604504	14.49573	14.69229	0.4551975	32.81257	1.573994	47.69656	2.73334	4.76237	2.414271	105.9053	2.494748	1.99362	0.7695591	22.00575	0.04751637	2.11243	3.147395	135.7442	1.246275	5.446865	7.765413	0	47.55271
TCGA-AJ-A3EK	446	0	0.1850737	13.92813	1.265747	0.007010175	0	21.20039	7.043542	252.446	2.766051	3.891661	0.8053139	31.34464	4.24836	28.76889	0.394661	5.114178	1.702843	11.69897	0.06945841	25.17327	0.03727365	20.82879	0.6199171	0.3978122	13.68053	7.934007	0.2837792	96.0616	2.710375	99.80976	20.02293	11.8455	4.674521	416.6527	3.055426	2.888212	3.664555	19.20373	0.07661032	0.08199285	0.165779	73.86186	0.3526754	4.984832	7.308925	0	0.3522063
[truncated: 173 more columns]
