# Supplementary material for: Establishing a Prognostic Signature Based on Epithelial–Mesenchymal Transition-Related Genes for Endometrial Cancer Patients
Source: Front Immunol. 2022 Jan 14;12:805883. doi: 10.3389/fimmu.2021.805883 (PMC8795518; doi:10.3389/fimmu.2021.805883)
Supplement: Supplementary file 5 [file DataSheet_1.zip › raw data/test.data.txt]

id	futime	fustat	WISP2	CTHRC1	TGFBR3	KLF17	SOX3	ETV4	MYCN	KRT18	RUNX3	FBN1	SALL4	S100A9	NR4A1	MGP	TERT	MITF	HMGA2	EHD2	KL	TACC3	CDX2	FOXM1	HIC1	CXCL5	CXCL14	MEST	GRIN1	ACTA2	ITGB6	FLNA	CCND2	CAV1	KDR	CD24	THBD	GAS1	SNAI2	SFRP4	MMP8	PCOLCE2	TNXB	ISG15	GLI2	KLF4	SETD7	SPRR2A	WT1
TCGA-AX-A05W	6.71232876712329	0	0.09870481	4.225288	0.1634915	0	0.02056118	3.529557	3.898343	334.2683	3.209501	0.132145	0.07646268	134.2695	4.412618	6.089105	0.2578655	0.9605113	0.03527892	4.709569	0.01023586	10.7897	0.8600305	2.487796	0.7978615	0.4587987	669.0614	18.57882	0.1345919	11.30964	1.843942	9.949581	0.8713393	1.730577	0.4340958	237.6236	2.50009	0.06407277	2.460625	0.9113375	0.00752654	0.2305068	0.02650067	590.7311	0.08385497	1.803346	0.8906813	1.824841	0.6605898
TCGA-BG-A187	1.22739726027397	0	0	1.6538	0.6537309	0.01172608	0	2.290195	1.834308	129.9721	2.28095	2.110442	0.4249139	8.526388	13.21113	7.345657	0.5647141	1.628234	0.2121391	12.15701	0.09440008	6.928938	0.1870456	8.086305	1.978809	4.09384	27.75421	20.62855	0.4528597	50.95377	2.119581	154.5229	2.051942	6.259971	1.560317	118.3941	1.670866	0.7792226	0.8527001	88.46677	0	0.3481535	0.8718576	81.92527	0.3420594	3.230945	1.456333	0.05178332	0.4284682
TCGA-AP-A5FX	3.01095890410959	1	0.04839916	13.40821	8.366663	0.04277586	0.02128426	0.2079332	11.80777	203.9434	1.237746	0.8157485	0.01319195	4.874447	3.793035	17.90486	0.2205107	1.984856	0.1773808	6.035952	0.121852	14.92775	0	8.507736	0.5583221	0.1477571	19.99136	22.49443	1.118582	50.64344	3.632176	26.70021	4.17307	4.035654	1.677618	293.8616	1.095179	1.449698	1.408567	7.472813	0	0.007697197	0.1148741	314.3261	0.213393	2.37189	1.682321	0	0.3060913
TCGA-EO-A3KU	1.85479452054795	0	0.026017	25.24683	2.736217	0	0	16.83565	3.207394	179.655	8.526682	1.476932	6.42688	204.3355	25.07255	9.281029	0.4211135	3.693325	20.51677	3.620479	0.6048932	20.87188	0.01257551	11.66554	0.8023497	25.85686	9.356774	33.22178	0.007703413	7.440654	2.299485	67.82789	16.31064	2.844518	1.664657	308.2894	1.469682	4.684884	1.953514	0.7978128	0.1507745	1.295907	0.2106896	534.6509	0.6089327	2.75544	1.84012	0.1462236	11.01505
TCGA-AX-A2IO	5.41095890410959	0	0.06960117	8.198594	2.807718	0.2768152	0	5.562601	2.947875	233.2006	2.155753	2.183369	0.7042941	4.656493	15.18374	68.83748	0.8824805	3.620825	1.882192	19.36452	0.5228364	19.07874	0	9.809959	1.838602	0.1365971	2.98411	23.69365	0.2447238	258.2373	8.200805	147.8972	10.46904	20.98828	2.935648	244.3267	4.492794	3.755635	2.506694	143.8025	0.02520967	0.09962167	1.278732	250.8578	0.7723841	4.251822	2.008577	0.3667314	7.838939
TCGA-A5-A0G9	6.95890410958904	0	0.1861831	6.639048	0.2840905	0.01410439	0.08772518	2.717968	4.803045	252.0243	2.997432	4.254646	0	501.7653	2.530396	10.19097	0.1722044	1.553274	0.07454277	7.474588	0.04367173	9.443713	0.117848	5.363484	0.8714525	7.603741	131.6329	15.55309	0.7481554	24.75751	2.014574	78.03768	1.314274	2.412511	0.7620023	231.7696	1.268187	0.1718321	0.8514802	1.506319	0.01284493	0.4060768	0.1017596	135.7642	0.1908112	1.822435	0.4887016	0.6851473	0.1395797
TCGA-K6-A3WQ	1.16986301369863	1	0.855755	14.90762	2.804203	0.00701748	0	11.52495	11.76273	199.6983	1.369893	0.7758592	2.142528	41.6587	2.954663	65.45727	0.152317	2.239021	7.625843	12.15362	0.1477529	8.199009	0	4.758523	0.5473963	0.337627	10.12368	105.3466	0.00326523	11.18548	0.5633777	47.25427	34.95461	9.866286	2.239649	199.4766	0.9357636	1.919709	1.983425	0.9627103	0.01278169	0.7955281	0.05203572	1150.903	0.3411759	1.261018	1.05943	0.09296924	0.6998047
TCGA-AX-A0J1	6.44931506849315	0	1.273191	15.30673	1.614808	0.07740671	0	8.477351	6.147497	324.415	1.509283	1.257813	0.2486666	8.400707	4.490617	49.24046	2.49396	2.268724	0.4327021	9.112455	0.08788121	23.84126	0.009799467	12.03804	1.145841	0.2705626	10.92156	25.50428	1.638787	71.28561	4.797392	67.31216	3.916867	4.799314	2.63309	475.7344	1.445079	2.800533	1.61078	14.50623	0	3.447368	0.5274438	38.4209	0.1854409	4.912562	5.001281	0	0.86424
TCGA-FI-A2EU	8.05753424657534	0	0.09689379	14.73721	2.520507	0.02371462	0	7.091567	2.439821	127.9424	36.56708	0.2890113	0.3108244	21.29714	0.5496264	6.68226	0.1045555	1.187099	0.1807695	12.84194	0.1321705	60.47636	0.3692708	9.980389	0.3342553	0.01462775	0.1879758	10.49383	0.0110344	5.249289	6.143738	72.81946	0.9700179	3.128633	1.281203	219.9943	0.8492995	8.877487	2.391503	1.070722	0.04319398	1.557553	0.05227902	436.4776	0.2305915	3.277248	4.316515	0.1047256	108.0991
TCGA-BK-A26L	2.01095890410959	0	0.06346286	38.36652	1.646209	0	0	16.06688	1.174372	112.4422	5.567834	4.713859	0.6832628	88.62969	4.59803	84.28762	0.08369906	3.564565	10.49157	32.84907	0.2778732	11.85299	0	13.00539	2.55583	1.812898	5.548571	21.56233	0.005219671	65.46578	3.746029	208.403	16.71504	10.91899	4.999959	354.3845	3.137066	3.814224	9.69658	13.04213	0.02043233	0.5853861	0.2810213	59.06061	0.9532483	2.543766	3.43256	0.1981561	2.707037
TCGA-D1-A0ZO	1.64931506849315	0	0.3469131	3.843185	6.123836	0.0551892	0.03432606	1.13777	1.311587	198.8539	3.065883	2.989006	0.1276514	8.08584	5.560547	57.52274	0.01871722	7.993651	0.4263001	25.54741	0.4357529	6.213877	1.07946	4.135639	2.637355	1.259555	30.0755	14.85998	0.6805069	194.4756	1.338725	191.4811	9.868791	21.57851	8.123603	216.1641	4.121233	12.04142	2.78278	162.2551	0	0.1241361	5.679541	327.5263	0.6999624	10.38957	3.147754	0	8.244952
TCGA-BS-A0TC	7.12876712328767	0	0.06746351	4.204652	0.6133526	0	0	5.569024	1.621489	388.1896	9.072231	0.2767104	0.5332587	559.8655	5.328052	12.93153	0.04044336	1.962116	0.3660283	5.129954	0.05907802	4.878787	0.1358708	2.903759	0.6308844	24.96509	5.652585	11.94858	0.2053025	10.6819	3.124657	43.25272	0.9233901	3.741048	1.568895	455.6912	1.117666	0.3037701	1.014423	7.755309	0	0.04291644	0.03106862	127.3908	0.05041494	6.745001	0.4695335	0.3686335	0.1815575
TCGA-FI-A2EY	2.41095890410959	1	0.5033735	1.099552	0.7948527	0	0	4.672019	0.1389817	415.4515	0.351796	0.2597498	0.3799448	535.029	3.575819	5.636627	0.2559198	1.233421	2.584136	4.307976	0.02384166	7.172039	0.02924392	4.025496	0.6303702	0.9499088	8.886645	30.01222	0.02149682	31.49979	2.597837	27.66178	0.2829579	3.212916	0.6355541	154.9666	0.7099418	0.3922885	0.824048	0.5616	0.02804966	0.4225948	0.04012199	179.7914	0.201828	0.1778996	0.2875856	0.1360152	0.01172316
TCGA-B5-A11F	15.4821917808219	0	0.7614188	29.92386	1.72619	0.0153331	0	29.57406	2.527704	267.4898	5.508759	2.433734	0.2127906	14.89328	8.732903	15.1537	0.3536113	3.223666	1.586447	7.880986	0.1709143	11.22244	6.289249	6.477494	0.9651324	1.702409	94.58171	49.27267	0.0428069	29.67388	3.942133	97.93437	7.868284	18.19409	1.848524	290.6053	3.201308	0.4075665	3.05046	2.915623	0	0.1103631	0.2273947	173.0222	0.2268806	5.44501	2.104401	0	0.3618395
TCGA-BK-A13B	2.64657534246575	0	0.2712116	7.302189	0.4058743	0	0	5.5948	2.220491	263.9228	1.153343	0.9125069	0	687.0687	48.92802	25.7289	0.01800967	3.637702	0.4263765	4.222323	0.08221184	7.121923	0.9831914	3.792639	0.4716453	0.2129086	24.15055	15.47405	0.9204012	18.18783	2.841051	15.28745	1.631987	4.24624	2.503674	981.1165	2.372183	0.1323299	6.857894	1.187279	0.01813539	0.04777736	0.06651461	93.98751	0.08699403	6.06057	3.360312	13.89452	0.1465382
TCGA-A5-A2K2	9.84931506849315	0	0.0434414	20.10302	1.949907	0	0	2.459564	0.06467979	202.8139	1.679726	0.5659854	2.344445	16.16716	12.02944	7.889625	0.1875057	7.423631	0.01092624	17.05583	0.4327252	35.89419	0	8.205531	0.2105341	0.6536351	0.6817086	13.15557	0.01429181	4.630565	4.674596	91.75408	0.8700548	2.202807	2.270181	756.9825	1.041506	0.3061643	0.4319625	0.2733606	0.02097941	0.5526989	0.09233464	849.6514	0.02272439	1.859524	1.141997	0	0.1344457
TCGA-DF-A2KV	7.44383561643836	0	0.06688675	10.28868	0.4386628	0	0	4.454866	0.2166849	259.8789	6.992007	0.1755665	0.03786444	253.6142	1.029332	20.04396	0.7994844	1.613992	0.04159566	2.475906	0.01520644	22.34984	0	6.403056	0.610038	51.07407	8.291766	21.67665	0.5217751	7.450468	7.135663	31.21594	1.471716	2.505031	1.429005	666.4499	1.016634	0.2266353	0.4941404	1.705685	0	0.07364344	0.03444833	231.9843	0.04498554	2.402398	1.211783	0	0.3925501
TCGA-AJ-A3TW	1.40547945205479	0	1.025053	7.083361	3.632952	0.006200465	0	6.851562	0.02984421	246.9661	2.631123	0.2599449	0.8031259	71.09368	1.120377	6.591374	0.391133	5.001182	13.83269	15.32605	0.04991644	28.55544	0.004709766	20.48361	0.2274664	2.317706	0.1081267	80.0567	0.0634716	5.489953	3.292106	34.91523	2.17817	32.3117	1.249993	56.6613	2.754481	0.2952908	0.5870036	0.2691855	0.372688	0.1171514	0.03727899	187.9745	0.01834939	1.024005	1.283455	0	0.198243
TCGA-AP-A1E0	5.01917808219178	0	0.07078822	80.25179	2.880356	0	0	14.42404	2.469287	204.0071	1.394551	2.410613	0.1543555	4.617087	9.844013	68.28942	2.25762	6.45966	2.095834	15.50916	0.1162303	26.19025	1.054994	25.88632	1.792649	15.29738	132.3302	49.32065	0.2212422	97.18622	1.349668	130.738	5.22766	6.929457	2.64771	224.9819	2.269216	3.824884	2.145998	20.83809	0.01139539	0.078805	0.7197016	111.959	0.2486275	2.965872	3.017973	0.05525719	0.9715753
TCGA-D1-A2G0	4.06575342465753	0	0	1.143694	1.273273	0	0	4.963866	3.122523	507.2432	2.151162	0.3685662	0.03704983	13.38575	1.155	5.435313	0.2498964	1.701287	4.317538	2.109423	0.02479881	30.10493	4.98246	12.6125	0.4670154	6.353124	3.936068	22.92683	0.4211103	7.63812	0.4733659	77.95884	2.396586	18.2576	1.165886	542.3808	0.5492554	4.21343	0.6043868	1.077889	0	0.9800035	0.5296847	124.7971	0.1015794	1.761322	0.8811754	0.1414757	0.3597172
TCGA-EO-A3AV	2.92876712328767	0	0.09927231	4.705312	0.6901638	0.007896445	0	4.290845	0.7981539	743.4571	3.055624	1.678328	0.1643787	105.0225	4.646509	35.62883	0.3052978	2.36823	0.9550504	34.87041	0.02933991	24.04205	6.957683	14.73131	0.8934465	348.8409	0.5257713	11.94813	0.1175748	82.79644	12.68274	155.9408	6.017717	8.818669	2.216014	242.7033	2.015688	0.5597174	1.549298	1.474102	0.05753058	0.1136725	0.08070871	1872.445	0.1836089	7.534026	2.824863	0.06974265	0.2103895
TCGA-E6-A1LX	1.94794520547945	0	0.7743038	2.112129	0.588719	0	0	20.38911	24.85302	334.3024	1.390034	1.296394	1.053797	9.24806	4.388867	18.45851	1.625278	3.084923	0.6654286	11.59551	0.06269736	28.3346	0.05126926	29.40917	0.7493577	2.58128	5.457178	14.2835	1.052106	56.09686	1.462735	39.83561	1.646186	4.814764	2.48169	244.8366	0.9129086	1.233455	4.167369	9.860397	0.01536736	0.136637	0.0777801	18.11577	0.2853523	3.205499	3.54599	0	0.2183712
TCGA-AP-A0LS	7.95616438356164	0	0.05592866	1.90471	1.435535	0.01271071	0	10.66923	3.777831	1653.638	9.898715	0.5576619	0.284196	7.862885	12.34014	16.60354	0.3621065	0.5975394	0.4599044	10.48951	0.01574258	28.3726	0	16.13335	0.6724495	0.1568055	31.97884	15.01312	0.2543143	13.29204	4.657722	17.72735	2.619044	10.4709	1.017344	560.3224	0.7167182	5.57471	2.720582	1.887223	0.01157569	0.06861592	0.02292614	45.83864	0.1558358	4.589897	0.7206742	0.0561315	0.3580106
TCGA-BK-A0C9	2.99178082191781	0	0.4468009	2.032815	0.2954287	0	0	1.453375	11.84128	292.0787	2.952264	1.222768	0.02435651	67.54115	3.152432	17.20368	0.3428485	1.278854	0.05137274	12.10239	0.04890812	15.72013	0.04799213	7.12714	2.165373	0.3897234	48.25393	21.08096	1.469933	69.92773	0.9024514	113.1949	2.128324	4.373733	1.41438	122.5778	2.383127	1.189601	2.318922	41.40525	0	0.08526878	0.8831975	156.4003	0.3873132	4.473873	0.9311184	0.2092633	0.3246558
TCGA-B5-A0JN	6.6986301369863	0	0.07896156	4.701701	0.6464472	0	0.01803005	6.345293	1.453422	92.36155	0.6120451	0.8629587	0.4507246	10.59167	1.66306	9.131357	1.143717	1.577285	8.728863	3.983281	0.1047177	36.05226	0	18.43735	0.6679258	4.559621	0.505517	28.47091	0.006744188	6.046887	12.61434	100.2741	1.251266	8.945882	1.505712	715.4239	0.7436595	1.482221	1.425219	1.061338	0.03960003	0.9954402	0.1181284	179.1178	0.2205967	1.285751	1.331621	0.3627117	0.3457228
TCGA-D1-A162	3.13698630136986	0	0.5295225	10.371	1.302869	0	0.9081756	0.7677929	14.76569	143.1064	2.167345	0.8076204	0.1623708	91.42292	5.995804	32.39887	2.733165	2.701232	0.09417992	6.106999	0.1565003	10.39721	0.03199359	14.48257	0.9162683	6.876201	7.211533	9.720192	0.2613119	51.08967	3.29158	72.84725	3.599285	3.67224	3.357165	371.2756	3.220179	5.597916	1.830028	37.38847	0.06393134	0.2905349	0.883517	73.63864	0.3086522	7.412632	1.775299	0.3720101	1.058099
TCGA-DI-A2QT	1.03287671232877	1	3.140876	5.488169	0.501667	0.007189513	0	1.953353	0.2076283	133.6002	1.811579	0.6771194	0.2605238	68.89655	3.172126	12.35127	0.3901277	3.533186	0.00584571	7.304536	0.213706	14.35174	0.02730515	7.678061	0.4830789	0.026608	19.433	38.92043	0.03010749	23.62585	2.609744	33.0946	4.126534	4.119364	1.553679	432.7631	0.6793102	0.4936833	1.055482	4.731796	0.006547518	1.034959	0.2780836	787.3371	0.197566	1.236563	1.216427	0.349244	0.8866227
TCGA-AP-A053	9.21917808219178	1	0.1450788	20.52254	1.297095	0.04327517	0	11.15661	1.492766	176.9963	0.5991358	0.9310311	0.2113106	70.60433	9.051544	31.38778	0.3913765	1.645098	0.6744086	8.968499	0.223323	12.2529	0.9970892	23.85007	0.384358	0.1957499	39.58499	31.7061	0.02684788	45.37374	3.900504	185.4511	2.240257	3.629121	2.742074	368.4793	1.659745	3.770394	1.088548	5.523489	0.05254782	0.350417	0.3469105	118.1862	0.1097714	13.15817	1.327423	19.62027	0.614936
TCGA-AX-A05Y	7.35342465753425	0	0.4656213	14.94091	0.1567226	0.0217865	0.1355056	0.6240772	14.52356	189.6539	19.65117	0.5565156	0.02519584	10.87633	12.9975	5.402284	0.43594	1.858731	0.01550005	4.607847	0.0607122	14.09098	0.2399554	12.47588	0.4921671	3.440241	27.44083	13.35989	0.187539	12.95764	0.58481	78.54383	0.4431925	2.222538	0.741096	115.7009	1.087366	0.3498748	1.19568	2.846959	0	0.08820714	0.06985959	376.152	0.1335533	4.81913	1.026928	0	1.683363
TCGA-E6-A1LZ	6.59178082191781	0	0.3597829	1.673552	1.405926	0.0279203	0.08682804	4.859275	0.4199581	371.3791	1.159653	0.4083194	0.4735795	896.0772	4.997053	12.45523	0.6344278	4.010579	0.008513128	7.944095	0.06916018	24.22488	0.2438895	9.368177	0.6846415	2.479957	9.184472	19.55637	0.006495651	26.30929	1.443911	61.79582	1.593979	5.054081	2.974938	687.4502	2.074301	0.0927681	0.7470027	0.01212125	0	0.8289683	0.08673023	127.8797	0.07672429	0.668958	1.268937	1.787825	0.3613212
TCGA-AX-A0IS	5.09041095890411	1	0.245522	18.37073	0.9934483	0	0	6.671974	2.568225	218.8581	0.9753122	4.47728	0.2688784	22.93589	21.87123	16.63319	0.3406321	7.268302	0.7627739	6.958419	0.3369042	9.253178	3.348328	4.930223	1.233589	18.82672	1246.586	36.80115	0.2141965	40.47336	1.944389	17.14467	3.722611	7.789458	1.800378	640.8346	5.123418	0.06179923	8.651106	1.065874	0.01270407	0.200812	0.04473057	60.73923	0.2358985	8.116997	2.576782	0.3080155	0.2442407
TCGA-KP-A3W4	1.51780821917808	1	0.3972251	28.79073	2.434468	0.03133545	0.03897946	15.25934	0.6912788	182.7061	19.62371	2.91456	0.4952676	27.20591	13.97812	65.61821	0.03542436	3.457697	6.768786	12.07947	0.3686936	29.09674	0	4.71965	1.318961	2.699543	36.55371	57.37107	0.009720247	81.52174	4.509179	75.91538	7.491663	11.80925	6.904942	402.9628	2.980667	3.054049	7.337568	16.31107	0	0.1174704	1.194233	847.4859	0.2759905	4.111433	1.334848	0.04612661	4.28576
TCGA-B5-A11X	1.63287671232877	0	0.04687288	17.35279	0.4237664	0.01491369	0	18.24035	0.01794572	778.5895	18.99588	9.965932	0.01149834	17.56112	6.07448	263.1646	1.598304	1.162014	0.3031537	16.65205	0.5171889	21.85241	1.064849	20.81677	2.021443	0.07359301	252.5773	24.31032	0	96.96839	0.2203623	115.1642	5.597892	8.579391	7.796139	33.01955	5.022898	2.114231	6.875303	6.345101	0	2.146886	1.6349	538.5265	1.046629	27.53958	2.12737	0.9879006	0.2270594
TCGA-A5-A7WK	1.53424657534247	0	0.1048157	139.8017	2.217475	0	0.05045458	4.346195	2.093251	120.5046	0.533471	0.6388683	0.3717852	5.771351	9.336698	36.92568	0.1069901	5.810538	3.36753	6.992288	0.06139838	55.12981	0	13.56033	0.5255748	0.05559679	0.8573447	22.9954	0.3459989	18.92117	2.11091	67.71424	1.297287	5.444386	2.186795	503.1563	0.5837866	2.296008	2.083798	0.5752186	0.02462559	0.1013683	0.07135164	183.6008	0.03238967	2.186563	2.289554	0	5.372475
TCGA-AP-A0LJ	3.89315068493151	0	0.6933323	5.863978	0.9174258	0	0.02143852	9.694086	9.290706	244.3325	5.726544	1.555946	0.01328755	52.37092	2.544551	11.53235	0.1519692	2.145527	0.3012806	16.13458	0.1067262	7.86101	1.374546	3.315408	2.735307	22.09032	90.79067	26.55508	0.3528419	41.42874	2.020239	48.21038	3.02337	3.926101	1.569078	158.746	1.720335	0.419928	1.70253	111.7823	0	0.1085417	1.132889	93.48614	0.4298791	3.450893	1.217568	0.304433	0.7609345
TCGA-AJ-A23M	1.68767123287671	1	0.2088287	8.50414	4.50245	0.01328874	0.2148953	14.31503	2.590446	247.4442	8.610255	0.9043317	0.2458923	166.2839	5.11604	86.44614	0.5047647	1.25521	16.24789	7.477175	0.345628	26.97956	0	26.88873	1.323953	1.459033	0.2317354	23.7639	0.01854973	26.4872	1.413736	113.5674	2.145172	4.923125	3.343719	387.0381	1.873278	30.45099	1.312755	8.965243	0.02420421	0.4901978	0.8442316	86.43839	0.8876467	2.353828	1.282654	0.2347364	49.47727
TCGA-PG-A917	0.580821917808219	0	0.09767266	1.02365	1.953148	0.02453433	0.03051926	2.477509	43.64377	134.7838	2.71172	0.7606588	0	12.51438	3.871561	39.92697	0.1164902	2.620015	0.001662381	4.360076	0.07596615	9.849235	0.00621195	3.679605	0.8400475	0.2724006	2.891171	12.43514	0.05707904	77.29068	1.139909	67.65845	7.609786	3.726056	1.824592	486.9953	1.451964	2.436478	1.088409	58.77372	0	0.1250851	0.8571823	263.0152	0.07260584	2.183374	3.602751	0	1.905016
TCGA-EY-A1GR	1.46849315068493	0	0.1700399	36.70119	3.595929	0.07889895	0.4206242	1.937204	8.625933	221.2283	6.59305	2.032982	0.1824915	63.73062	1.431933	6.726433	0.007645228	0.7359316	0.1489239	16.84906	0.069799	20.5428	0.02568441	16.57545	0.1436337	0.05561918	126.9381	25.52094	0.01048904	12.71946	0.5662448	40.77147	0.9417998	4.279455	1.076923	181.4087	2.344676	20.95951	1.500073	10.67715	0.05132399	0.6693002	0.05195408	829.9232	0.2048995	1.340629	0.3651778	0	0.5577132
TCGA-AX-A064	4.15616438356164	0	0.2599397	7.290314	0.8049322	0.04865049	0	19.17255	5.385807	368.4572	7.173371	1.750259	2.00674	50.15891	2.119391	27.61931	3.101932	1.852969	1.750404	11.1244	0.1355738	13.04373	8.8505	6.016498	1.042676	23.40687	6.941378	13.10762	0.5319706	60.93993	3.282756	25.23395	7.44916	7.873716	2.068637	435.4312	1.390162	1.939755	2.336268	15.90412	0.1329186	0.2626288	0.1511254	63.30691	0.2468129	2.060692	1.860822	0	0.4999716
TCGA-BS-A0VI	7.24931506849315	0	0.285746	8.334646	0.7902686	0	0	20.28214	0.7840372	501.9296	2.150318	3.944504	0.07009609	138.2189	0.6308439	301.4155	0.1130583	2.466818	1.269017	23.69145	0.02815073	7.362152	0.3798232	1.278327	4.938604	0.09346605	747.6834	8.328969	0.6134006	149.7436	6.388473	49.27656	4.766212	7.182754	1.182484	202.2279	0.8082345	1.778916	4.303583	12.57789	0	0.09543206	0.02429411	142.0279	0.3971764	0.8687362	1.305749	3.078131	0.1384197
TCGA-EO-A3AU	4.22739726027397	0	0.03079678	8.48925	1.505415	0.01399815	0	15.2129	4.278389	262.9285	2.795587	4.33178	0.2967929	3205.955	27.72984	85.57215	0.156665	3.91182	1.613361	7.630557	0.1820397	13.70639	0.05848016	18.34004	0.6783969	1.66644	105.1988	18.0149	0.04885	53.04417	7.580483	70.06719	3.662048	5.899953	4.821175	591.2848	2.639933	2.697598	6.021099	9.82671	0.0509927	0.1637261	0.1009932	400.5723	0.2515122	20.09941	3.428214	33.56661	0.8151858
TCGA-BK-A13C	2.08219178082192	0	0.4680831	1.615746	66.98503	0	0	1.740276	18.36902	129.1605	0.4361765	1.390596	0.01104087	3.263696	3.011667	11.28145	0.0485669	2.636735	0.002910924	6.388953	0.2039656	6.263988	0	4.987986	0.3815676	2.03162	70.96726	7.677761	1.95233	21.67046	4.958374	22.41636	1.271748	7.381293	4.699321	87.93662	21.90017	0.5868297	0.8645164	15.60466	0	0.01288418	0.3156926	99.09826	0.1513535	2.414015	2.04273	0	0.3706435
TCGA-EY-A548	1.17808219178082	0	0.2958231	3.492334	1.49981	0	0.04084306	4.384355	44.63839	175.6333	3.00019	0.5762083	0.004219075	11.99653	3.511285	24.85972	0.02598259	2.086624	1.001123	4.446104	0.09827456	6.640344	0	3.053212	0.4416546	0.4253037	58.80099	20.38206	0.4761472	14.51295	0.3557721	13.9125	2.152181	3.970711	1.70269	220.9894	1.138352	0.1757609	1.02862	43.40908	0	0.3495661	0.1623108	216.3898	0.04164271	5.680003	3.342763	0.04833191	0.5290482
TCGA-BG-A222	0.797260273972603	0	0.5735362	30.02626	0.3675586	0.04866234	0	7.803949	0.7758623	99.21509	2.913839	4.044605	0.131314	700.1513	3.571469	10.47884	0.2475549	3.532091	0.1038628	11.55433	0.05273599	11.82741	0.009240769	14.81943	0.5167673	0.9004834	0.3471535	14.1554	1.069861	22.13449	67.52262	137.9713	2.219326	2.930035	2.66554	989.0726	1.436851	0.6063213	1.318644	0.3168923	0.03323774	0.03283659	0.1389717	182.3651	0.1131501	5.84005	5.102084	0.2686209	0.2593077
TCGA-B5-A1MV	4.28767123287671	0	0.1450887	2.238051	1.436242	0.08078582	0	20.84712	11.1236	178.3698	3.706906	1.694536	0.3203242	429.9799	3.20974	28.15165	1.111585	2.391206	0.9735605	11.35703	0.2072579	13.79947	0.008766217	12.51684	1.417208	18.09565	2.61631	34.33972	0.7034625	65.07047	12.95425	108.9117	4.655004	7.727899	4.670504	313.8566	2.814064	2.057881	2.581025	28.99967	0.01051028	0.04153373	0.8603966	31.95319	0.1610091	4.532841	3.417131	5.861001	1.344166
TCGA-A5-A0R8	1.63287671232877	0	0.1004275	4.122488	1.912004	0.01452424	0.2348749	1.512905	0.2272022	466.9919	8.083621	0.8977829	0.1903673	109.3931	0.8228584	68.25617	0.1477753	2.023096	0.4635225	13.57423	0.2248586	15.35352	0	3.295318	1.413394	9.568109	18.46646	12.54968	0.1216462	72.65246	6.845989	44.25527	4.949746	6.383489	2.833584	413.2725	4.12809	1.093855	1.514518	54.46706	0	0.05227057	0.4919248	326.0035	0.17807	2.622385	1.075122	0	1.99017
TCGA-BS-A0U5	8.04109589041096	0	0.153752	9.654436	1.422293	0.2174211	0.4056886	26.48104	22.79399	325.8821	33.47852	1.202974	1.110549	12.46165	4.082607	19.66913	0.0737376	2.632175	1.052409	6.702472	0.1346411	8.010074	0.04128733	5.445339	1.154446	3.319238	71.34903	30.18043	0.1201345	25.32837	4.691704	66.65566	2.169835	9.130529	1.801382	340.6201	1.31502	0.7675544	2.554287	6.123595	0	0.02445207	0.3730963	53.47683	0.2240504	3.197681	1.788571	0	0.9206533
TCGA-D1-A103	1.83287671232877	0	0.1163153	3.710752	9.87935	0	1.007044	1.084204	25.56439	176.2473	2.073513	1.04863	0.05349976	55.91592	14.14663	19.04512	0.02353363	2.617742	0.3220689	8.35341	0.2076943	10.31731	0.02635402	8.736623	1.013785	1.11285	10.3956	12.3386	0.2798249	42.43091	4.744892	78.77006	3.394885	8.4627	3.118296	414.8472	2.590865	7.121681	1.555049	18.6575	0	0.02081059	0.989685	401.8895	0.2004628	9.173834	1.725173	0	1.082879
TCGA-BS-A0V4	4.95890410958904	0	0.1630295	4.242128	0.3109515	0	0	15.90931	0.7975553	623.3231	0.4288961	1.666098	0.02221812	99.14109	0.5875009	53.71271	0.1270538	1.072498	0.360255	20.15923	0.07138273	5.390446	0.2188932	0.3867694	1.530133	0.1955291	17.77144	5.377427	0.6503265	47.1259	2.661272	11.8059	2.319674	3.249261	0.8577333	149.4425	1.207721	0.1914986	0.2570029	7.293787	0	0	0.08662975	488.9732	0.1340137	1.035684	0.2723172	0	0.1096861
TCGA-QS-A8F1	0.36986301369863	1	0.6126503	9.840883	1.062298	0.01476734	0.09184849	19.84312	1.83027	358.1248	8.484705	0.987677	0.1821681	80.45317	0.785926	101.7414	0.04006632	0.5978031	1.15869	11.38529	0	21.54588	0	0.8399778	0.8781976	0.03643541	2.411323	15.90473	0.02748493	18.58932	0.2545664	93.6743	1.537557	2.197425	0.4062964	260.8773	0.4050901	2.17526	0.992809	0.8975478	0.04034601	0.2125818	0.1479758	134.9302	0.06243118	0.3159096	0.6146708	0.1956412	5.204842
TCGA-BG-A0LW	1.55068493150685	0	0.06866376	34.87758	1.414418	0	0	20.89191	2.555833	352.3117	7.082762	5.552202	0.0935769	19.29716	2.568167	14.12639	0	4.078579	0.5575769	7.071413	0.2029356	3.102764	11.53323	1.256635	0.2952762	16.14094	857.4118	36.04857	0.2146025	30.8959	2.409098	43.03854	1.730965	10.85493	6.909378	348.0022	1.230034	0.08065422	1.565359	0.1580765	0	0.02183999	0.02918895	30.82081	0.05131188	4.164699	3.610095	0	0
TCGA-B5-A0K2	6.05205479452055	0	0.4578909	10.53635	2.000766	0	0	1.465818	0.5976403	382.8373	5.672892	0.8102802	0	107.0844	0.5968702	40.60009	0.01122949	1.693494	0.03028748	8.575359	0.1332791	8.551877	0	1.788155	1.527953	63.08879	13.93649	16.27479	0.06932947	28.512	13.10357	30.46948	4.982913	10.76834	1.15116	705.6099	1.122741	0.385052	3.134652	8.251104	0.03015435	0.07447605	0.08626504	635.5606	0.0629919	2.365811	0.9312183	0.146221	1.12165
TCGA-AP-A0LE	9.1972602739726	0	0.0696025	2.091518	0.5518821	0	0	20.17061	1.751152	802.4384	1.379708	1.135081	0.4024615	5.407644	5.017213	16.68421	2.564339	2.086296	0.684885	11.26134	0.009795718	30.21096	0.04806128	7.622672	2.614408	0.1170855	351.2792	21.08995	0.9053113	100.4451	1.394582	42.41508	23.63214	4.016043	1.23442	95.74396	1.241493	0.8934859	2.10523	4.271476	0.0144058	0.09962358	0.03804172	234.8071	0.3143095	0.8256781	0.9573731	0	0.1444993
TCGA-BG-A0M2	1.74520547945205	0	0.1997125	7.197504	0.6970803	0	0	0.4826293	17.08921	313.6085	1.616525	1.288608	0.2082129	23.96408	30.25894	15.75646	0.4417838	2.752104	0.4520791	8.963814	0.2262625	8.023059	0	4.964702	1.024459	9.485178	858.321	19.04258	0.7687313	28.78813	6.893114	24.36876	3.266319	6.811309	2.662144	380.8191	2.275692	0.6685741	1.612901	1.931052	0.01446725	0.6145836	0.1973872	143.3015	0.2350586	5.817992	2.709234	0	0.04837189
TCGA-AJ-A8CV	2.92602739726027	0	0.1738722	3.926166	0.7525498	0.007092493	0.008822645	10.65695	5.069454	196.754	8.886566	0.8685148	0.08202387	30.44267	1.293736	45.44821	0.226107	2.120941	0.6804852	6.509708	0.1185874	15.46774	0.01616201	8.521821	0.8983428	1.22495	40.29795	20.79201	0.7788314	55.03597	5.519337	55.11474	3.29205	7.643378	2.150056	451.6106	4.496444	2.191595	1.848928	65.66526	0.006459161	0.1978174	0.2970735	301.8871	0.1019476	3.799216	1.752145	0.125284	0.4859212
TCGA-AJ-A3BF	1.50958904109589	0	0.076869	9.634094	0.8824377	0	0	48.95524	2.841836	704.2998	9.888502	0.9866006	0.8662278	975.3352	3.943002	13.78326	1.772997	0.4424756	25.58798	7.167494	0.1230592	32.52656	0	6.394108	0.8824807	0.914593	2.714118	160.2104	0.0391192	12.73594	1.965016	95.15593	4.831529	4.519903	3.284248	126.8993	2.568326	1.447498	2.076335	5.972616	0.02088157	0.9352063	0.5161944	761.0439	0.1906409	2.380602	2.123735	8.303031	16.1397
TCGA-D1-A16B	3.03013698630137	0	0.0232334	14.74806	0.646982	0	0.01532586	16.27708	10.95583	284.531	13.04034	2.671459	0.2659703	580.4998	2.395416	20.11348	0.7019749	2.16124	0.4182339	11.02289	0.4348865	10.14608	4.117682	8.574889	1.413028	6.702781	795.0786	37.83384	0.08599017	26.08636	10.78916	67.86464	9.782587	9.761924	5.374272	358.2	6.984654	0.4366488	5.696687	6.867796	0.02244048	0.1108483	0.1234564	59.37795	0.5000295	5.851115	3.038115	29.48907	0.7784442
TCGA-D1-A3DH	1.56986301369863	0	0.1730383	211.2468	1.202294	0.007865161	0	7.878624	0.7192783	123.0908	0.3157854	1.380285	3.286677	46.4775	3.463481	10.06868	1.712497	1.533764	0.7738036	4.651474	0.04383552	40.76011	0	18.67923	0.242978	1.785323	10.13711	12.37938	0.003659655	13.63491	4.873255	89.5184	0.6021403	1.966687	1.534442	138.6027	0.5693485	1.637656	3.431644	0.2117028	0.07879116	0.7854787	0.08827023	402.3263	0.04322653	1.850806	0.2318182	1.458793	0.3472642
TCGA-EO-A1Y7	4.0958904109589	0	0.04894625	9.529207	9.958837	0	0.008071821	0.1013867	2.451755	241.6989	0.9253273	0.23914	0.1550899	6.549255	8.419137	6.751728	0.3521105	1.683414	0.001319014	1.885115	0.04420184	13.26441	0	11.11845	0.2856576	0.4562869	261.8343	11.5864	1.379814	7.456867	0.3931042	18.49527	1.569816	1.279131	0.7660582	265.6466	0.6872795	0.1293604	0.2938008	1.994492	0	0.2510406	0.03511188	154.0581	0.04389257	1.332612	2.274614	0	0.01481894
TCGA-AJ-A2QO	2.86301369863014	1	0.2321728	3.566779	0.9735668	0.005512771	0.006857564	6.158649	0.1791058	662.7105	3.049111	0.744941	0.008500609	33.29449	14.05919	18.25465	0.1420924	2.759566	0.1658477	15.08258	0.07851883	12.58577	0.6448605	12.1588	0.4768561	1.026924	27.41577	13.51096	1.369758	14.96251	4.569671	39.31999	1.656833	3.835194	1.946941	524.2016	1.003956	0.1953787	1.285838	2.082172	0.04016402	0.218236	0.04750694	121.4647	0.06059582	6.344727	0.6548963	0.3164828	0.1510765
TCGA-AJ-A3EJ	0.136986301369863	1	0.1805812	30.86518	1.505644	0.00820801	6.248692	39.89908	14.94351	176.3731	6.966022	3.985253	0.7720542	159.1841	1.84598	32.70109	0.1558882	3.612119	4.801826	12.85292	0.2592293	8.216053	0	8.959863	1.83521	0.5974222	49.83708	28.98453	0.04201101	156.3691	4.794611	124.6579	4.790113	8.127822	8.101083	221.9664	2.026422	3.690806	5.394371	14.39616	0.5830552	2.813628	0.1348871	876.5037	0.5482698	1.973626	1.595586	0.2174833	1.212171
TCGA-D1-A1NZ	1.5013698630137	0	0.07927104	2.867992	0.3220481	0.01261096	0.04706187	4.192603	12.97448	154.1973	14.29069	0.8016491	0.3403033	7.527452	2.884915	14.25885	0.3250491	2.514123	0.3332492	6.61269	0.1327618	13.78464	0.04789533	8.42248	0.7840491	7.18756	37.9455	13.87215	0.592655	21.56212	5.316829	38.77243	3.293627	11.86869	2.226901	500.7201	1.950702	25.02899	4.740957	27.10071	0	2.689058	0.3791036	66.43692	0.2079275	2.859661	0.7689286	0.05569098	0.4032011
TCGA-B5-A0JR	4.74246575342466	0	0.1927126	17.80898	1.130269	0.03832247	0	25.66745	17.76297	236.7612	2.276131	2.672204	0.1536409	6.321707	3.960662	70.52855	2.854126	3.019292	0.8288442	8.429416	0.03797078	25.91278	0	12.687	1.204612	0.1040082	3.134867	36.22171	10.12825	149.0828	1.068319	41.62444	3.866027	4.732487	2.143253	263.9651	1.319893	3.353033	6.120317	30.70566	0	0.02068753	0.2964555	66.92305	0.3564311	1.783911	3.035043	0.03384701	0.6418012
TCGA-D1-A16I	0.958904109589041	1	0.3778445	7.094163	1.267187	0.5510081	0	37.87219	1.265786	287.2095	6.958202	0.9246578	4.24823	81.81615	1.791603	19.19603	0.8607458	0.7704118	0.5396584	6.383286	0.2998597	21.27838	0.01268292	42.53603	1.173504	1.544887	8.073463	17.58813	0.1398457	59.46367	1.957275	194.9213	1.563183	4.239182	1.077487	26.48554	1.234135	5.048518	0.7101877	24.87818	0.07603109	0.1352043	0.6592178	41.73439	0.4517762	1.771684	0.6649453	0.1474724	69.17146
TCGA-BS-A0TE	0.4	1	0.03671717	10.40074	0.766849	0	0	16.50405	0.1757189	1313.635	3.517859	0.8599403	1.71134	42.47318	4.537734	29.10688	0.9905125	1.245867	3.413644	17.52893	0.1266038	18.23839	21.7629	25.1056	0.9812084	0.4323599	5.417196	26.45975	0.3805075	26.37288	5.005907	18.45296	2.542599	5.331626	2.133063	159.444	1.134984	0.5498939	0.7613664	5.325364	0	1.445237	0.1463293	271.323	0.4445028	5.248227	2.313045	0	0.5335907
TCGA-BS-A0TA	2.02739726027397	1	0.01788066	4.88947	0.1943949	0.08533718	0	1.333361	0.06845778	232.069	9.166281	1.128756	0.3947659	20.29785	5.1033	45.00427	0.9261376	1.665376	0.4712511	8.979006	0.05284626	18.43212	0	7.299249	1.125927	3.000368	6.290819	11.00073	0.363984	89.26953	7.677652	56.86269	15.36244	6.174667	1.79294	416.416	1.517267	4.237372	1.600178	16.85687	0.01295282	0.3710982	0.07696077	728.1561	0.2345044	3.04262	1.283217	0	0.2815041
TCGA-KP-A3W1	0.789041095890411	0	0.05148588	11.35192	3.523895	0.006300547	0	9.505282	0.598937	193.9047	2.930921	1.124134	0.6169246	276.144	5.805881	27.11997	0.004273617	8.556692	0.0102458	21.42164	0.08583748	11.15991	0	5.375702	1.063234	0.01554532	97.91591	24.71521	0.05276954	40.58147	8.47793	52.91723	4.206151	7.993259	3.240034	264.5789	3.149409	2.086444	3.354111	6.2912	0	0.1700605	0.3674429	360.7405	0.122528	2.016371	0.5968003	0.08347115	0.757809
TCGA-AX-A0IZ	3.65205479452055	0	0.3063715	19.38377	0.3196751	0.02867034	0	37.30538	1.362717	835.6294	3.602185	2.753327	0.5857723	204.2701	3.150145	256.5277	0.2041923	3.46937	1.972737	23.17966	0.1242816	18.17201	0.2286637	6.523167	2.22535	4.65104	159.9213	16.83492	0.1334029	128.1854	6.912202	55.45021	10.28487	8.774368	3.112223	384.7047	2.479566	10.30398	4.759767	22.64086	0	0.1289753	0.1867389	473.563	0.351504	2.490116	3.057594	1.392715	1.233121
TCGA-A5-A0GM	5.04383561643836	0	0.4135434	8.646012	1.140124	0.07476045	0.01859952	10.26633	0.8995963	483.687	4.254027	2.38492	0.1844472	13.06276	3.195869	17.33166	0.58823	1.067379	0.3525637	15.87151	0.1759266	21.55727	2.294185	6.249644	2.136353	0.442695	662.521	17.32691	0.2852452	75.72058	3.917819	50.92374	3.617255	13.44125	6.971014	161.1391	6.516957	0.8445577	4.246584	4.712657	0.01361693	0.8878706	0.2247407	189.2976	1.175748	2.136678	1.470117	0	1.752859
TCGA-AX-A2H8	5.0986301369863	0	0.9917428	14.09272	8.42025	0.04507798	0	4.578121	19.7443	158.4197	9.455045	1.382942	0.3707177	19.32408	15.81326	38.18619	1.76322	1.111899	1.75626	6.284045	0.2791518	14.23355	0.01141349	13.2333	0.3075307	0.3151255	3.168187	1.74735	0.08389905	8.299561	3.722563	119.7161	3.641707	4.010814	2.307596	317.4606	1.568595	1.897166	0.9483497	0.05218679	0.1642108	0.06759539	0.1204542	298.9593	0.6670093	3.535872	1.747843	0.06635598	3.934831
TCGA-AJ-A2QK	1.76164383561644	0	0.7051302	14.9925	7.573343	0.06063608	0.8297048	7.855654	11.92957	161.1054	7.450509	2.9559	1.636248	29.69515	31.49011	53.64979	0.1645161	2.916529	0.8011654	22.14048	0.3473352	12.62914	0	18.1849	1.961034	0.2618126	88.70153	35.96357	0.409102	34.05662	0.7018266	75.61777	9.085393	9.464672	3.056006	215.6902	5.151727	0.4533067	4.866922	71.8656	0.01380538	0.3818853	1.643565	147.0241	0.8523581	5.162675	2.752411	0.468604	1.130893
TCGA-AX-A2HG	3.18630136986301	0	0.06149152	2.660814	1.739166	0.01397496	0.3129126	13.11334	6.810539	395.5001	2.079915	0.7330298	0.7003483	36.02065	6.219954	25.13585	0.7393712	7.494357	5.403049	13.57394	0.1038503	25.20908	0.08492112	9.128033	1.019957	0.4999656	23.52833	34.69458	0.07803051	27.91281	7.206563	95.42319	3.40532	10.60125	1.915488	412.5347	1.288496	2.321663	2.89531	2.038531	0.02545411	0.9052885	0.04201076	102.6538	0.1713358	1.219752	1.468372	0.1851436	0.8510695
TCGA-D1-A175	0.553424657534247	0	0.2580332	2.478071	0.5011035	0	0	0.3239316	0.08980947	260.1777	1.041926	3.388521	0.01918117	4.724985	8.921324	14.7879	0.2953115	5.549987	0.02781413	16.25207	0.1309544	16.86049	0.009448659	19.27891	1.493911	0.07672848	2.425583	11.32005	1.904248	27.57325	0.8393567	231.2595	3.722231	7.194101	2.016129	550.2055	1.279605	14.71376	4.198534	32.09972	0.0113285	0.100726	2.079121	49.11834	0.3628637	11.4213	6.375547	0	1.155259
TCGA-B5-A11I	6.30958904109589	0	0.097666	35.42644	1.993213	0	0	12.70021	5.577691	263.1164	6.381637	0.9770691	0.3094621	83.88942	2.41181	10.84536	0.3776429	1.256821	0.2710882	3.957849	0.1763983	18.12107	0.009834917	19.8767	0.4599947	2.172331	0.2257898	17.42035	0.006024599	5.799014	2.895225	144.2878	2.645237	3.84341	2.072639	206.7686	0.9668712	5.592648	0.8882456	0.9555907	0.05895801	0.1630901	0.2153735	456.2203	0.1149514	2.836327	0.8739479	0	64.35268
TCGA-EY-A1GC	4.51232876712329	0	0.1432201	73.97559	8.832443	0.02531598	0.0157458	3.208371	22.54251	222.0781	7.176376	0.2789086	0.1951843	103.236	3.759488	3.39404	0.6439369	1.845791	0	3.000447	0.1567728	13.49607	0.03845917	9.65928	0.2150735	0.01561551	334.1945	14.23198	0.0412283	5.459734	0.2182045	56.74683	2.275929	3.291354	1.234746	159.0406	1.292458	0.05607665	0.1910403	0.1648593	0	2.141048	0.1217656	281.6324	0.2194058	2.502058	1.725862	0	0.2794391
TCGA-AX-A2H7	3.4	1	0.1130572	6.262375	0.9973248	0.08992943	0.4101787	0.6635256	80.29371	98.93124	3.060759	0.590365	0.1733373	6.994494	3.660333	23.91754	0.08133133	1.90505	0.01218676	4.557643	0.1577886	11.71767	0.02276961	7.452566	0.3993641	0.1109413	418.6468	14.21728	0.1743505	16.5109	1.070408	88.43866	7.363468	2.954567	1.911916	212.0632	0.6509871	1.892399	0.8637088	8.745351	0.177448	0.6742554	0.5406818	128.5294	0.1077206	2.359875	0.8700395	0.5957032	0.5476665
TCGA-BG-A0M4	5.93698630136986	0	1.264703	11.08048	0.4226705	0	0.02214846	3.755666	10.64819	126.9828	1.540672	2.16297	0.2196412	32.46312	5.081865	22.83564	0	5.215931	0.02895419	10.62943	0.1543646	4.534623	0	3.152094	1.409506	0.2416172	41.46498	6.933851	0.02485407	46.72344	23.92318	148.6359	1.183966	4.30194	2.81455	496.725	2.781279	0.3549552	1.905486	0.9585014	0	4.821854	0.2283717	58.05571	0.2935673	3.443284	0.4246374	0	0.1355402
TCGA-D1-A15X	2.49041095890411	0	0.02320648	1.236621	1.093283	0	0	6.07814	4.235097	650.2769	4.753486	0.7102838	0.04743966	407.1411	3.966607	11.51973	0.2253733	4.397822	2.734132	12.85659	0.02286224	18.23824	0	14.98277	0.7365844	0.03036288	0.4292004	1.456022	0.1202468	14.12912	76.81854	61.08094	5.232869	10.24145	1.655968	205.0315	2.653719	0.09540625	0.7091502	0.6731617	0.01120724	0	0.03946028	573.3354	0.05722866	19.6496	2.367316	1.521656	0.009367978
TCGA-PG-A915	0.682191780821918	0	0.02147055	5.600149	2.424328	0.005692792	0	10.68361	1.191929	133.2545	9.079548	0.4917538	4.415434	15.10572	2.555729	10.6445	0.3668311	1.714764	8.277349	2.966902	0.1621657	20.06307	0	18.30075	0.279189	0.04916033	0.4963682	34.72068	0.1483358	6.241684	1.090701	70.79304	2.28374	4.881768	2.144363	449.7183	0.7938223	14.70948	1.070073	0.6475211	0.0103689	0.4763345	0.2783773	524.5441	0.346567	3.361205	1.234727	0.05027964	0.3553559
TCGA-FI-A2EX	0.778082191780822	0	2.492706	3.876677	2.266126	0.06176885	0	13.02905	0.921652	218.748	1.274214	0.8407049	2.333542	259.8307	7.857882	8.325139	0.2346253	3.188799	0.5650147	10.76681	0.122404	18.08961	0	12.24579	0.9541108	0.5334074	12.12289	39.89074	0.08622303	8.267504	39.06298	170.2087	0.9673967	22.32466	1.538782	422.2289	0.8942728	1.422952	1.322092	0.5685029	0.01125063	1.111484	0.08665351	115.0535	0.06789569	0.9619701	1.086788	1.200215	0.3761697
TCGA-FI-A3PV	3.42191780821918	1	0.0749346	6.255436	2.703809	0	0	2.635674	0.8269301	196.1697	14.17445	0.775298	1.616547	23.78232	15.46088	8.153362	0.09512928	7.713388	0.6143586	8.38385	0.1259334	16.56778	0.09055052	7.632331	0.6932282	1.427389	8.615582	15.72135	0.01305147	11.93899	2.994449	33.59855	7.111029	5.314152	1.953891	337.7598	0.4702151	1.219337	1.414333	59.47438	0	0.3974764	0.1841013	79.75889	0.1482301	2.214185	0.620052	0.185804	1.841664
TCGA-EO-A3B0	3.86849315068493	0	0.02803071	14.13767	0.5025607	0.05945746	0	6.967501	1.448796	315.6513	1.605194	3.85783	0.1260634	23.02819	1.84056	69.54596	0.6099848	5.143829	1.229755	12.84219	0.0598323	42.61919	3.443668	32.54688	0.9930287	0.06418091	52.58468	18.80808	0.162535	221.6623	0.01830279	100.1112	19.99927	6.595683	1.107926	240.4934	1.087338	3.341948	3.548649	61.17614	0.07445369	0.1471102	0.2144853	201.1066	0.4807366	2.37853	1.060167	0	1.516266
TCGA-AJ-A3BG	1.50684931506849	0	0.3546885	0.6813462	0.4615089	0	0	3.307818	0.1674195	360.4266	0.4976193	0.302951	0.01787842	9.227577	3.918009	11.17906	0.1363165	2.287914	0.0534213	3.25729	0.05744007	21.75088	0	9.139135	0.1731231	0.05721375	3.186009	10.05475	5.312155	15.67855	1.431451	24.61297	0.4159249	2.335953	2.018396	621.313	1.007165	0.5650136	1.813516	0.02013429	0.04223633	0.04868101	0.0851999	249.773	0.02941031	8.049501	7.109471	0	0.1059143
TCGA-BG-A3PP	1.86575342465753	0	0.6706082	17.37127	1.25509	0.007408663	0	0.7202691	0.980637	141.0317	0.4359285	2.428433	0.1428006	21.18643	1.698005	121.1511	0.4221204	2.034896	0.3960713	7.627712	0.03211544	13.50643	0	14.31376	0.9584158	0.07311749	6.506772	11.42044	0.1103119	151.3713	29.26477	88.72533	2.242838	5.017768	1.18966	312.5501	0.970991	10.22387	3.405274	32.36964	0.006747098	0.7865488	0.2197456	22.40853	0.2787592	3.112734	1.630224	0.5234758	2.61687
TCGA-A5-A7WJ	0.934246575342466	0	0.08013909	1.515045	0.2972121	0	0	4.594694	6.579584	190.5542	0.7191066	0.5478349	0.1310589	67.74587	5.167876	8.218412	0.7975	4.014111	1.500206	4.017317	0.1345079	23.00742	0.6204907	22.45843	0.3172727	1.036873	5.090248	12.60055	0.4306284	7.902477	1.204688	21.75655	0.9481539	2.897438	4.617841	698.0404	0.7447858	0.3922226	6.297204	0.06969801	0	0	0.05393958	183.2485	0.07186476	5.329415	5.659336	2.272885	0.632632
TCGA-AX-A1CC	2.15890410958904	0	0.05863944	24.37314	9.629848	0.4850948	0	26.12309	10.84367	70.68809	8.459623	12.39129	0.9925501	8.605566	24.77601	285.7743	0.2531049	9.501937	3.553617	57.12111	0.7163429	9.995611	0.09920336	7.333377	6.635631	0.5984365	16.32707	19.82961	0.03472528	482.3857	4.29142	472.5205	28.42065	30.16713	14.65315	158.6133	13.12206	24.11467	10.57233	124.9979	0	0.4028731	15.22204	281.1067	1.751078	10.63281	8.068175	0.2471789	19.79887
TCGA-AJ-A3BK	2.82465753424658	0	0.1214569	4.150763	1.43371	0	0.02670626	3.888689	10.54882	370.6063	7.638934	0.5609661	0	74.36489	1.876683	8.201867	0.1262067	0.8441784	0.1963828	4.60925	0.07977015	28.62602	0.05435844	8.388163	0.8262899	0.3266518	1532.256	3.56105	0.2364192	22.81367	3.669218	36.9724	1.543444	3.068413	0.9773108	201.3913	2.971908	0.1426664	1.33536	4.5857	0.01303464	0.1352119	0.09752579	964.885	0.03328005	1.359457	1.019211	0.5056485	0.6755196
TCGA-AP-A054	1.94246575342466	1	0.1907561	6.008437	30.25151	0.1400618	0.2323049	1.833809	3.412877	56.96303	10.61672	2.036949	0.7199106	42.43465	5.785998	17.48983	0.269175	1.681665	0.367746	8.477049	0.115647	38.2071	1.959322	43.11635	0.5273436	0.07199461	6.439227	2.714596	2.270112	33.46589	1.046263	163.4023	1.807565	5.631178	2.352999	66.74055	1.387427	1.654649	1.873664	1.966064	0.01062957	1.953239	0.1894708	43.87663	3.764978	7.770318	2.644458	0.2061747	2.878776
TCGA-BG-A18B	1.28767123287671	0	0.7484443	0.8039106	2.770021	0	0.04727007	1.924155	7.468562	268.0288	2.797128	0.5853723	0.06836176	9.141638	3.39784	9.978767	0.3178953	4.008414	0.4119674	6.904792	0.04706438	10.70469	0	8.807845	0.7875177	0.04687895	83.19477	16.66542	1.007845	13.50811	1.110493	37.84615	5.269843	4.935588	0.9948163	440.507	1.370567	0.1543175	2.155035	4.135331	0.01153566	0.1367572	0.07361762	59.82619	0.1071012	11.07737	0.7381312	0.5034362	0.05785498
TCGA-B5-A11V	1.63013698630137	0	0.6174166	24.75671	0.7341718	0.01534729	0.01909113	24.37922	21.42227	474.2521	7.447427	2.756196	0.2129876	58.04593	5.783411	13.58358	0.4476283	4.121829	1.185477	11.01175	0.4466894	8.663855	3.205823	6.365787	1.09641	22.85233	465.0496	24.30116	0.3999009	39.92458	3.809721	68.15402	2.430482	12.52517	4.376075	261.1616	18.30177	0.4759344	3.032227	1.559104	0	1.518897	0.09842386	36.93197	0.4995993	6.776448	3.415047	0.6777486	0.01168305
TCGA-D1-A1O5	1.25479452054795	0	0.05779683	5.441861	1.3512	0.01313528	0.03267904	3.58019	8.456078	359.9022	5.637514	0.778631	1.63048	9.479782	2.469286	15.47506	1.728456	1.303609	0.0881112	7.831137	0.1870869	9.128738	0.009977334	2.904632	0.6644772	1.166711	58.18108	3.889751	0.4461643	11.72522	8.533262	31.06348	2.723766	8.78549	1.590131	418.3437	1.971753	6.09552	4.487518	15.43102	0	6.192622	0.1395192	234.142	0.2443383	2.506484	1.468806	0	0.3299725
TCGA-AP-A0LL	6.9972602739726	0	0.1443214	4.857195	0.3430275	0.1059674	0	6.65346	4.14411	271.7438	0.7335481	1.480839	0.3540335	4.025107	1.932942	28.70682	0.7427281	1.314589	0.1687316	11.34701	0.1093697	4.616579	2.240332	0.9481472	2.080128	0.4793304	1091.891	11.23618	0.8464292	37.21196	0.5132202	21.10022	3.461393	1.92362	1.828813	70.72412	1.170812	0.234725	1.647772	5.505194	0	0.4767009	0.09910545	220.6609	0.3658612	2.342466	0.5920737	0.07799337	0.06722259
TCGA-AX-A0J0	3.34246575342466	0	0.02455572	3.787816	1.025707	0	0	0.7460119	1.69225	288.2707	1.135774	2.224271	0.04015826	14.90921	6.220393	18.5546	2.720401	0.9579097	0.4393905	5.747179	0.1209573	28.91046	0.5440047	28.11254	0.7039831	0.3694742	18.45518	59.294	0.04241265	18.87008	3.360679	169.1839	2.460938	4.914055	2.15611	332.6292	1.150985	0.8941571	2.519135	1.040184	0.01185884	0.02343142	0.05219315	32.15776	0.1761628	3.164491	3.465918	0	0.3667676
TCGA-EY-A3QX	2.70958904109589	1	0.07441279	15.51965	1.30253	0	0.006693577	30.18766	0.233097	389.3407	4.849823	0.6977482	0.4812453	32.8487	3.450379	23.21272	0.003649856	1.515429	1.354119	3.229543	0.1632791	25.02642	0	30.70696	0.3781805	9.758143	28.09946	27.46715	0.0050075	32.45985	7.982598	50.83447	1.461847	5.307738	1.555838	390.751	0.7790385	0.6853517	0.9007114	3.606891	0.02940268	3.655183	0.02911661	2310.286	0.3230324	4.917567	2.963729	0	3.281068
TCGA-EY-A1GT	1.34246575342466	0	0.05159599	11.41118	1.067054	0.01172604	0	32.12368	0.5220702	206.4691	13.4746	4.074532	1.58212	589.2094	56.74979	53.64535	0.05567583	2.419373	6.326013	39.578	0.6825827	5.944691	0.04453449	4.938698	1.670887	2.878697	330.4653	19.1618	0.03819284	95.964	31.64343	136.1739	5.00672	17.05296	11.53809	289.7899	6.486866	1.999997	4.762232	11.32175	0.03203685	0.05275034	0.2702513	58.42318	0.2131666	7.384989	4.353154	0.05178312	0.4641722
TCGA-D1-A0ZQ	0.712328767123288	0	0.3220873	4.076008	6.427966	0.3874226	0.03109232	0.5207166	7.443963	157.2605	1.167921	5.753576	1.291154	7.79881	19.35833	201.3422	2.314212	9.242503	0.005080787	32.62635	0.7507079	12.58767	1.77517	10.63107	2.113814	2.574727	86.38249	23.54878	0.2209731	376.8446	0.9109946	240.1753	12.21948	28.05796	12.00335	244.7848	9.427691	18.31219	3.223655	51.58694	0.01138152	0.1574183	9.950856	32.77422	0.8559287	5.068999	4.040626	0	9.447064
TCGA-AJ-A3IA	1.73424657534247	0	0.3679414	105.5798	1.533905	0.06794187	0.03250604	5.035633	0.8364145	51.42463	2.449285	4.405529	0.5278561	31.19565	2.839786	237.8263	0.2126976	3.746802	1.176033	14.02768	0.1035667	16.50893	0.03175844	32.90745	2.952622	0.109606	2.659593	45.69494	0.02674973	115.2692	12.56932	148.1901	4.229781	6.766696	3.16604	657.3577	2.839426	22.98536	6.274363	19.52643	0.03807688	0.1175542	0.9562767	367.4848	0.4838799	1.967739	2.700995	0	4.718492
TCGA-DF-A2KR	5.96712328767123	0	0.2389036	2.923781	6.899653	0	0.1977066	43.53588	1.613136	925.4861	4.176036	0.19538	0.9430112	3142.579	7.41466	12.11746	0.05624605	1.347549	1.580243	9.866624	0.06846829	4.381551	0	7.198744	0.1174128	0.7160844	1.007853	8.923498	0.8520634	6.21132	9.812259	57.02823	0.6922788	1.26148	1.213329	301.4855	3.475236	0.2296001	0.2275475	0.1499999	0.006293188	0.03108618	0.08447768	60.31431	0.4031549	5.150297	1.780195	0.5187752	0.01052078
TCGA-EO-A22X	4.8	0	0.06256987	25.87143	0.4705468	0	0.04422222	35.00611	10.22385	313.3	1.269834	4.063546	0.5865493	25.84954	4.321074	36.43322	0.08198547	5.208682	4.879225	8.21115	0.0440298	30.71523	0.02160259	24.31085	0.6864044	0.4473344	843.2418	32.51491	0.0529326	95.51765	3.190215	190.0059	2.998471	4.826408	1.973976	153.8464	2.210435	5.031863	3.433846	28.92262	0.05180097	0.3582305	0.1296674	19.61467	0.1322582	7.087895	1.708483	0.0313984	0.3518102
TCGA-A5-A0G2	12.4630136986301	0	0.03181902	6.068331	2.63544	0	0.03148401	37.37072	0.1218221	427.1684	1.471723	1.934617	4.195452	101.6317	13.52981	6.09579	0.1287564	3.145353	0.007717191	30.73456	0.03134702	18.00256	0	27.3452	0.4056091	0.1405058	0.6219249	30.887	0.02944169	45.06796	1.38994	65.2716	3.316188	9.658138	1.557304	436.9108	0.6364307	0.9390578	1.875217	4.746805	0.01152491	0.1138581	0.04565112	62.84099	0.1016514	3.400248	0.8228615	0.05588524	0.07706809
TCGA-D1-A2G5	3.98630136986301	0	0.1014438	3.271876	9.717887	0.01344862	0.08364644	3.478811	5.939084	132.7214	3.695937	0.8548972	0.2695883	17.36848	3.243932	6.015374	0.2006862	1.580572	0.02460356	7.384665	0.2082062	8.146741	0	12.19651	0.2804405	2.28954	6.481375	17.11219	1.013737	12.14402	10.47226	79.15516	1.417904	6.818505	2.5901	548.242	1.434672	5.138708	4.557661	0.6072092	0	0.07259934	0.1347616	35.22378	0.2274244	3.567467	1.394913	0	0.1535654
TCGA-BG-A0MK	3.60821917808219	1	3.158725	4.277638	3.29209	0	0.7769022	2.218371	1.408026	273.8749	3.821466	1.653163	0.03874319	31.9035	2.400173	22.86837	0.009738554	5.377756	0.5822344	13.09176	0.3778698	4.235018	0.05452834	1.977426	1.957137	0.5047933	20.13219	12.90547	0.2772413	33.84482	2.761399	42.7639	2.490419	17.16854	4.431395	214.0537	3.19453	0.5724492	4.126945	183.297	0	0.01937637	2.569492	158.0042	0.3034915	4.852829	3.868311	0	1.021911
TCGA-A5-A0GX	5.72054794520548	0	1.168975	6.450434	0.8864114	0.01511936	0.1692684	8.596302	1.273524	250.2421	5.850618	6.087965	0.2447951	45.69786	24.30855	33.38286	0.07178749	2.625907	0.08298029	24.79762	0.2153462	3.089199	2.388756	1.584721	7.794424	0.9325989	247.4796	10.9888	0.2040159	265.7974	0.7819043	211.6088	4.16041	8.025084	2.352188	44.7555	6.497697	5.391959	2.40635	66.29521	0	0.5441232	2.572526	74.82734	1.029103	4.217661	1.745096	0.2670732	1.968131
TCGA-D1-A16Y	1.45753424657534	0	0.03065468	35.2711	0.5042924	0	0	21.70565	4.430502	615.7223	1.713258	1.435906	9.644233	3.969436	4.887367	21.61049	1.94337	2.011326	1.519177	21.12491	0.05284992	16.97541	0.9631162	11.3217	2.358725	0.3158501	4.967288	35.13936	0.00567287	108.0867	0.9367543	203.2874	3.808207	3.179503	1.49422	37.64273	2.145997	3.902342	2.375341	5.610525	0	0.4387671	0.2003562	104.3874	0.4226525	0.8972002	0.4800395	0.05384025	1.568488
TCGA-B5-A3FC	5.98630136986301	0	0.01639455	3.586473	4.190161	0.008693839	0.03244387	1.55459	19.38487	118.9138	2.888746	1.573179	0.006702883	14.24708	6.95529	39.83525	0.04717575	0.8590342	0.1024985	9.533735	0.3122594	23.21324	0.01320738	10.76259	1.252246	0.01072514	138.6656	60.58319	0.1254024	45.53821	0.3339928	36.52189	4.963341	15.61072	3.470504	189.0399	2.795574	0.6354959	2.433376	42.34034	0	0.172083	0.2456684	71.89425	0.1396672	4.835547	1.422049	0	1.191265
TCGA-A5-A0GR	3.06849315068493	0	0.7252061	9.220462	1.812005	0	0	0.6008736	0.3007896	98.31356	5.044747	1.683483	0.6819485	349.1217	3.169076	13.52826	0.06521252	2.410511	0.1133495	18.50784	0.976413	4.463669	0.02921116	1.880229	1.930574	1.731642	66.45324	11.90824	0.04473488	19.4515	6.941903	24.04755	20.61764	18.21465	10.66727	454.2433	2.901054	0.6601804	3.1131	71.15648	0.0175114	1.833806	0.6319841	113.6338	0.1950987	0.9214088	2.176107	2.037942	0.9368025
TCGA-AJ-A5DW	1.06849315068493	0	0.02497711	9.106661	3.411	0.006622538	2.298415	1.086484	8.415194	137.6202	1.054408	2.352835	0.2348726	8.984041	16.12198	24.16876	0.3279175	0.7581466	0.05115473	6.321503	0.1312352	16.21205	0.5835224	19.35113	0.7109492	0.6944401	92.93554	32.15719	0.2495985	31.41443	6.004946	43.90919	2.960925	13.3341	2.815928	511.704	1.857031	1.437599	2.489674	40.79756	0	0.0953341	0.2548263	32.11529	0.1539879	9.231371	2.53453	0	0.5747165
TCGA-B5-A5OE	2.91232876712329	0	1.752839	8.989108	2.637629	0	0	9.096423	0.3871677	265.6661	0.7950244	0.2901708	0.1378164	352.4869	6.477086	9.140539	0.3303959	4.691818	0.02089279	23.53606	0.0857884	28.38657	0.01697211	10.28465	0.3261535	0.7221935	6.482282	40.82128	0.1684257	9.055156	4.384409	51.3434	0.4985206	7.81855	1.084203	534.7022	0.9636609	0.4998843	0.7602912	0.3336927	0.04476728	0.6191778	0.07254283	474.0431	0.01700328	2.672937	0.9602026	0	0.04422406
TCGA-B5-A1MS	8.52602739726027	1	0.220514	4.729379	3.195274	0.01547683	0	22.86986	1.533322	152.3358	17.06688	1.63468	17.30613	126.4778	4.632124	25.12566	0.1994586	2.782307	13.44918	12.08464	0.3194749	17.09043	0.007837287	9.901287	0.4781248	5.562417	4.089278	105.3497	0.06481224	7.193185	3.968922	94.09891	1.263865	5.203511	3.218142	333.1764	4.571801	3.742478	1.259935	0.2866804	0.08926711	0.4177409	0.2615772	33.29984	0.4383854	3.633132	1.253583	0.09112919	1.421653
TCGA-BK-A0CA	2.91506849315068	0	0.03457444	2.618138	2.438315	0	0.01710521	1.706875	1.3899	174.2489	2.474905	1.061799	0.2544427	97.00168	1.823664	13.93254	0.3917375	3.705035	0.1257821	5.234941	0.2724925	13.83025	0.1775631	11.59175	0.9451875	35.79337	4.817668	19.43976	0.1727527	15.03399	5.282677	68.29227	1.973125	6.570929	2.352517	585.5292	1.718381	1.55341	1.113136	65.01055	0	0.1113461	1.297981	52.97174	0.09301393	5.306716	1.491229	1.093045	2.575064
TCGA-EO-A3AZ	2.26301369863014	0	0.2092113	28.02466	0.3733833	0.05547116	0.009857552	33.98764	0	3357.535	5.589847	1.53285	0.01221938	123.4553	0.02040696	105.4417	0.2311293	0.6277889	4.313776	45.58782	0.05398063	28.58943	0.2046554	0.891369	1.358694	0.1075359	2.324111	9.408103	0.08111935	130.836	4.59775	49.14943	2.100845	5.962774	0.2576681	119.3305	0.9540547	0.46516	2.022319	5.614573	0	0	0.1302272	556.5721	0.237863	1.647768	1.021627	0.3149551	1.658923
TCGA-B5-A0K0	4.04931506849315	0	0.007121443	46.45701	0.4971364	0	0	35.46207	5.221268	275.1553	8.57192	7.833554	0.6201688	36.20962	1.993623	40.48556	0.1690602	5.745137	0.9810447	12.1525	1.774998	5.36317	9.655381	4.112685	1.889968	6.051748	516.435	119.0159	0.03162898	70.10008	2.510989	60.96409	7.35508	12.45253	5.315969	240.8585	4.972455	0.7026624	7.181429	4.465958	0.0103176	0.06115846	0.1498525	43.64325	0.6609672	15.24933	3.265271	0.1500927	0.01724868
TCGA-B5-A11U	1.39452054794521	0	0.06359921	40.89802	0.9357805	0.04336191	0.03595978	32.47045	12.52263	75.85691	3.742099	23.72547	0.3566048	67.05954	20.12453	128.9581	0.08823623	1.856018	6.566629	52.05003	0.7160662	11.80605	0.09881088	13.42235	4.091292	0.2674668	292.2925	54.85175	0.01345085	257.5087	6.805749	157.5152	35.01174	44.53476	24.6486	193.3108	13.30458	7.043639	18.36393	45.93308	0.02632658	0.247084	0.6141036	47.03293	1.283234	4.205201	4.952856	0.06382988	2.299629
TCGA-EY-A1GL	2.77808219178082	0	0.07223264	19.32435	0.6521194	0.006384024	0.00794135	13.4826	1.95121	1816.694	2.112413	2.89425	0.1132068	5526.18	57.36486	133.7305	0	2.706615	1.00701	15.2091	0.1383689	2.057627	10.2318	1.387232	0.5497544	118.2055	1003.771	18.14536	0.3029892	15.64997	13.95759	37.35759	5.739293	16.45295	2.034286	459.055	1.668536	3.259513	4.616072	1.496634	0.01162791	0.1723136	0.04094144	18.73645	0.3562606	38.98799	3.303627	252.3779	0.597756
TCGA-A5-A1OK	2.51232876712329	0	0.247252	14.94063	2.075004	0.1191953	0.148272	2.203818	19.06163	84.37024	2.211315	2.826256	0.2297467	7.761538	3.325297	85.74139	0.250633	3.756391	0.3828195	14.29825	0.2288216	6.099955	0	5.622005	1.564975	3.837879	17.17668	14.42516	0.9983074	136.7539	7.843259	92.38169	5.005904	7.698062	3.16019	290.2819	2.552187	7.74916	2.82926	62.53128	0	0.07506909	1.316223	34.15063	0.730679	4.824375	1.839721	0	1.905474
TCGA-BG-A18A	1.16712328767123	0	1.244717	1.213319	4.264674	0.1811137	0.07509827	1.404436	4.576636	186.0384	9.570223	4.212007	0.2606563	30.72842	10.80498	13.63769	0.9991649	4.188817	0.1202635	34.5762	0.351426	6.515017	0.2567989	6.52839	7.735276	9.63731	60.62114	11.20011	0.5674322	383.1652	1.84354	470.329	9.227946	19.76353	4.064932	103.709	3.514555	8.825946	2.203328	744.9976	0.01099606	0.05431677	8.638671	250.5449	1.311875	8.31719	2.662287	0	9.246607
TCGA-D1-A102	0.36986301369863	0	0.81628	83.36891	0.4794755	0	0.04288597	20.00071	5.724931	158.1255	5.847066	4.959001	0.1772043	24.75665	2.762104	9.830443	0.05456441	3.336514	0.3597432	9.318642	0.7116561	7.545717	6.957089	5.699431	1.144941	5.047027	371.6735	30.24732	0.2085409	34.73322	2.920618	130.8143	8.486305	10.78911	3.782668	268.1579	8.099959	5.07837	5.108655	8.481456	0.02093155	0.268826	0.4398921	80.70972	0.3935306	4.434977	3.229425	0.1014988	0.3236833
TCGA-DI-A0WH	1.35890410958904	0	0.07441313	32.27899	0.1703167	0.01315348	0.04908645	14.86581	4.479224	193.1838	3.833356	0.8181819	0.3650843	155.8122	24.3601	8.879663	1.641631	0.3435301	2.499942	6.666211	0.1547641	14.88866	0	4.438642	1.300319	0.2596283	119.0256	64.39429	0.2080904	6.476169	2.371114	62.09629	2.318983	4.126425	1.473895	151.1969	1.974484	3.481735	1.552053	35.22186	0	2.556219	0.2029784	241.1117	1.395769	7.541123	1.988742	5.576332	0.3204165
TCGA-B5-A0JY	5.77260273972603	0	0.02779648	14.89007	0.7793521	0	4.400613	35.92825	0.1773691	363.9767	3.459061	3.477812	0.352301	11.99777	4.390554	158.4958	0.3099424	3.971602	1.108617	20.26992	0.1551769	20.82753	2.340041	11.87935	2.390676	0.2182101	18.22689	20.69888	0.02057576	160.3484	2.35948	148.0508	5.145849	4.70333	2.588137	219.3124	2.246358	11.70519	2.447118	18.0715	0.08054351	1.551643	0.2392796	70.06003	0.6106995	10.80945	3.979715	0	1.223075
TCGA-AP-A051	10.8164383561644	0	0.1402497	2.128699	0.7836259	0.01312461	0.01632624	4.306408	20.7203	161.1929	1.80799	1.535523	0.1416656	10.25548	12.3195	17.65807	0.756698	4.65033	0.560252	10.39113	0.08940362	13.39556	1.076677	17.75754	0.6284597	0.4857347	6.699745	29.45113	0.4213743	64.45665	1.855236	65.50058	8.216334	6.191154	2.731227	381.8333	2.34018	1.802459	3.1153	28.22733	0	2.290825	0.9469075	19.41237	0.1775562	4.087977	7.178604	0	0.9091848
TCGA-AX-A2HJ	2.56164383561644	0	0.4801058	4.914772	1.149231	0.02545946	0	7.591242	6.418137	142.4837	1.683096	5.972188	0.07851619	6.562208	3.62235	41.4879	0.2072276	2.26629	0.4942313	30.1542	0.2759073	16.80237	0.009669282	19.52567	2.856042	0.06281605	161.5259	33.1523	0.9358555	123.1913	1.272759	139.222	6.699414	16.57933	5.552822	391.4767	4.267945	4.426965	4.558554	92.52388	0.01159301	0.355046	0.9337248	54.15784	0.7695814	5.228547	1.658312	0	0.7461639
TCGA-AP-A05N	1.98904109589041	1	0.2540081	16.84606	1.085801	0	0	21.23168	6.12099	382.1824	1.234099	4.458881	0.7330645	38.69552	7.416932	121.6905	0.2096007	3.176461	1.082326	22.31024	0.1766401	12.44967	5.831896	10.75576	1.138212	0.6158045	539.6238	32.65609	0.3871085	99.89635	7.282045	55.78488	12.3538	12.32506	2.972694	608.8044	3.44138	0.8424408	4.98989	8.111142	0	0.4491126	0.1476769	177.7652	0.552706	2.644211	3.331876	0	0.1809491
TCGA-EY-A2OM	1.9013698630137	0	0.3766913	51.28706	3.889567	0.01361966	0.01694206	54.08719	5.441019	205.9143	5.213724	6.402982	0.9345585	177.1502	128.0873	60.77339	0.01847624	1.476178	1.267972	23.06623	0.1855518	8.792541	0.01034526	10.90669	0.426011	20.06144	84.72496	9.281865	0.1394189	36.61368	10.59874	138.408	8.973119	6.456021	5.409599	610.9801	2.926594	1.221824	17.04232	17.38366	0.2604731	0.1592992	0.1692298	106.6532	0.1784956	39.8811	3.864116	5.172514	0.2591975
TCGA-EY-A1GK	1.8986301369863	0	0.3759421	15.26446	1.334685	0.01359258	0.01690837	0.9911012	2.698743	203.111	5.626774	1.502808	0.08383818	12.39134	11.63865	62.68448	0.184395	3.899063	0.2293283	9.687641	0.1936001	11.65009	0.02064937	7.184275	1.264993	0.03353693	9.589098	14.66706	0.3668279	67.66877	1.981638	62.39614	5.191204	7.381508	3.930138	424.5117	3.459355	10.9896	4.345354	46.31142	0.01237881	0.2323589	0.2751324	56.42823	0.183887	4.547778	2.587264	0.06002589	0.9312551
TCGA-QS-A5YQ	2.07945205479452	0	0.1807614	7.631902	0.8246578	0	0.3963886	3.096614	15.01026	252.5544	3.690779	0.9820444	0.2097276	32.98006	1.501093	25.10896	0.189783	1.062283	0.1216483	5.371803	0.01925189	11.92862	0.3010806	3.054838	0.8643692	1.505319	156.849	15.6274	0.2386788	19.76818	1.221122	23.17342	2.420859	4.167012	1.045846	260.8424	2.179376	0.2238041	1.524898	20.1302	0.0212342	0.1818087	0.1417417	262.9251	0.08871572	2.50061	0.7152031	0	0.2603242
TCGA-BG-A0MU	1.69041095890411	0	0.4169585	13.87549	0.3211703	0	0	4.263052	8.964201	372.5523	1.969175	1.442679	0.03933988	39.1784	3.941969	10.50331	0.1297871	2.953981	0.09334762	7.594979	0.679356	9.324185	4.127696	3.399654	0.4975236	0.519312	354.5442	10.76331	0.3145802	39.71551	0.4963419	25.51092	3.582697	9.070115	5.207044	236.9049	2.682743	0	1.435173	0.07753153	0.1626403	1.31985	0.05624246	127.1545	0.0431432	4.497186	1.486693	0.0563326	0.04855314
TCGA-AP-A1E4	4.26027397260274	0	0.06373088	13.76304	0.718917	0.1882906	0.5044792	110.2358	14.74455	295.5722	0.1905002	3.660235	3.740936	61.85394	1.230859	105.236	0.2456081	3.656675	4.754837	12.24182	0.08072422	9.94095	0	8.960584	1.068287	0.05360411	1.216962	137.5357	0.05391479	188.2878	0.3210175	102.8869	3.656059	3.210652	1.014359	188.0881	0.9049949	6.737393	2.841769	18.21006	0	0.3257836	0.4615313	20.26747	1.585932	1.214597	3.281584	0.1918861	1.46643
TCGA-EY-A214	1.2	0	0.1816314	6.855761	3.6332	0.03611888	0	23.72334	11.57539	509.4476	12.85984	2.260778	2.589807	7899.124	8.43834	19.45512	0.04899836	1.331128	0.04894641	14.80746	0.3131399	7.374064	0.01829019	14.99687	1.041431	1.50012	14.42948	17.74508	0.3249179	30.95885	0.2905628	141.7992	2.796789	14.77553	5.498724	395.2185	3.366868	0.4533663	2.296124	1.871214	0.05482268	0.05416103	0.2943686	205.4876	0.2494069	4.965703	1.804081	1.701374	0.2107974
TCGA-AX-A0IW	3.14794520547945	0	0.09607559	17.35292	2.17149	0.01528433	0.2851922	45.24159	31.082	629.8513	9.966758	0.6020278	2.321469	784.9257	7.878569	16.121	0.5183628	0.6985683	32.02881	6.160312	0.02839513	28.29676	0	17.03604	1.528677	0.2451215	1.259986	104.2668	0.007111793	31.27112	2.815458	158.0873	1.45097	2.532272	1.590333	690.8339	1.840139	17.41884	1.048538	1.512895	0.02783901	0.1925211	0.5881206	1943.472	2.868989	2.079526	0.4264193	2.024905	31.2403
TCGA-D1-A160	0.306849315068493	0	0.4302809	5.095264	0.6401374	0.03042307	0	3.195401	28.71916	355.784	2.369256	1.097472	0.3401113	311.5173	14.8007	40.31808	1.527046	1.87384	0.5318378	10.18591	0.2731788	19.32671	0.09243535	7.641369	1.292305	4.935376	13.84207	11.642	1.033376	45.92802	3.23659	27.42901	5.237208	5.623803	3.287266	446.4695	3.233882	2.341775	2.149699	26.6005	0.0138532	0.01368601	0.3475334	47.88011	0.3022527	2.733462	2.577132	0	0.6947821
TCGA-BS-A0UM	7.24383561643836	0	0.04808401	0.8091434	0.5319308	0.05099679	0	2.744552	1.656847	211.4474	6.018992	0.7010527	0.01965907	48.01198	6.905578	13.37146	0.1902492	3.196527	0.3783672	7.143068	0.2052732	16.66908	0.5616761	9.305177	0.640023	24.25262	66.29377	13.99836	1.26949	13.71472	1.532158	46.15147	4.551191	4.850367	2.47453	247.6782	1.301771	0.05648071	1.50435	13.72657	0	0.06882369	0.2197354	258.8297	0.1293581	4.996536	1.973513	0.2252059	0.2717473
TCGA-AX-A2HC	2.86027397260274	0	0.02646048	19.07236	2.278673	0.01052377	0	47.76687	6.825521	6.235705	0.3496785	2.959069	0.2677536	5.139502	0.8356045	4.931875	0.04996738	1.085657	1.689959	4.359166	0.07168692	28.70499	0	32.86248	0.2885353	0.05193052	14.51465	2.597003	0	36.38968	0.005183249	283.4253	0.9576055	5.287162	2.690111	53.67527	1.210863	0.3496631	14.72783	0.02741258	0	0.1893673	0.06749007	62.61184	0.1646161	0.6483722	6.58951	0	0.1041451
TCGA-EY-A1G7	0.517808219178082	1	0.03303533	4.609409	1.828847	0.05255476	0	60.28596	37.26383	102.9454	0.4820415	1.514113	0.5875302	372.8018	12.20301	39.43813	0.3386515	5.38736	1.303316	5.505239	0.09763586	17.69506	0	13.49409	0.3247143	0.4214217	7.435947	38.77436	0.04279398	22.04315	13.27237	87.3734	1.45995	5.018703	2.017756	210.0297	1.591828	1.96446	1.514254	0.3308319	0.05982728	0.1300315	0.05792865	14.71683	0.07776416	6.093573	1.936253	39.45462	0.3500616
TCGA-BG-A0YU	1.23561643835616	0	2.182083	4.397855	1.010761	0.1803325	0.03738716	0.2608913	1.084975	159.8853	0.9258469	2.757408	0.1042762	3.180274	13.9962	24.24796	0.2140569	3.584646	0.02443771	13.99679	0.2419591	5.931922	0.02282957	4.043434	1.108397	0.5190894	11.00654	14.84401	0.9020174	40.75642	1.665352	52.47037	2.72173	6.604765	3.006982	193.6612	2.713863	8.371782	1.97939	86.69213	0	0.4326597	2.620177	49.89883	0.527315	5.246546	2.356645	0	0.5262291
TCGA-QF-A5YS	1.88767123287671	0	0.06172839	23.44971	1.245065	0.004910079	0.006107849	21.26796	1.104856	374.8247	12.3042	0.4653111	0.5148461	31.41301	9.677164	9.41981	0.1798455	1.793178	0.8563543	9.31499	0.1155442	12.60633	0.1044291	3.659002	0.447476	10.61847	165.9711	26.2255	0.09824025	14.36786	5.825807	51.99961	1.495029	3.604213	0.6508973	335.3369	0.6584883	0.1141997	0.9970515	2.148703	0.004471628	0.07510022	0.09348258	248.8966	0.03321298	4.344398	0.5899271	0	0.1681997
TCGA-EO-A1Y5	0.90958904109589	0	0.2382187	5.206667	2.077533	0.02613613	0.2113268	12.03549	1.069291	163.9442	9.561868	0.5911776	0.3123367	15.52969	2.389344	29.27231	0.2215994	0.5688324	0.4940854	15.11278	0.137574	47.9423	0.1191153	26.96003	0.6913551	3.933621	6.25654	23.69618	0.05472507	30.30523	1.126368	76.15383	2.932788	5.492903	2.471048	87.55282	2.330097	5.803806	1.129586	6.410872	0.03570341	0.2116351	0.3064191	423.8857	1.441953	4.595934	0.852664	0.288548	26.93918
TCGA-A5-A0GI	7.34794520547945	0	0.2286944	7.483001	0.310184	0	0	10.10592	1.540368	405.5892	1.73498	2.314833	0.1454465	22.08205	3.400637	14.89995	0.923132	3.583764	0.3533399	9.74357	0.1084787	18.81999	2.098235	7.457936	1.717151	0.4488284	349.5031	14.43074	1.109765	54.27399	1.287531	83.82572	13.69388	3.297053	2.453605	170.3125	2.423171	0.5372605	3.087515	2.047484	0	0.1091117	0.1809333	98.75655	0.3588931	7.10275	1.136907	0.7735802	0.07180382
TCGA-EY-A1GO	1.60547945205479	0	0.01609619	7.373463	0.2578867	0	0	115.7542	51.70402	334.9267	0.2068044	0.6574324	0.9015835	87.77115	2.586413	48.47775	0.01736896	0.8694091	32.42643	4.141939	0.1057161	17.11254	0.01296703	17.75123	0.6097845	0.537028	0.3924183	112.6942	0.01191486	32.12832	4.010648	69.32352	1.504847	2.756306	1.481641	191.5798	1.554462	3.223643	1.358503	1.889874	0.02332028	0.8524367	0.1248754	18.92315	0.06856276	0.8618625	2.861477	0.03769399	0.4873275
TCGA-EO-A3AS	2.86575342465753	0	0.3100388	141.2621	0.9025825	0.008653158	0	7.270879	5.653927	126.364	1.263902	4.267191	1.107472	125.8864	4.750102	14.99921	0.08804063	6.998313	0.9128927	12.9146	0.38046	11.50043	0.591551	8.218055	0.4511051	0.234849	5.007068	12.34427	0.5878412	35.42591	41.72422	111.5793	4.391215	8.4757	3.752942	468.3587	4.022086	2.779265	6.672343	6.228544	0.007880465	0.3814824	0.1161898	72.01801	0.2670526	11.79536	2.758755	12.64851	0.8629195
TCGA-AJ-A3QS	1.40547945205479	0	0.1985063	6.040039	2.063823	0.00595843	0	7.463372	0.3226414	121.0311	3.002753	1.18625	0.7579941	25.25167	2.173745	26.44619	0.08891433	7.210238	7.265883	5.302387	0.3173264	20.05046	0.00452592	9.649705	0.5292111	102.8203	3.853967	44.24065	0.008317362	26.8405	1.549518	51.08546	3.774439	7.678054	4.000023	398.7664	1.026094	1.933556	1.528765	10.69374	0.03255819	0.4074265	0.5636278	131.4821	0.07053249	1.866094	3.502998	0.07893869	1.383426
TCGA-BG-A0LX	1.68219178082192	0	0.7260802	7.416699	1.202656	0.0121589	0	11.7681	3.233423	390.8811	2.381976	3.938064	0.1124931	6.465882	4.180081	88.01145	0.2144298	2.762727	0.7439414	24.21195	0.1957689	14.20026	0.06464986	13.9021	2.727972	0.1049987	75.38731	27.39099	2.393136	124.1441	3.144015	88.90683	20.44169	15.85453	4.002197	265.2575	1.371207	2.868345	3.970442	42.13408	0	0.03281856	0.1315851	70.64282	0.4574923	2.684323	2.815001	0	0.3424684
TCGA-D1-A176	2.51232876712329	0	0.03244949	10.42046	0.3017234	0	0.01605392	6.788767	20.90269	134.5208	5.940999	0.5712496	0	234.9531	3.988151	6.675926	0.4289382	1.651588	0.4249855	4.027383	0.06393628	8.962989	0.3136942	7.918232	1.04159	0.03184218	175.1752	15.3045	0.4443709	7.195165	1.919637	57.84967	3.489168	1.791719	0.8973757	303.6647	0.8653882	0.2715765	1.68218	22.73635	0	0	0.4319331	154.596	0.09275336	4.428396	0.7752848	0.9688736	0.2357854
TCGA-A5-A3LO	2.12602739726027	0	0.2851415	36.58241	10.28801	0.05040241	0	14.28034	1.637536	508.6355	0.5338254	1.086006	1.503877	1487.543	3.463382	33.74466	0.09572528	1.768314	2.260136	7.808033	0.09363724	15.33861	0.00382848	27.01034	0.5371922	1.653958	3.156199	27.0877	0.6121028	63.15005	11.47641	104.991	1.371494	7.190752	1.926295	338.2239	1.778194	3.321433	1.362338	12.34996	0.004590167	0.03174338	0.214144	924.8802	0.1534204	13.7798	2.39618	0.0222581	1.158731
TCGA-B5-A1MZ	4.37808219178082	0	0.3449034	7.891311	0.7582536	0.01443934	0	9.287578	4.413233	97.69652	5.35758	2.384786	0.2115198	17.47268	32.88307	26.65635	0.4897051	6.454919	0.8746643	7.525326	0.1788353	3.144171	0.6251688	3.875897	1.784295	31.27975	1121.884	40.30886	0.5710825	14.17373	3.612783	27.35638	4.939764	19.69197	0.9606764	651.9113	2.156504	1.567223	3.28869	18.46747	0	2.507313	0.1678394	25.19642	0.2808048	8.94554	3.511896	0	0.07694311
TCGA-B5-A0K9	1.12054794520548	1	0.4994285	48.51829	0.1780585	0.00611172	0	3.124753	7.060093	215.6374	1.920772	1.747093	0.2026198	640.2034	12.34711	17.21424	2.271754	2.335775	0.1130531	6.150965	0.0870497	19.8188	0.2831838	11.69865	0.4673023	12.55362	31.94466	12.22691	1.342264	32.89814	28.1453	46.93286	1.959835	3.586203	1.944458	388.456	2.049099	1.516243	1.350071	23.55093	0.05565967	0.2309492	0.6442698	116.1555	0.248047	2.646273	1.806872	0.323878	0.08839778
TCGA-DF-A2KS	9.09041095890411	0	0.09504151	5.442166	1.287058	0.03779957	0	1.137459	0.8490424	443.1215	3.419071	1.017149	3.837185	112.4705	3.298779	5.934713	0.1196495	0.2468034	0.0102448	3.881661	0.08582904	19.3927	0	16.19397	0.6811816	0.1865255	524.7569	9.557993	1.272207	11.143	2.935334	42.15221	3.367897	2.40644	2.729176	51.23296	2.169806	0.4186432	1.054539	0.2516232	0.03442421	0.1700437	0.1540331	564.9914	0.0585946	7.752024	5.108448	11.57353	0.0383663
TCGA-BG-A0W2	4.71506849315069	0	0.06574643	19.54572	1.791657	0.06537108	0.01626356	9.862167	11.37443	174.4015	2.534138	8.525122	0.2419229	35.3307	1.554366	27.33161	0.04434074	3.460129	0.6112534	9.088633	0.1052531	7.173723	1.867018	2.682232	1.514629	12.37093	538.9375	28.27732	0.03041713	34.45766	1.590536	44.82201	8.018917	4.643086	2.531073	310.6568	4.243969	0.695047	3.910566	23.83923	0	0.1882086	0.4611551	26.9426	0.2266203	1.409636	2.429766	0	0.7066403
TCGA-BS-A0TD	6.51780821917808	0	0.04407896	3.523301	1.084545	0.01168728	0	8.186986	2.151695	313.0636	31.30176	0.6859599	1.243491	52.70136	12.60561	19.27401	0.1268384	2.319805	0.4276257	7.676763	0.1447503	14.56316	0.008877458	6.573125	1.119269	23.42925	3.075655	10.61992	0.2066473	21.84451	4.213621	50.90853	1.329349	11.16074	2.981686	360.0683	4.969294	0.4142102	0.9941975	15.44492	0.01064365	0.06309118	0.2248555	244.1079	0.1235245	7.400583	0.5337996	0.05161197	0.5071224
TCGA-EY-A1GM	2.72602739726027	1	0.7573494	5.452523	3.806378	0	1.081573	0.6684773	13.362	233.4988	10.69633	1.353906	0.2777193	204.8985	1.977833	7.972582	0.05055063	0.9569832	1.961809	56.67493	0.1538381	20.33876	0	13.29684	0.3021815	0.0612928	59.52675	72.87624	0.01733851	7.259006	2.073904	70.98717	22.13763	2.743851	1.77706	118.2531	4.968946	52.93591	6.186316	1.229476	0.5316589	0.1452798	0.2713333	307.8195	5.524248	8.014013	0.3325628	0.8227845	1.97619
TCGA-AJ-A3OL	1.23013698630137	1	0.05007806	3.663399	0.1217823	0	0	4.662139	1.52584	89.10836	3.262981	2.088107	0.1945062	177.3523	31.64004	18.95918	0.3197241	1.366891	0.8825824	7.91617	0.2384535	13.53292	0.02017134	12.56783	0.3255913	0.3030351	68.47464	19.5971	0.2625737	52.64283	14.36127	96.86914	0.7173791	9.278081	3.526975	218.9201	1.846458	6.183765	16.20478	0.3055153	0.006046122	1.385771	0.04656787	257.471	0.3957475	5.902499	0.7453649	0.02931815	0.4194712
TCGA-BS-A0U7	2.56164383561644	1	0.4464974	1.394019	1.735375	0.09381549	0	2.070777	0.661205	324.8625	3.312083	5.106458	0.07233103	848.0463	17.00351	82.00065	0.09090626	4.707855	0.1634577	29.40465	0.2655844	10.75413	0.03054027	6.49264	2.375519	1.008551	7.797557	2.963006	2.039186	328.8782	0.8251205	179.6551	6.683953	12.61337	3.828166	419.122	3.308784	7.169368	7.576021	16.98974	0.01220545	0.0602907	3.591092	44.18963	1.376836	11.65174	6.202681	0.769408	4.00953
TCGA-BS-A0U8	8.11780821917808	0	0.05821664	4.789411	1.843239	0.1234865	0	16.60113	2.897542	502.684	1.33566	1.538044	0.9163684	6.449519	16.52942	62.39433	0.4920899	2.304605	0.4173099	10.23753	0.1147061	15.20662	0	6.688591	2.086252	2.189871	246.5417	28.59487	0.897784	92.77925	3.960937	37.46736	4.740438	9.566449	2.146605	259.7184	2.422945	2.632736	4.341608	33.60013	0	0.1805413	0.197983	88.96324	0.2871318	3.262473	1.781621	0.1363315	0.7285265
TCGA-AP-A1DM	4.65753424657534	0	1.284264	5.904328	0.3209179	0.03879287	0	41.27254	11.43652	690.4777	1.459065	1.555731	0.3090597	11.92853	13.24771	66.44503	0.3332971	2.718634	1.358936	18.54571	0.01601536	20.2	0	13.41296	2.366891	1.228324	3.648939	17.13543	1.450041	44.86052	5.642807	81.15724	4.38414	3.97727	1.740047	728.1876	0.4039814	3.852478	3.211268	3.648979	0.01177627	0.1279756	0.0673787	83.8103	0.4865416	1.39419	2.906463	0.1713124	1.259984
[truncated: 173 more columns]
