# Supplementary material for: Establishing a Prognostic Signature Based on Epithelial–Mesenchymal Transition-Related Genes for Endometrial Cancer Patients
Source: Front Immunol. 2022 Jan 14;12:805883. doi: 10.3389/fimmu.2021.805883 (PMC8795518; doi:10.3389/fimmu.2021.805883)
Supplement: Supplementary file 5 [file DataSheet_1.zip › raw data/testRisk.txt]

id	futime	fustat	FBN1	HIC1	SFRP4	COL11A1	ONECUT2	HOXB9	DLX4	MSX1	TNF	SIX1	riskScore	risk
TCGA-AX-A05W	6.71232876712329	0	0.132145	0.7978615	0.9113375	0.03756987	0.03666094	6.356273	0.1420211	84.21986	1.420414	0.0619505	0.870658834694128	low
TCGA-BG-A187	1.22739726027397	0	2.110442	1.978809	88.46677	0.1732439	0.03618516	12.5321	0.07052706	169.6654	1.051486	0.3718767	0.388219387392101	low
TCGA-AP-A5FX	3.01095890410959	1	0.8157485	0.5583221	7.472813	0.08426405	0.06270034	2.449265	0.3969422	149.0933	1.246615	5.140197	1.11431410858497	high
TCGA-EO-A3KU	1.85479452054795	0	1.476932	0.8023497	0.7978128	4.189549	0.1053712	195.7969	2.916146	46.68932	12.06214	4.644262	10.3324248069602	high
TCGA-AX-A2IO	5.41095890410959	0	2.183369	1.838602	143.8025	0.02621623	0.04538021	85.27727	0.4281217	195.1525	3.775043	1.045477	0.463176453223443	low
TCGA-A5-A0G9	6.95890410958904	0	4.254646	0.8714525	1.506319	0.04808805	0.2965094	9.461819	0.4605139	376.3463	1.291099	2.179578	1.20994559449232	high
TCGA-K6-A3WQ	1.16986301369863	1	0.7758592	0.5473963	0.9627103	0.3296424	0.1218095	83.90289	2.803747	56.79485	3.224967	10.14018	4.17458231090934	high
TCGA-AX-A0J1	6.44931506849315	0	1.257813	1.145841	14.50623	0.498503	0.1268981	32.47435	0.2992925	795.2927	0.9158408	1.100962	0.532024013818412	low
TCGA-FI-A2EU	8.05753424657534	0	0.2890113	0.3342553	1.070722	0.06737791	0.2264012	4.646048	1.03918	3.835106	0.5759284	2.379297	1.39148112987258	high
TCGA-BK-A26L	2.01095890410959	0	4.713859	2.55583	13.04213	4.423862	2.204664	17.18735	1.503626	23.84068	0.230522	6.895266	2.82667875702724	high
TCGA-D1-A0ZO	1.64931506849315	0	2.989006	2.637355	162.2551	0.2770194	0.01596625	24.671	0.1896788	314.5605	0.8248086	0.9626374	0.200645537256415	low
TCGA-BS-A0TC	7.12876712328767	0	0.2767104	0.6308844	7.755309	0	0.2368943	0.2893243	0.2868948	324.0068	2.962925	5.762185	0.936192064297048	low
TCGA-FI-A2EY	2.41095890410959	1	0.2597498	0.6303702	0.5616	0.01750177	0.120291	32.94511	0.1521679	16.33022	4.81886	0.02219953	1.27172207888414	high
TCGA-B5-A11F	15.4821917808219	0	2.433734	0.9651324	2.915623	0.07551157	0.192221	23.23205	0.1317452	215.1978	1.145774	4.270319	1.22115375725721	high
TCGA-BK-A13B	2.64657534246575	0	0.9125069	0.4716453	1.187279	0.03771897	0.06785186	0.1529949	0.1425848	638.8859	1.612058	0.1071691	0.594587803871417	low
TCGA-A5-A2K2	9.84931506849315	0	0.5659854	0.2105341	0.2733606	0.2268974	0.07256854	13.20888	0.303499	211.8226	0.530769	0.04870468	1.00192767545208	low
TCGA-DF-A2KV	7.44383561643836	0	0.1755665	0.610038	1.705685	0.01240311	0.01578657	11.64725	0.6821921	360.8942	9.572241	1.434786	1.04487809700572	high
TCGA-AJ-A3TW	1.40547945205479	0	0.2599449	0.2274664	0.2691855	0.04228019	0.03707178	0.1654787	0.6659459	0.4120823	6.938413	0.03932785	1.36228647844143	high
TCGA-AP-A1E0	5.01917808219178	0	2.410613	1.792649	20.83809	0.1611651	0.07963856	5.160906	0.05375596	20.42027	0.2571305	1.385276	0.789345090881347	low
TCGA-D1-A2G0	4.06575342465753	0	0.3685662	0.4670154	1.077889	0.01213627	0.2749555	138.5963	0.433541	285.1512	0.5984859	0.04618151	1.84744640442912	high
TCGA-EO-A3AV	2.92876712328767	0	1.678328	0.8934465	1.474102	0.6012677	0.2269214	16.75392	0.07463267	5.516199	14.92867	1.821272	1.82973620770382	high
TCGA-E6-A1LX	1.94794520547945	0	1.296394	0.7493577	9.860397	0.3260111	0.4621339	5.60877	0.2464766	1.196218	0.8196046	0.1362176	1.10378929083599	high
TCGA-AP-A0LS	7.95616438356164	0	0.5576619	0.6724495	1.887223	0.04333637	0.2500504	14.47873	0.08737043	3.792001	0.0712361	13.19245	1.75079561113985	high
TCGA-BK-A0C9	2.99178082191781	0	1.222768	2.165373	41.40525	0.5864099	0.02132507	3.889789	0.1900062	149.3008	0.4721326	0.9745452	0.492574102962021	low
TCGA-B5-A0JN	6.6986301369863	0	0.8629587	0.6679258	1.061338	0.02013301	0.04100021	59.0436	0.5396646	67.62292	0.3971345	0.454095	1.41556859489806	high
TCGA-D1-A162	3.13698630136986	0	0.8076204	0.9162683	37.38847	0.04254973	0.01624708	10.62787	0.2412689	308.3364	2.622863	2.590597	0.660554427657097	low
TCGA-DI-A2QT	1.03287671232877	1	0.6771194	0.4830789	4.731796	0.1307317	0.7224283	31.64185	0.4015296	0.8813021	0.05372402	3.046983	1.5710703423779	high
TCGA-AP-A053	9.21917808219178	1	0.9310311	0.384358	5.523489	0.3442693	0.05286018	46.23229	0.5205609	2.151722	3.664928	14.98841	2.86662547487818	high
TCGA-AX-A05Y	7.35342465753425	0	0.5565156	0.4921671	2.846959	0.0412665	0.1470662	47.05702	1.076366	162.2645	1.261706	1.545168	1.4563119249518	high
TCGA-E6-A1LZ	6.59178082191781	0	0.4083194	0.6846415	0.01212125	0.005288474	0.5707994	87.3338	0.3478507	3.999807	2.764427	2.519519	2.07975968362738	high
TCGA-AX-A0IS	5.09041095890411	1	4.47728	1.233589	1.065874	0.8085324	0.1264507	10.15341	0.3715628	252.7062	1.850262	0.5952244	1.20996156106018	high
TCGA-KP-A3W4	1.51780821917808	1	2.91456	1.318961	16.31107	0	1.446428	49.41678	0.3634749	36.03585	0.868328	12.64486	2.63228925384353	high
TCGA-B5-A11X	1.63287671232877	0	9.965932	2.021443	6.345101	0.2033892	0.02013449	24.80377	5.535713	33.34711	0.4179126	0.3267774	5.23689009243051	high
TCGA-A5-A7WK	1.53424657534247	0	0.6388683	0.5255748	0.5752186	0.02219432	0.07040456	5.308509	0.6311761	30.44399	0.2609931	1.252531	1.1512318112672	high
TCGA-AP-A0LJ	3.89315068493151	0	1.555946	2.735307	111.7823	1.468986	0.02991541	3.721431	0.3553946	219.0247	3.702558	0.4471885	0.280293418054153	low
TCGA-AJ-A23M	1.68767123287671	1	0.9043317	1.323953	8.965243	0.03523887	0.645865	6.835096	2.934415	10.2055	5.511194	7.195028	2.30803920503929	high
TCGA-PG-A917	0.580821917808219	0	0.7606588	0.8400475	58.77372	0.02478467	0.05362772	103.9306	0.1616164	382.6717	0.8097255	1.989979	0.838444279897645	low
TCGA-EY-A1GR	1.46849315068493	0	2.032982	0.1436337	10.67715	0.9094797	0.2347764	43.74037	0.1936903	12.20181	0.6316892	12.80982	2.72259979462712	high
TCGA-AX-A064	4.15616438356164	0	1.750259	1.042676	15.90412	1.087375	0.06568145	6.137841	0.3971143	873.9269	3.226448	0.01402621	0.480613414491984	low
TCGA-BS-A0VI	7.24931506849315	0	3.944504	4.938604	12.57789	0.4707025	0.0379921	4.503535	0.1822742	1015.758	1.160607	0.131059	0.175547459262719	low
TCGA-EO-A3AU	4.22739726027397	0	4.33178	0.6783969	9.82671	0.1484804	0.06479471	0.2037732	0.2525776	236.0522	4.877067	1.029116	1.26642039392228	high
TCGA-BK-A13C	2.08219178082192	0	1.390596	0.3815676	15.60466	0.1844473	0.07457176	64.57148	0.4183471	693.6405	0.05350473	0.1651454	0.804524204330598	low
TCGA-EY-A548	1.17808219178082	0	0.5762083	0.4416546	43.40908	0.215596	0.103431	9.619014	0.1081433	472.0324	0.3169114	0.4480626	0.513318563440967	low
TCGA-BG-A222	0.797260273972603	0	4.044605	0.5167673	0.3168923	0.1013902	0.3120629	22.78638	1.170727	166.3582	0.8408989	0.08417779	1.79303150978608	high
TCGA-B5-A1MV	4.28767123287671	0	1.694536	1.417208	28.99967	0.02623183	0.05787193	1.358013	0.4660577	139.424	2.393146	1.477316	0.752654495504079	low
TCGA-A5-A0R8	1.63287671232877	0	0.8977829	1.413394	54.46706	0.01100433	0.02240995	5.585316	0.2121519	160.5153	1.492331	1.85084	0.53999171319596	low
TCGA-BS-A0U5	8.04109589041096	0	1.202974	1.154446	6.123595	0.04633023	0.1258	10.07205	0.2568675	28.83937	2.030864	5.194916	1.18516785310944	high
TCGA-D1-A103	1.83287671232877	0	1.04863	1.013785	18.6575	0.008762352	0.1918256	17.5791	0.09936997	246.6749	1.080263	4.661341	0.877430969228159	low
TCGA-BS-A0V4	4.95890410958904	0	1.666098	1.530133	7.293787	0.08733481	0.3640458	0.1747923	0.09904256	1931.555	1.776561	0.09139093	0.147790567548974	low
TCGA-QS-A8F1	0.36986301369863	1	0.987677	0.8781976	0.8975478	0.07831959	0.1310139	4.711433	2.182405	122.3523	0.4689863	0.6982312	1.32433131233388	high
TCGA-BG-A0LW	1.55068493150685	0	5.552202	0.2952762	0.1580765	0.06896838	0.08895282	14.56163	0.5422838	255.7578	0.4534795	0.4339038	1.66183182620862	high
TCGA-B5-A0K2	6.05205479452055	0	0.8102802	1.527953	8.251104	0.01254334	0.04789516	9.178128	0.3129466	489.8684	2.103104	4.2862	0.633594001253298	low
TCGA-AP-A0LE	9.1972602739726	0	1.135081	2.614408	4.271476	0.07790115	0.07932154	21.7221	0.2038714	1215.261	1.388888	0.0820892	0.230243703498832	low
TCGA-BG-A0M2	1.74520547945205	0	1.288608	1.024459	1.931052	0.1203591	0.04289377	69.52969	0.2047409	186.1201	2.759947	0.6045551	1.29154438795914	high
TCGA-AJ-A8CV	2.92602739726027	0	0.8685148	0.8983428	65.66526	0.08866518	0.03966929	4.379371	0.3168889	311.4266	0.7287368	0.1226884	0.457102511648574	low
TCGA-AJ-A3BF	1.50958904109589	0	0.9866006	0.8824807	5.972616	0.1216058	0.2181644	21.00042	2.567711	3.307345	1.613438	10.2552	2.56318748731933	high
TCGA-D1-A16B	3.03013698630137	0	2.671459	1.413028	6.867796	0.1773572	0.05227635	8.055803	1.090353	157.2121	4.281018	0.07104087	1.13144183205588	high
TCGA-D1-A3DH	1.56986301369863	0	1.380285	0.242978	0.2117028	0.2830554	0.21237	28.89073	2.088194	34.89432	14.2818	0.04988656	2.87658128946236	high
TCGA-EO-A1Y7	4.0958904109589	0	0.23914	0.2856576	1.994492	0.02949804	0.03504187	33.73009	0.234167	11.06881	0.4242763	2.188824	1.34001101523494	high
TCGA-AJ-A2QO	2.86301369863014	1	0.744941	0.4768561	2.082172	0.05638635	0.2339108	0.6152518	0.2178876	193.7653	0.29866	3.09608	1.00181310266127	low
TCGA-AJ-A3EJ	0.136986301369863	1	3.985253	1.83521	14.39616	2.185916	0.2976139	27.30237	0.2397847	1.078885	0.306674	2.125042	1.38033310063235	high
TCGA-D1-A1NZ	1.5013698630137	0	0.8016491	0.7840491	27.10071	0.06688308	0.09728941	10.7547	0.5634509	637.6626	1.177951	0.4726554	0.518700524404276	low
TCGA-B5-A0JR	4.74246575342466	0	2.672204	1.204612	30.70566	0.4906936	0.09017183	32.69094	0.01975647	955.9507	0.8877368	0.203294	0.419662789282272	low
TCGA-D1-A16I	0.958904109589041	1	0.9246578	1.173504	24.87818	0.05060276	0.9049152	68.60477	0.05738637	10.87501	2.963307	0.7605966	1.35772079873699	high
TCGA-BS-A0TE	0.4	1	0.8599403	0.9812084	5.325364	0.03319206	2.365808	16.40396	0.3513221	3.148783	0.1091219	1.532489	1.6190457587379	high
TCGA-BS-A0TA	2.02739726027397	1	1.128756	1.125927	16.85687	1.530191	0.03566054	12.80224	0.5010437	290.5909	3.427566	0.131217	0.824413527524694	low
TCGA-KP-A3W1	0.789041095890411	0	1.124134	1.063234	6.2912	0.2553891	0.9721333	32.24652	0.2381967	1.163149	1.60076	0.07992529	1.33546761851689	high
TCGA-AX-A0IZ	3.65205479452055	0	2.753327	2.22535	22.64086	0.1194719	0.01658867	0.3825786	0.1354878	516.8792	0.6159419	0.5538102	0.432539651517844	low
TCGA-A5-A0GM	5.04383561643836	0	2.38492	2.136353	4.712657	0.01132849	0.05190772	44.20308	0.6038158	33.32256	1.815617	0.094837	1.09128762121564	high
TCGA-AX-A2H8	5.0986301369863	0	1.382942	0.3075307	0.05218679	0.03415346	0.1593909	31.99009	0.4518726	31.8007	12.96863	5.10319	2.45797770337133	high
TCGA-AJ-A2QK	1.76164383561644	0	2.9559	1.961034	71.8656	0.3330729	0.0204657	21.93848	0.2735238	220.5905	12.77193	7.150026	0.901553837027869	low
TCGA-AX-A2HG	3.18630136986301	0	0.7330298	1.019957	2.038531	0.04764676	0.1536325	12.49434	0.8885607	471.5492	5.560826	0.1208718	0.821831594751934	low
TCGA-D1-A175	0.553424657534247	0	3.388521	1.493911	32.09972	0.1837807	0.04318423	0.2112605	0.1816974	550.2603	0.2788595	0.0502084	0.494685078266963	low
TCGA-B5-A11I	6.30958904109589	0	0.9770691	0.4599947	0.9555907	0.07847943	0.1573235	4.727779	0.4116253	2.562404	8.562645	3.89717	1.67179529327601	high
TCGA-EY-A1GC	4.51232876712329	0	0.2789086	0.2150735	0.1648593	0.009590362	0.01708915	45.62076	1.631401	309.2244	2.743038	0.3357422	1.43515225084398	high
TCGA-AX-A2H7	3.4	1	0.590365	0.3993641	8.745351	0.04542352	0.1156294	36.56434	0.3863461	25.41205	1.596006	7.59666	1.7137331617198	high
TCGA-BG-A0M4	5.93698630136986	0	2.16297	1.409506	0.9585014	0.1079205	0.09615221	0.2159926	0.474253	279.2906	0.9313455	0.09239947	0.78696811914196	low
TCGA-D1-A15X	2.49041095890411	0	0.7102838	0.7365844	0.6731617	0.05594264	3.033262	12.83852	0.2220473	0.2726214	1.56329	7.947358	2.55198363002514	high
TCGA-PG-A915	0.682191780821918	0	0.4917538	0.279189	0.6475211	0.01725264	0.06368114	19.79231	2.289158	389.6422	1.818572	10.27431	1.88887069673821	high
TCGA-FI-A2EX	0.778082191780822	0	0.8407049	0.9541108	0.5685029	0.02339967	0.03573948	77.02961	0.6368768	8.702922	17.44739	0.2065764	2.44539947329149	high
TCGA-FI-A3PV	3.42191780821918	1	0.775298	0.6932282	59.47438	0.007969451	0.102787	16.00964	0.596495	184.1598	0.550206	1.690155	0.675694141618218	low
TCGA-EO-A3B0	3.86849315068493	0	3.85783	0.9930287	61.17614	1.100863	0.4486609	0.4057177	0.2362777	24.73004	0.2915713	2.258449	0.965536343869294	low
TCGA-AJ-A3BG	1.50684931506849	0	0.302951	0.1731231	0.02013429	0.07320453	0.02981572	42.35483	0.01328289	279.7319	0.5920395	0.1470804	1.02614319350654	low
TCGA-BG-A3PP	1.86575342465753	0	2.428433	0.9584158	32.36964	0.5108006	0.04000879	0.5302576	0.1655076	173.963	0.1107233	8.415681	1.02348857368719	low
TCGA-A5-A7WJ	0.934246575342466	0	0.5478349	0.3172727	0.06969801	0.04114169	0.2058164	68.93173	0.4625127	587.7129	2.619869	1.423964	1.10136571666785	high
TCGA-AX-A1CC	2.15890410958904	0	12.39129	6.635631	124.9979	0.2403103	0.9823662	106.603	0.0320618	116.723	2.474689	0.2581949	0.572134728595217	low
TCGA-AJ-A3BK	2.82465753424658	0	0.5609661	0.8262899	4.5857	0.002711016	0.004140671	14.78433	0.5656977	8.645546	4.344946	0.04951724	1.14662243555395	high
TCGA-AP-A054	1.94246575342466	1	2.036949	0.5273436	1.966064	0.5438559	1.328153	1.387585	21.38112	61.21198	0.1308274	2.355536	78.8195834927618	high
TCGA-BG-A18B	1.28767123287671	0	0.5853723	0.7875177	4.135331	0.3262979	0.08550484	1.767087	0.6312448	484.9507	0.4259383	0.4017085	0.661903987780726	low
TCGA-B5-A11V	1.63013698630137	0	2.756196	1.09641	1.559104	0.139535	0.03847979	3.835253	0.3032943	208.5745	1.032151	0.2035368	0.950089222318644	low
TCGA-D1-A1O5	1.25479452054795	0	0.778631	0.6644772	15.43102	0.01492798	0.1950687	7.473213	0.101575	288.4292	0.1717697	4.536799	0.843521909687973	low
TCGA-AP-A0LL	6.9972602739726	0	1.480839	2.080128	5.505194	0.086977	0.05450024	4.841995	0.8497939	272.1045	0.06598723	0.05091833	0.641701940462643	low
TCGA-AX-A0J0	3.34246575342466	0	2.224271	0.7039831	1.040184	0.06412811	0.1180376	10.56784	0.3244648	0.1153887	0.3892189	0.382929	1.26595326701161	high
TCGA-EY-A3QX	2.70958904109589	1	0.6977482	0.3781805	3.606891	0.1386141	1.496515	31.51525	0.3328861	1.176163	0.7740307	12.94452	2.79055357304253	high
TCGA-EY-A1GT	1.34246575342466	0	4.074532	1.670887	11.32175	0.1954539	0.1492632	1.209109	0.5742896	248.7389	2.475363	6.883074	1.20369189699126	high
TCGA-D1-A0ZQ	0.712328767123288	0	5.753576	2.113814	51.58694	0.06628137	0.08436238	14.28135	0.03221434	190.4803	1.35413	2.406872	0.774488701231672	low
TCGA-AJ-A3IA	1.73424657534247	0	4.405529	2.952622	19.52643	0.1069124	0.4293992	54.09287	0.1751312	6.730663	1.425463	0.5906544	1.06296483697278	high
TCGA-DF-A2KR	5.96712328767123	0	0.19538	0.1174128	0.1499999	0.01832448	0.02932066	6.907418	0.7659279	1.040976	3.098231	19.85888	2.8894408911349	high
TCGA-EO-A22X	4.8	0	4.063546	0.6864044	28.92262	9.518696	0.09050491	0.06900106	0.1221815	542.0877	0.10626	0.8158438	1.13971750423244	high
TCGA-A5-A0G2	12.4630136986301	0	1.934617	0.4056091	4.746805	2.53604	1.130053	29.32167	2.750968	247.6975	2.151348	0.07296986	2.54934643581663	high
TCGA-D1-A2G5	3.98630136986301	0	0.8548972	0.2804405	0.6072092	0.1222726	0.09337651	64.94786	1.132422	388.0455	0.5276014	0.9925921	1.3940707316191	high
TCGA-BG-A0MK	3.60821917808219	1	1.653163	1.957137	183.297	0.8484808	0.03184437	2.926049	0.5674659	270.3657	0.536434	3.348721	0.197287834963974	low
TCGA-A5-A0GX	5.72054794520548	0	6.087965	7.794424	66.29521	0.1947388	0.01749614	7.244787	0.3767351	118.905	0.3106956	0.05230798	0.164540409198108	low
TCGA-D1-A16Y	1.45753424657534	0	1.435906	2.358725	5.610525	0.03233021	0.1810583	79.95422	0.8275649	1.656553	0.06832829	0	1.19598643887214	high
TCGA-B5-A3FC	5.98630136986301	0	1.573179	1.252246	42.34034	2.213202	0.3319971	21.05073	0.2763873	464.8912	1.169373	4.095594	0.710267319565728	low
TCGA-A5-A0GR	3.06849315068493	0	1.683483	1.930574	71.15648	0.007284234	0.03337673	0.863059	1.007809	348.6164	1.796068	0.04434932	0.40263287056267	low
TCGA-AJ-A5DW	1.06849315068493	0	2.352835	0.7109492	40.79756	0.04014067	0.02809989	77.83118	0.2446795	294.6252	0.2350645	9.955171	1.48578551548564	high
TCGA-B5-A5OE	2.91232876712329	0	0.2901708	0.3261535	0.3336927	0.09310945	0.2301228	27.26262	1.236378	0.4949933	5.042395	0.8426008	1.76433297285942	high
TCGA-B5-A1MS	8.52602739726027	1	1.63468	0.4781248	0.2866804	0.1153063	0.1422834	30.30265	2.553218	39.37589	0.2313029	33.86702	7.72879985366393	high
TCGA-BK-A0CA	2.91506849315068	0	1.061799	0.9451875	65.01055	0.005209174	0.172385	2.251943	0.9333842	174.7945	2.234894	1.030754	0.640980252326798	low
TCGA-EO-A3AZ	2.26301369863014	0	1.53285	1.358694	5.614573	0.07504979	1.650633	24.13854	0.5038551	4.283488	1.273142	0.1644959	1.44985925668453	high
TCGA-B5-A0K0	4.04931506849315	0	7.833554	1.889968	4.465958	1.502138	0.1376574	7.765063	0.8468869	262.0738	0.4444571	0.1567819	1.47964153592798	high
TCGA-B5-A11U	1.39452054794521	0	23.72547	4.091292	45.93308	1.60981	0.03066461	2.20929	0.658215	283.6146	0.5670424	0.3417073	2.85814299062401	high
TCGA-EY-A1GL	2.77808219178082	0	2.89425	0.5497544	1.496634	0.1185034	0.1699148	3.771538	0.3620288	95.85936	3.375126	1.015984	1.39738511087009	high
TCGA-A5-A1OK	2.51232876712329	0	2.826256	1.564975	62.53128	0.2799569	0.1471285	74.29309	0.4813509	371.493	0.6680202	0.6941669	0.739786010784495	low
TCGA-BG-A18A	1.16712328767123	0	4.212007	7.735276	744.9976	0.01372213	0.03725955	10.34094	0.1659911	163.5222	1.804509	0.9886252	0.000816958224356132	low
TCGA-D1-A102	0.36986301369863	0	4.959001	1.144941	8.481456	0.3178024	0.1263358	5.562399	0.3455946	112.5096	0.4508401	1.192751	1.30409277408571	high
TCGA-DI-A0WH	1.35890410958904	0	0.8181819	1.300319	35.22186	0.04982884	0.01522121	227.5227	0.2034313	638.947	0.2211526	0.03033778	1.3113871758344	high
TCGA-B5-A0JY	5.77260273972603	0	3.477812	2.390676	18.0715	0.3406216	0.176259	0.1788122	0.1899757	7.053332	0.2202932	1.198407	0.794803351054543	low
TCGA-AP-A051	10.8164383561644	0	1.535523	0.6284597	28.22733	0.2635133	0.6682637	6.002371	0.03383081	563.9066	0.6865205	1.770865	0.635682904556986	low
TCGA-AX-A2HJ	2.56164383561644	0	5.972188	2.856042	92.52388	2.772855	0.154674	2.609762	0.2078153	441.3763	0.1664663	0.8294321	0.393382630406604	low
TCGA-AP-A05N	1.98904109589041	1	4.458881	1.138212	8.111142	1.314696	0.09627399	31.57485	0.1225429	502.6103	0.7549012	1.247259	1.02150860705716	low
TCGA-EY-A2OM	1.9013698630137	0	6.402982	0.426011	17.38366	0.3972806	0.2442907	11.78016	0.4797942	69.43595	27.55522	15.34526	6.87206108189555	high
TCGA-EY-A1GK	1.8986301369863	0	1.502808	1.264993	46.31142	0.05149227	0.02621557	63.02133	0.5839511	688.9435	0.2285353	0.8934904	0.538657804246769	low
TCGA-QS-A5YQ	2.07945205479452	0	0.9820444	0.8643692	20.1302	0.1531021	0.03147852	8.268603	0.4674554	530.4553	0.8711597	0.2912957	0.571093931160387	low
TCGA-BG-A0MU	1.69041095890411	0	1.442679	0.4975236	0.07753153	0.04349163	0.02706283	8.43363	0.2082482	268.9344	0.8340654	0.8826479	0.945603914701873	low
TCGA-AP-A1E4	4.26027397260274	0	3.660235	1.068287	18.21006	2.699546	0.150847	42.18641	0.2488972	0.8128608	0.5411584	12.76121	2.6273480688758	high
TCGA-EY-A214	1.2	0	2.260778	1.041431	1.871214	0.01824371	0.006966134	25.61756	0.4137879	2.400458	2.024252	5.817553	1.61967061511834	high
TCGA-AX-A0IW	3.14794520547945	0	0.6020278	1.528677	1.512895	0.2431846	0.1768705	52.5833	4.754007	29.3452	5.282352	7.235573	3.71444734145914	high
TCGA-D1-A160	0.306849315068493	0	1.097472	1.292305	26.6005	0.1786384	0.08508021	74.91937	0.2744714	1249.184	4.291005	4.280318	0.46204762865691	low
TCGA-BS-A0UM	7.24383561643836	0	0.7010527	0.640023	13.72657	0.0289784	0.1573694	13.79567	0.2190875	318.0992	0.6668835	3.102263	0.836925564098375	low
TCGA-AX-A2HC	2.86027397260274	0	2.959069	0.2885353	0.02741258	0	1.893697	0.05106535	0.6239144	573.1109	0.05897956	0.03640875	1.20408586738842	high
TCGA-EY-A1G7	0.517808219178082	1	1.514113	0.3247143	0.3308319	0.228955	0.4713273	199.7252	0.6208969	0.1746392	10.79975	0.6288013	5.84454069054811	high
TCGA-BG-A0YU	1.23561643835616	0	2.757408	1.108397	86.69213	1.075956	0.05506857	50.62484	0.8005511	309.565	0.4211075	0.1733029	0.673431390949255	low
TCGA-QF-A5YS	1.88767123287671	0	0.4653111	0.447476	2.148703	0.03348121	0.1335258	15.06968	0.2362551	328.0348	6.521794	2.644348	1.07087872399547	high
TCGA-EO-A1Y5	0.90958904109589	0	0.5911776	0.6913551	6.410872	0.09406003	0.09577506	13.25295	1.785308	0.9650026	1.367125	2.938726	1.55423570411111	high
TCGA-A5-A0GI	7.34794520547945	0	2.314833	1.717151	2.047484	0.1378254	0.1273441	4.250045	0.2547138	287.3887	1.434858	0.5438842	0.743205658351647	low
TCGA-EY-A1GO	1.60547945205479	0	0.6574324	0.6097845	1.889874	0.0323352	0.5942922	331.3346	0.982754	0.7941876	2.583208	4.828226	10.7570357653352	high
TCGA-EO-A3AS	2.86575342465753	0	4.267191	0.4511051	6.228544	1.524291	0.2937276	17.49868	0.9665463	430.8688	0.7597689	0.2045699	1.40434518772528	high
TCGA-AJ-A3QS	1.40547945205479	0	1.18625	0.5292111	10.69374	0.02934373	0.237881	99.37977	0.8242565	15.39987	1.291216	0.06871397	2.05712323116729	high
TCGA-BG-A0LX	1.68219178082192	0	3.938064	2.727972	42.13408	0.3869136	0.07269653	140.4044	0.1358134	26.64867	0.3407178	4.942729	1.58413971229426	high
TCGA-D1-A176	2.51232876712329	0	0.5712496	1.04159	22.73635	0.1662266	0.2762879	10.14499	0.1441549	411.7776	1.350139	4.472384	0.682441516200952	low
TCGA-A5-A3LO	2.12602739726027	0	1.086006	0.5371922	12.34996	0.5518098	0.2498285	68.02153	0.2251953	3.707045	2.212729	16.44944	3.04683669904256	high
TCGA-B5-A1MZ	4.37808219178082	0	2.384786	1.784295	18.46747	0.8916105	0.08633096	4.799467	0.2729447	382.1915	14.10776	0.149866	0.852765141357758	low
TCGA-B5-A0K9	1.12054794520548	1	1.747093	0.4673023	23.55093	2.616267	0.09429983	149.7203	1.743437	293.4185	6.07413	5.42357	3.84670283711689	high
TCGA-DF-A2KS	9.09041095890411	0	1.017149	0.6811816	0.2516232	0.4391305	0.1215047	44.0356	0.04330422	0.465214	0.5884568	5.499772	1.63450654718327	high
TCGA-BG-A0W2	4.71506849315069	0	8.525122	1.514629	23.83923	0.1188686	0.138687	12.8944	0.1685045	325.05	0.9525534	0.3467822	1.22306992882917	high
TCGA-BS-A0TD	6.51780821917808	0	0.6859599	1.119269	15.44492	0	0.06086041	14.12108	0.1405874	261.3802	19.45362	0.1617365	1.09365076660508	high
TCGA-EY-A1GM	2.72602739726027	1	1.353906	0.3021815	1.229476	1.326928	0.2563299	0.2862903	7.182536	26.25094	0.2784507	21.77999	10.6495323236352	high
TCGA-AJ-A3OL	1.23013698630137	1	2.088107	0.3255913	0.3055153	0.7092332	0.1408478	0.6362414	1.003962	250.2624	0.4960995	1.826002	1.29309892943747	high
TCGA-BS-A0U7	2.56164383561644	1	5.106458	2.375519	16.98974	0.05584823	0.049112	0.3576797	0.05757729	468.1967	1.42712	0.1700131	0.574878917134719	low
TCGA-BS-A0U8	8.11780821917808	0	1.538044	2.086252	33.60013	0.1286448	0.1012199	5.280481	0.1193649	820.6214	1.268794	0.1335069	0.286081825403858	low
TCGA-AP-A1DM	4.65753424657534	0	1.555731	2.366891	3.648979	0.1224647	0.02743348	64.09498	0.05555272	1041.333	0.07247044	0.2833332	0.362681506186913	low
