# Supplementary material for: Establishing a Prognostic Signature Based on Epithelial–Mesenchymal Transition-Related Genes for Endometrial Cancer Patients
Source: Front Immunol. 2022 Jan 14;12:805883. doi: 10.3389/fimmu.2021.805883 (PMC8795518; doi:10.3389/fimmu.2021.805883)
Supplement: Supplementary file 5 [file DataSheet_1.zip › raw data/trainRisk.txt]

id	futime	fustat	FBN1	HIC1	SFRP4	COL11A1	ONECUT2	HOXB9	DLX4	MSX1	TNF	SIX1	riskScore	risk
TCGA-D1-A17F	0.106849315068493	0	0.3176752	1.437215	21.58426	0.01064086	0.1300186	11.38094	0.2775487	527.2033	0.839587	0.05668758	0.450397928462925	low
TCGA-D1-A174	1.62739726027397	0	3.520067	6.507469	229.7292	1.537756	0.008270042	0.121373	0.09824798	210.6086	1.121469	0.04120806	0.0467255036308978	low
TCGA-FI-A2D5	1.15342465753425	1	29.34516	0.8030122	3.894997	1.852966	0.1008958	40.18703	0.2247452	0.8112453	0.04886464	0.3619763	24.2391194906439	high
TCGA-D1-A1NS	0.117808219178082	0	0.646718	0.9014536	2.115503	0.004832403	0.07380771	4.301925	0.2301691	368.2752	4.122666	3.69241	0.849401430890766	low
TCGA-A5-A0GW	1.93424657534247	0	3.643901	2.681009	6.100066	0.1254553	0.07071475	5.45217	0.4674695	128.79	1.104765	18.85003	1.57944040898871	high
TCGA-PG-A7D5	3.22465753424658	0	1.084034	0.4231988	5.838649	1.180989	0.3437243	23.25237	1.53129	19.25744	3.110723	10.38365	2.71790156790753	high
TCGA-AP-A059	4.0027397260274	0	0.9209479	1.611644	40.09971	0.004956207	0.91343	6.475367	0.2810308	109.0738	8.798745	2.542274	0.901191166093848	low
TCGA-A5-A0GD	9.37808219178082	1	0.3800613	1.041805	2.032894	0	0.1077324	94.98166	0.5514289	500.0173	8.636738	0.0342645	1.23846368355824	high
TCGA-A5-A0GV	4.5013698630137	0	1.117342	0.5437715	0.1089496	0.03168963	0.1694041	51.77072	0.7307357	824.2493	0.9636882	0.4019565	0.767864013903627	low
TCGA-AP-A05D	4.81643835616438	0	0.5170875	1.171565	19.0543	0.01277012	0.1040237	4.239248	0.5020436	4.829182	3.253675	1.004265	0.899717938767286	low
TCGA-AX-A062	3.83287671232877	0	2.706861	1.057541	6.094961	1.38327	0.1153506	5.231477	0.1893265	723.9362	0.7644712	0.2722596	0.607698571416605	low
TCGA-B5-A11E	4.98630136986301	0	2.057809	0.6073418	2.662906	0.3336507	0.1638005	13.46988	0.7162167	186.4044	0.5582471	6.71087	1.52504542095416	high
TCGA-D1-A17A	0.131506849315068	0	2.617238	1.311093	1.376479	0.3303049	0.1554241	31.39499	0.4653926	290.2642	2.46797	0.09902788	1.0614125460192	high
TCGA-BG-A0MI	1.95616438356164	1	2.843799	1.015899	0.2439462	0.009675743	0.05911298	0.3718094	0.1536197	214.1838	0.3340036	0.01472744	0.910310733591771	low
TCGA-KP-A3VZ	1.97808219178082	0	0.6144655	0.1045757	0.7481596	1.105166	1.270136	1.799372	0.6927633	11.15323	7.301157	2.643921	2.17018632832178	high
TCGA-BG-A0MC	3.46027397260274	0	1.384427	4.243115	303.8131	0.1280774	0.0543386	6.584951	0.2420781	180.3102	0.8772203	0.6606519	0.0396668492977963	low
TCGA-D1-A16F	0.219178082191781	0	2.296941	2.883722	82.69161	0.009125624	0.617919	0.4091151	0.2897711	44.32897	1.485065	1.23622	0.41476111859764	low
TCGA-EY-A1GE	2.03013698630137	0	2.650917	1.194255	6.159642	0.057383	0.03164919	1.760981	0.6073716	410.3633	0.1179073	0.9898832	0.767387606982634	low
TCGA-EY-A210	1.04931506849315	0	0.2672384	0.2295773	0.4998978	0.01185349	0.06155505	3.35547	0.9839925	2.763468	6.301353	0.1551628	1.45241080410692	high
TCGA-A5-A0R9	2.05205479452055	0	3.19568	1.643299	40.33723	0.6749553	0.1249567	10.5032	0.2403852	535.8427	0.6876991	0.1698098	0.505199069011378	low
TCGA-EO-A22T	5.57534246575342	0	3.000946	1.541507	36.03374	0.661004	0.2324223	32.22254	0.1725734	31.40579	8.137437	1.042305	1.20929093105859	high
TCGA-D1-A16E	3.06575342465753	0	0.7868818	1.393595	46.20105	0	0.06004047	13.04967	0.5745866	232.3505	1.120044	4.640464	0.662909585735944	low
TCGA-FI-A2F4	6.10958904109589	0	0.661373	0.5411045	1.193918	0.004960989	0.08334883	38.96912	0.146277	484.3332	1.174298	0.2416358	0.818466826642133	low
TCGA-EY-A1GF	2.26301369863014	0	3.200422	0.3457136	1.660656	0.3494237	0.09418098	8.935072	0.2330976	390.0264	3.142201	8.423685	1.53719786742937	high
TCGA-B5-A0JS	7.1972602739726	0	1.461219	1.75754	39.75696	0.1976737	0.06429713	8.281752	0.2366271	477.5234	5.713441	0.8692062	0.486964164241842	low
TCGA-AP-A0LN	6.87671232876712	0	5.567752	3.118127	38.90963	0	0.04580397	10.83693	0.5179894	473.8309	0.6825607	0.05266905	0.473286336624832	low
TCGA-D1-A2G7	4.91232876712329	1	1.814856	0.9339055	59.69974	1.277079	0.257246	40.45071	1.183811	231.8606	1.314317	31.31274	3.11404203068356	high
TCGA-EY-A549	1.65753424657534	0	0.6368218	0.4089616	3.683296	0.002241302	0.03080927	18.89758	0.960786	221.4011	21.3207	3.841331	2.13474951262941	high
TCGA-EO-A3B1	2.24657534246575	0	1.78112	1.014748	11.62677	0.1490227	0.02427839	14.05854	0.6016405	467.7104	10.34723	0.7394574	0.93369725681987	low
TCGA-DI-A2QY	9.17534246575342	1	0.5960175	1.418659	41.19028	0.0165025	0.04340877	1.69985	1.216459	69.57981	1.45128	0.07954174	0.69391412740918	low
TCGA-BS-A0TI	5.15616438356164	0	1.07581	1.586229	16.08465	0.03051172	0.01553402	83.14785	0.103806	455.1718	1.429417	0.2786512	0.76719118102336	low
TCGA-BG-A0MS	5.15616438356164	0	4.269817	1.388364	14.60071	0.04825952	0.06005934	6.696687	0.267564	225.2291	2.935164	0.04897053	0.968631961088085	low
TCGA-PG-A916	1.43013698630137	0	0.9505397	0.5258457	27.93428	0.1062058	0.08938292	12.65995	0.8898059	406.9543	1.507093	2.009151	0.798095029616163	low
TCGA-A5-A1OF	2.66575342465753	0	0.5883663	1.132647	1.449001	0.01277163	0.2015697	14.92774	0.6372846	216.2186	0.8817453	1.185821	0.901083160348025	low
TCGA-AX-A05T	2.76712328767123	0	2.854389	0.2368493	2.094695	0.4492103	0.04731734	7.291618	0.7377947	195.3588	2.215229	0.2593507	1.40056661959562	high
TCGA-DI-A2QU	2.59178082191781	1	1.938301	0.5757888	21.34317	0.005379536	0.101336	40.29303	0.1342153	18.12031	0.07958567	6.681562	1.54754471038315	high
TCGA-BS-A0TJ	5.66575342465753	0	4.511748	1.129933	0.6191444	1.276137	0.5927944	0.402685	0.09507226	386.4804	3.92746	5.3877	1.41370615612865	high
TCGA-BS-A0WQ	5.53972602739726	0	1.718242	0.4882479	0.6609283	0.05864979	0.1194383	6.056909	0.5099264	584.5849	0.6025514	0.4314756	0.749301566660948	low
TCGA-D1-A1O0	0.172602739726027	0	1.617068	0.6004545	3.49052	0.01436703	0.07314497	1.594902	2.128955	4.200833	0.4959456	7.034224	2.04093726925432	high
TCGA-D1-A1O8	0.328767123287671	1	1.900737	1.586295	5.028525	0.1721983	0.178585	12.68269	22.60937	142.7694	2.201567	2.844302	61.5357059909872	high
TCGA-A5-A2K4	2.38630136986301	1	2.470042	0.9740676	1.587871	0.1731961	1.66016	11.59914	0.7179271	40.36183	17.09665	0.2181696	2.60419131760954	high
TCGA-B5-A3S1	2.47123287671233	0	0.735996	0.3947556	0.8534595	0.5697144	4.999116	16.30006	0.793886	20.62846	4.333578	1.524618	3.83633533934134	high
TCGA-D1-A17R	0.928767123287671	1	5.000089	2.337176	11.87792	0.1390923	0.05025524	22.28476	0.2544169	171.0053	1.349709	1.058562	0.962374448302666	low
TCGA-EO-A22Y	4.29315068493151	0	1.437474	0.7517413	32.73584	0.0386865	0.1748015	0.812987	0.6635739	7.757937	15.97766	2.981038	1.53336421415747	high
TCGA-EC-A1QX	0.613698630136986	0	2.228374	1.662888	12.2475	0.1673128	0.2076305	32.81635	0.2371777	294.1594	4.898936	0.660542	0.903206829835277	low
TCGA-AX-A05U	2.47397260273973	0	12.03379	0.8121455	26.22263	0.4334147	0.0162249	16.98138	0.4626038	254.4247	2.388785	0.7664164	2.48797186468622	high
TCGA-B5-A0K1	3.04109589041096	0	0.5632011	0.6189268	0.1304664	0.006324685	0.06440005	57.35708	0.9754664	419.3471	7.859742	1.790585	1.3944271710308	high
TCGA-FI-A3PX	6.53150684931507	0	2.839282	0.3113563	0.4924269	0.01294245	0.1462806	7.120239	0.2583234	245.6965	1.250954	0.2679159	1.17481876431335	high
TCGA-AX-A1CK	6.68767123287671	0	0.7668702	0.9585723	15.65857	0.05098356	0.1586236	22.02223	0.6938186	368.9497	0.1955485	4.837195	0.885309102154144	low
TCGA-EO-A3KW	1.36164383561644	0	0.4822346	0.3533546	2.482304	0.1461519	0.3310219	9.492296	1.236709	3.243395	13.30581	4.979631	2.36900051854289	high
TCGA-AJ-A23O	0.854794520547945	1	2.346244	1.906936	25.13436	0.2529414	0.1073139	0.4724888	0.1314728	489.3383	1.273338	1.892926	0.497387557483267	low
TCGA-FI-A2CY	5.6986301369863	0	0.6427387	0.329695	0.2815104	0.1719513	0.03126545	0.1966538	1.123585	6.049261	16.33328	0.2741901	1.94652560486901	high
TCGA-A5-A0GU	2.35616438356164	0	1.543451	0.7852678	22.46938	0.0289917	0.05482345	17.57302	0.3006008	269.7784	4.248229	1.500361	0.904788368473977	low
TCGA-FI-A2EW	4.91780821917808	0	0.6776488	0.7455604	1.472293	0.05723983	0.3950327	22.17883	0.5193054	571.771	3.512713	0.4259431	0.793119918753911	low
TCGA-BG-A0MQ	4.97808219178082	0	0.9290729	1.217697	8.319188	0.1443981	0.1503725	5.843033	0.7890037	1124.591	1.942043	0.2397689	0.357946593445108	low
TCGA-AX-A2HD	3.87397260273973	0	2.622084	0.8677907	1.521101	0.274615	0.2073864	0.2931283	3.14543	84.31051	0.8125391	1.943659	2.04783470261427	high
TCGA-A5-A0G3	3.91232876712329	0	1.586528	0.2178977	0.584764	3.785595	0.2316984	3.70959	3.237402	13.6294	0.4420526	0.8816254	2.79924133245626	high
TCGA-B5-A0KB	2.25753424657534	0	1.924467	2.073334	6.825824	0	0.1016291	125.8242	0.2936802	26.16533	5.986187	8.704579	2.49704454509965	high
TCGA-D1-A15W	2.50684931506849	0	1.424055	1.044151	25.33154	0.02393263	0.1925151	4.291739	0.2496967	155.1076	4.650028	9.675236	1.19566949726372	high
TCGA-EY-A1GX	3.08767123287671	1	0.243006	0.2032449	0.01050554	0	0.02100202	13.12915	0.6237593	6.620588	0.04520643	4.363869	1.43059197066494	high
TCGA-EO-A22U	3.85479452054795	0	0.5530471	0.4100439	4.816097	0.05557467	0.1818899	2.381326	0.5882314	6.83003	0.2218581	6.312039	1.41400475039893	high
TCGA-D1-A15V	3.29041095890411	0	0.9093553	0.4040994	1.9061	0.3921143	0.1974382	104.5085	0.2638758	6.265953	6.735958	2.347996	2.64137883781633	high
TCGA-D1-A1O7	0.0876712328767123	0	0.4222442	0.7855289	21.24048	0.01491498	0.03543616	25.23396	1.026141	455.5647	3.505954	1.475635	0.798295878362778	low
TCGA-B5-A11R	6.43561643835616	0	0.779781	0.2381841	2.760147	0.0205415	0.04313933	0.2302264	1.013342	354.8168	2.823683	1.399163	1.01850447426747	low
TCGA-D1-A16X	0.304109589041096	0	1.221155	2.054819	23.71707	0.02584341	0.02105169	3.045457	0.2110167	162.232	1.452859	0.1730794	0.551297024578319	low
TCGA-BG-A186	1.14794520547945	0	2.48218	1.203063	15.76522	0.2776965	0.02718844	7.57575	0.2664736	387.9123	0.9744008	2.747431	0.768833983432657	low
TCGA-B5-A3FH	2.3041095890411	0	0.4927873	0.4269611	1.638515	0.009447758	0.06092681	9.277911	0.7071429	294.307	1.289005	9.591745	1.3298167492183	high
TCGA-B5-A5OD	2.84383561643836	0	0.8693884	0.8284193	2.470604	0.0827536	0.1188317	15.84549	1.236858	2.614065	11.88692	4.09206	2.02146096851614	high
TCGA-BG-A221	0.150684931506849	0	2.628491	2.000191	2.276451	0.4844929	0.06659912	12.76856	0.3955983	91.04192	8.67287	0.1548637	1.11017463687745	high
TCGA-E6-A2P9	3.7972602739726	0	0.8040358	0.3194999	4.035818	0.04331969	0.1388154	0.06528017	0.3236599	680.2609	0.2010598	0.4964659	0.589598653700009	low
TCGA-D1-A3JP	1.41095890410959	0	1.369715	0.9703867	6.895787	0.01992461	6.064955	17.30493	1.079568	1.035704	1.026228	0.07413324	3.7344442063932	high
TCGA-D1-A0ZP	2.4958904109589	0	2.500137	2.239416	16.2293	0.1960701	2.177947	96.40582	0.5862073	4.256296	0.5054235	0.02713075	1.96519665507969	high
TCGA-BS-A0UA	9.57534246575342	0	2.409191	2.477664	63.93918	0.2506373	0.08012321	10.30318	0.09254219	815.0861	0.8910617	4.04562	0.268190411877342	low
TCGA-EO-A3AY	3.17260273972603	0	0.2896348	0.8449957	3.925727	0.005489697	0.02515407	9.132482	0.06848187	253.2612	1.042265	0.4553947	0.732468305963521	low
TCGA-KJ-A3U4	3	0	1.324108	0.3937373	0.7999233	0.0490175	0.009982251	0.8978465	1.134007	0.6344484	0.4931173	0.7908609	1.37209064878227	high
TCGA-B5-A121	1.38082191780822	0	0.8429289	1.058718	150.6248	0.2028907	0.03443168	5.073895	0.4711354	322.0069	0.1667553	0.6544038	0.238096698761643	low
TCGA-AJ-A3BI	1.57534246575342	0	0.5170832	0.3377678	0.3676763	0.0315573	0.1097867	48.81764	0	25.24141	0.3760845	3.15419	1.49280686374878	high
TCGA-B5-A11Z	1.44657534246575	0	3.518466	0.9190195	49.58174	0.1120586	0.3060002	7.454069	0.4967699	266.3317	0.3265386	0.8218097	0.789885602301325	low
TCGA-D1-A2G6	0.706849315068493	1	5.760521	2.734905	30.34556	0.3151266	0.2161432	0.1401546	6.313558	61.42739	3.215938	26.89394	7.39043012496119	high
TCGA-AJ-A3I9	1.42191780821918	1	0.7972319	0.4029551	6.872085	0.4669634	0.04825392	12.54746	0.2936189	18.93496	0.2507974	13.02599	1.84377404982606	high
TCGA-AX-A06F	4.78904109589041	0	2.232416	1.322085	4.803843	1.224341	1.917539	1.26258	0.3059343	7.4025	0.4605021	9.459979	2.10063850496443	high
TCGA-DF-A2KY	0.90958904109589	0	1.139666	1.28099	0.05963302	0.2705845	0.6914447	0.2249512	2.065391	1.663491	0.3464194	1.49298	1.50428004124798	high
TCGA-QF-A5YT	3.32876712328767	0	0.8983701	1.175037	5.026181	0.002500469	0.03691788	23.45285	0.5387776	416.1155	0.09864617	2.470069	0.764985629809429	low
TCGA-AP-A0LI	8.14246575342466	0	0.9238312	2.08596	17.93506	0	0.2561293	27.03876	0.3546521	26.1863	5.397653	0.02069585	0.854083046804064	low
TCGA-BK-A56F	1.0986301369863	0	3.420585	1.071022	52.3249	0.7771137	0.08997456	5.938314	0.9663995	168.7162	1.229662	1.473949	0.91412966666529	low
TCGA-BS-A0UF	7.15342465753425	0	3.907029	1.502056	6.640005	0.04093119	0.1505021	9.204152	1.165614	112.464	0.9643822	2.741259	1.37521908072771	high
TCGA-AP-A1DR	4.0958904109589	0	1.292881	0.8201308	3.125879	0.1618915	0.07243117	0.9425758	0.1557768	148.7214	13.08809	4.360799	1.4329424810635	high
TCGA-EY-A3L3	2.27945205479452	0	1.105346	0.2031636	4.323594	0.2610607	0.2329504	128.8399	6.296791	13.9642	0.04152873	15.9585	13.8782044768649	high
TCGA-B5-A1MW	1.22465753424658	0	0.8171144	0.2542262	0.0795299	0.1583129	0.08501613	119.8988	1.003432	30.26797	3.261835	0.08582419	2.72453012711548	high
TCGA-B5-A0JX	4.8958904109589	0	1.482522	1.589721	43.70917	0.009366507	0.01192161	44.67587	0.6373286	97.42502	10.06939	0.1069257	0.999204487392367	low
TCGA-BG-A0VV	4.25479452054795	0	1.16563	2.009472	228.8	0.03258347	0.04423677	35.96264	0.455735	450.8275	1.740718	0.14052	0.114625284651167	low
TCGA-EC-A1NJ	1.33698630136986	0	2.630584	1.077658	124.5028	0.1062499	0.1163013	52.17558	0.02409867	555.8062	0.6811469	7.746529	0.454215218369887	low
TCGA-BS-A0UJ	6.86575342465753	0	0.601341	0.9182763	1.548541	0.004691838	0.04060778	26.8787	0.1276994	641.301	1.087451	0.4284867	0.59038025342587	low
TCGA-AX-A2HH	1.47945205479452	0	1.591488	0.1367456	0.5603873	0.04543725	0.2610708	44.05918	0.9765855	46.79895	0.03200979	2.097854	1.95661212974076	high
TCGA-BG-A2AE	1.97534246575342	0	0.9586952	0.6836772	1.16331	0.03625353	1.499654	105.8766	0.9353328	2.155396	0.6257303	9.546395	4.01285683755772	high
TCGA-BG-A0VW	4.33424657534247	0	0.5893583	1.348873	35.232	0.02742487	0.03490614	18.70592	0.3421147	335.2686	3.076768	1.022713	0.58451573255902	low
TCGA-AP-A1DQ	3.8986301369863	1	1.403491	1.34316	44.46324	0.2115927	0.04406947	49.29338	0.8725745	298.7494	0.2608612	13.90736	1.25637241186485	high
TCGA-A5-A0VP	3.52876712328767	0	0.322277	0.5485648	1.352034	0	0.1001074	3.595672	0.4459781	18.66011	0.5613801	17.54784	2.04479258507476	high
TCGA-AX-A06J	2.5013698630137	0	1.85284	0.2393051	0.2152286	0	0.1168639	29.45219	1.041256	75.78098	0.2058113	3.144478	1.80770514960468	high
TCGA-AP-A0LF	7.83287671232877	0	0.4238645	1.123004	0.2040441	0.1224079	0.1756289	0.4988842	0.6814675	130.5841	12.23744	0.1016275	1.16861573592796	high
TCGA-D1-A16Q	0.887671232876712	0	1.95877	4.49432	16.40681	0.1229364	0.05405411	10.14602	0.3422048	442.0686	2.094307	0.2891877	0.287785401243116	low
TCGA-AJ-A2QM	2.44931506849315	0	0.9461347	0.5398357	1.611987	0.339044	0.03566383	158.4498	1.086754	13.78596	1.450871	9.822174	4.56535088230084	high
TCGA-D1-A0ZU	2.38904109589041	0	3.376093	1.5919	51.90053	0.0229656	0.1169217	2.235662	0.2812781	175.8972	0.9060175	1.377263	0.653010610933232	low
TCGA-B5-A3F9	11.3835616438356	0	2.333402	1.767041	125.1411	0.2394932	0.1364455	12.8915	0.3750649	411.2881	1.560651	0.2994374	0.277484918552068	low
TCGA-A5-A0R7	1.46575342465753	0	3.392172	4.62562	34.22061	1.30315	0.02606431	7.898906	0.02111206	82.43012	0.757389	2.387312	0.407436743576101	low
TCGA-B5-A0JZ	5.95342465753425	0	1.777032	2.02328	20.67751	0.03695193	0.07256382	28.26378	0.1197302	242.5974	1.535889	0.6106546	0.653381512824408	low
TCGA-FI-A2D2	6.44383561643836	1	1.796928	0.7081153	7.220584	0.008849224	0.04280023	71.73614	0.3010655	149.1929	0.3927503	7.273476	1.83215067816186	high
TCGA-B5-A3FD	3.27945205479452	1	1.484434	1.41554	72.74024	0.7969415	0.05427909	93.49381	0.4654901	399.3099	0.5651875	2.312454	0.722821023904632	low
TCGA-B5-A1N2	2.61369863013699	1	1.630523	1.086707	19.48929	3.193115	0.1240574	20.2227	0.8865825	4.116559	6.709151	3.52348	1.74483794697079	high
TCGA-D1-A161	2.44383561643836	0	0.5888837	1.327616	90.56006	0.01532231	0.03120338	3.091148	0.1390109	569.8552	1.435644	0.272091	0.253806232239865	low
TCGA-EY-A1GQ	1.49041095890411	0	3.019199	1.876876	15.66263	0.5786702	0.2356885	9.298916	0.1789757	1234.46	1.271169	1.193075	0.309266301974174	low
TCGA-EY-A547	1.49315068493151	0	0.4072627	0.2574619	2.835412	0.01030903	0.2296218	41.16604	0.8300621	46.61108	0.05083778	3.048048	1.63109852787761	high
TCGA-D1-A16N	2.58904109589041	0	2.605188	1.203681	5.60916	0.2523881	0.2501063	61.23627	0.2657778	23.86094	0.2889303	8.773935	2.08078828366353	high
TCGA-B5-A11N	5.13972602739726	0	1.982131	1.399093	5.107192	0.005556747	0.03677742	4.62646	0.01260332	86.15554	2.90466	1.530884	0.928396788395516	low
TCGA-A5-A0GG	10.3068493150685	0	2.380122	2.359332	88.88858	0.009997906	0.03308565	1.776875	1.2472	316.7327	0.9367668	0.7608903	0.369158455225667	low
TCGA-AJ-A8CT	0.224657534246575	0	1.66578	2.357244	381.6848	0.02447054	0.04204697	0.6660662	0.589708	200.8061	0.437442	4.697727	0.0423915651091242	low
TCGA-JU-AAVI	1.47945205479452	1	1.225078	1.730945	2.731495	1.691175	0.198154	8.051649	0.554664	4.659546	13.45244	0.9961019	1.43173638327362	high
TCGA-5B-A90C	3.29315068493151	0	1.317576	0.3315594	3.004068	0.4253416	0.1156232	12.99801	0.1615146	218.5713	5.85598	3.198978	1.31896859837457	high
TCGA-B5-A11Q	2.67397260273973	0	0.281874	0.7843349	0.3971976	0.1663645	0.2435095	34.8057	0.1729445	2232.299	0.2051018	2.553335	0.158212579307709	low
TCGA-D1-A1NX	1.52054794520548	0	0.7064533	0.6512832	14.34021	0.6909711	0.09396994	5.910531	1.685276	80.24231	2.823977	0.8716365	1.29393278960709	high
TCGA-DF-A2L0	2.15890410958904	1	0.6565142	0.3040683	4.691527	0.04800105	0.1326642	15.03076	0.03110622	5.400215	1.268098	1.168998	1.18751514761507	high
TCGA-BG-A0VT	4.2958904109589	0	2.970479	2.819896	25.0769	0.1605922	0.0949473	7.54795	0.5169874	473.2577	0.7663954	0.1182761	0.436695832976379	low
TCGA-D1-A17Q	0.147945205479452	0	3.583824	2.685365	271.6879	0.5843974	0.04416409	0.2339231	0.1863955	318.8406	0.1576033	0.2293271	0.0776654577440027	low
TCGA-A5-A2K5	2.06027397260274	0	1.068678	0.5886862	3.034701	0.4281978	0.2466872	72.2223	0.2683581	7.380353	0.2500588	3.931998	1.91190139625324	high
TCGA-A5-AB3J	1.4027397260274	0	4.925022	3.438767	62.36846	0.3424699	0.06642176	4.856696	0.195511	164.9498	0.3561522	1.02127	0.437894595475852	low
TCGA-BG-A3EW	0.942465753424658	0	1.937558	0.5576109	1.304775	1.889532	0.1991957	163.6256	1.232288	211.2574	1.645968	9.438205	4.92403419162491	high
TCGA-AJ-A3NH	0.849315068493151	1	3.249743	0.3160897	4.781644	0.4239942	1.36176	166.0151	1.167396	168.6366	2.090878	18.88886	10.1975841783907	high
TCGA-EO-A1Y8	3.14246575342466	0	1.500911	1.051603	0.8082741	1.315851	0.005359374	213.0605	0.07162794	30.8413	9.967054	0.07210282	4.27074490209041	high
TCGA-AJ-A3OJ	1.27945205479452	0	1.878279	0.6427683	10.8126	0.3999375	0.1679451	0.1402225	0.1920145	646.3584	2.735231	1.528527	0.662484542091317	low
TCGA-D1-A17N	0.126027397260274	0	2.698034	6.87867	391.1885	0.1424918	0.0284998	8.425142	0.1846785	206.533	2.08295	0.1161893	0.0118053664059744	low
TCGA-A5-A0GP	3.87945205479452	0	0.6863906	0.9833386	9.450992	0.1844202	0.1083362	0.5754164	0.2895823	18.19566	1.305872	0.5830044	0.905702005785253	low
TCGA-AP-A05P	1.74246575342466	0	1.979752	2.245323	224.8645	0.2329749	0.02803542	101.3534	0.1248977	191.117	1.483111	0.07736967	0.210659108180812	low
TCGA-D1-A17B	0.583561643835616	0	3.865075	4.339592	89.51508	0.3848279	0.1469417	1.786855	0.4364164	86.49138	4.293623	2.423525	0.336158914755124	low
TCGA-AP-A05O	1.05205479452055	0	0.4228346	0.5750663	26.2234	0.09402375	0.07558272	21.59905	0.7520094	391.0612	0.4880708	0.8360841	0.730230538948567	low
TCGA-EY-A1GI	1.94520547945205	0	3.69243	0.6448583	17.97388	0.2208163	0.1428054	2.006658	0.09475275	194.5336	0.6769023	0.1271746	1.00952662463817	low
TCGA-B5-A1MU	4.24109589041096	1	5.854725	3.784628	27.53183	0.5479356	0.05290681	100.9817	0.4713991	8.526279	47.3563	5.759	5.12527758435846	high
TCGA-AP-A1E3	2.32054794520548	0	2.858722	8.420153	255.1556	0.02519892	0.01539503	0.4357431	0.01143079	30.00253	0.1491187	2.592816	0.0257561156888889	low
TCGA-A5-A0GH	6.17534246575342	0	0.6998658	0.5323418	0.5715201	0.3622674	1.791668	10.03385	4.27905	1.173885	0.4176186	3.337086	3.66479941942805	high
TCGA-AP-A05H	3.79452054794521	0	2.324058	0.3566969	0.6597294	0.00564389	0.02011379	0.01807313	1.395306	0.5060732	0.9184623	10.60934	2.38247824778666	high
TCGA-EO-A3L0	4.25753424657534	0	1.753843	0.9633952	34.11718	0.08207402	0.1139598	74.23507	0.07333303	12.74072	4.317211	7.597701	1.76212721285453	high
TCGA-A5-A1OJ	2.75616438356164	0	10.52565	3.466568	7.851303	0.09914631	0.01766696	0.5714838	0.05621873	307.5042	1.320107	1.886382	1.00404662374349	low
TCGA-BG-A0RY	1.28493150684932	0	0.7070034	0.4791362	1.472345	0.04700346	0.03456591	71.1944	0.1895273	4.560814	5.511502	0.802882	1.80319886635024	high
TCGA-AX-A06B	5.63835616438356	0	2.548508	1.452451	152.2294	0.5511254	0.03649914	53.6626	0.2540679	247.1948	0.2651523	6.008475	0.435025433904289	low
TCGA-A5-A0R6	3.15890410958904	0	2.794546	2.970571	64.96295	0.005467435	0.3841316	31.04182	0.4960302	46.80831	0.1887342	0.5908606	0.544174308695436	low
TCGA-D1-A3DG	0.356164383561644	1	0.692687	0.68147	0.2056291	0.04051666	1.037279	117.3909	1.634442	293.0453	0.1427166	5.664866	2.83932818402329	high
TCGA-B5-A11S	6.10684931506849	0	2.790539	1.226369	180.5155	0.5788844	0.09226008	109.354	0.1598404	256.003	2.978819	0.4980241	0.447996659769491	low
TCGA-H5-A2HR	0.145205479452055	0	0.1756765	0.3988214	3.491561	0.01664874	0.3856649	1.039611	0.62306	22.26294	1.272571	0.1267052	1.13419369683606	high
TCGA-D1-A17S	2.02465753424658	0	0.404552	0.925943	6.836505	0.2770158	0.04919768	3.300737	0.7744197	604.3308	0.7942274	0.08825139	0.562875968272119	low
TCGA-BK-A6W3	0.835616438356164	0	1.535869	0.6367027	5.836878	0.03033811	0.1017595	0.5543271	0.09714384	63.79233	0.8008474	7.34224	1.30518713329571	high
TCGA-B5-A1MY	0.989041095890411	1	4.535038	0.5399377	0.817371	4.47869	0.8303685	24.28378	4.329712	134.9206	1.318962	3.248857	5.57524620287558	high
TCGA-D1-A0ZV	1.99452054794521	0	0.6298137	1.560319	37.24996	0.0143951	0.07573079	6.284513	0.4897455	42.03427	2.01132	0.9932885	0.674342644139246	low
TCGA-AX-A1C9	2.1972602739726	0	1.281895	1.178659	23.5279	0	0.05860126	28.90087	0.4746696	113.4705	0.9030335	0.9317424	0.902455664474225	low
TCGA-D1-A16J	2.49315068493151	0	1.199511	1.995212	75.94886	0.09709899	3.496856	81.51406	0.8577433	1.593889	1.386094	6.051789	1.85624139190137	high
TCGA-AJ-A3NG	1.3013698630137	0	2.03762	0.8347495	8.566196	0.06791765	0.06125247	6.319612	0.5985742	19.76036	0.334928	3.907666	1.29869976808888	high
TCGA-AX-A2HK	0.246575342465753	1	3.644325	0.677367	0.7343241	16.0627	0.2275524	173.8793	1.085514	137.0247	0.663183	5.556872	11.4805866495796	high
TCGA-EY-A2ON	1.67123287671233	1	1.14902	0.4264711	1.569125	0.1170266	0.1280974	63.56662	0.4711371	20.98695	0.9666474	0.3607053	1.68805616987178	high
TCGA-AP-A056	7.17260273972603	0	4.927379	1.636457	20.40096	4.756655	0.2270336	14.7179	0.1753152	10.94109	2.697543	0.6606593	1.58778134935532	high
TCGA-B5-A11J	4.53698630136986	0	0.9613196	0.556421	2.615933	0.02706701	0.04363751	7.555193	0.2660277	51.61835	1.134561	3.282161	1.19002263380729	high
TCGA-BG-A0MA	0.893150684931507	1	3.37563	2.623441	42.07174	0.6665106	0.1510893	11.59082	0.2758614	276.0045	5.781924	1.00709	0.607983773235132	low
TCGA-DI-A1BU	3.27397260273973	0	1.051546	1.871142	89.17317	0.2116337	0.4002003	0.387259	0.1469415	944.101	0.3833805	1.998505	0.183404043655587	low
TCGA-EY-A2OQ	2.42465753424658	0	2.031823	0.8515983	0.4547644	0.1723057	0.1395604	10.18258	1.065842	339.0497	0.9140773	0.3814784	1.02572526854467	low
TCGA-AJ-A2QL	1.64931506849315	0	0.6018091	0.6952263	38.4519	0.01826839	0.1116089	4.465493	1.905999	256.7038	0.6306192	2.066936	0.883889813268869	low
TCGA-E6-A2P8	0.197260273972603	1	2.954635	1.732719	7.982329	1.020476	0.353409	105.5391	0.4440714	1.329993	0.7607056	1.219133	2.01786565140856	high
TCGA-D1-A16S	1.55616438356164	0	0.6095151	1.31841	11.79177	0.05748291	0.02341241	46.18429	1.968703	160.345	0.6519818	2.169869	1.28806172339797	high
TCGA-FI-A2D4	0.665753424657534	1	1.553534	1.070634	1.574	0.9521921	0.143964	0.2217567	0.3010461	80.9485	0.1992083	0.7905443	0.995456678795708	low
TCGA-B5-A0K4	4.81369863013699	0	1.345548	1.126898	1.119913	0.1343692	0.05908102	137.456	0	1066.677	0.06023874	25.02621	1.93720752338725	high
TCGA-A5-A0VO	2.3972602739726	1	2.354657	1.389778	34.38513	0.08989306	0.08644699	44.44236	0.2945042	148.4375	1.428402	1.292247	0.934619212616265	low
TCGA-DI-A1NN	2.94794520547945	0	0.7656031	0.8591758	6.000052	0.06445362	0.04291116	8.303487	0.3148665	3.343929	1.44253	0.3848728	1.00672585024213	low
TCGA-EY-A5W2	1.41369863013699	0	1.110408	0.7921276	7.624081	0.1484572	0.06731524	0.103993	0.1210079	1188.293	4.34684	1.327554	0.360222525419117	low
TCGA-EY-A1GS	1.83561643835616	1	0.4104773	0.3000656	0.08586964	0.005352103	6.14725	9.666258	2.136494	5.112079	0.3695059	1.221965	5.10993355450676	high
TCGA-E6-A1M0	4.91232876712329	0	2.386775	0.6429764	14.36925	0.093762	0.8115086	28.89215	0.1256643	6.81232	0.3362738	0.3178654	1.42622684404691	high
TCGA-DI-A1BY	3.05205479452055	0	2.315282	4.762056	33.82445	0.4234286	0.1201563	6.779615	0.7242236	357.2975	4.518488	0.02113116	0.302473729890193	low
TCGA-AX-A1CJ	6.11780821917808	0	0.3748617	1.041716	16.23437	0.02349259	0.03289129	43.25673	0.1864934	500.2529	0.7530315	0.7687984	0.636625221597161	low
TCGA-D1-A169	3.10958904109589	0	2.061074	2.404812	61.99588	0.4745378	0.01610634	9.262247	0.01025052	25.97084	2.18412	2.985481	0.543864410351734	low
TCGA-KP-A3W3	2.17534246575342	0	1.522422	0.2773679	0.7234395	0.03809387	0.05679737	27.2203	0.9565843	220.5724	3.354563	0.1449566	1.40183170103358	high
TCGA-BG-A0W1	4.4027397260274	0	0.4651968	0.4502841	8.05307	0.08631518	0.1111537	45.55764	0.1381923	833.8249	3.655611	0.1700215	0.626827586783192	low
TCGA-D1-A16V	0.328767123287671	1	1.067931	0.7294512	13.17626	0.07684239	0.07335326	168.4953	0.07625062	173.8855	0.8052461	24.86899	5.37710436799167	high
TCGA-D1-A16D	3.12602739726027	0	0.9506342	0.9288289	35.53731	0.03919076	0.149645	10.2595	0.2000003	209.0528	1.13543	3.176481	0.742185424149544	low
TCGA-BS-A0V7	5.2986301369863	0	4.765357	18.97387	244.973	0.5603524	0.1447096	1.06623	0.2762917	463.8911	0.08009602	0.01236104	0.00156498209027809	low
TCGA-AP-A0LP	5.13698630136986	0	0.3384215	0.8915591	2.59913	0.006031884	0.05527679	31.40714	0.6019635	344.3891	1.249313	0.1560792	0.846048335221601	low
TCGA-FI-A2F9	4.93972602739726	0	4.761106	0.3899856	0.6081537	7.546651	1.504806	16.73655	0.3498906	510.7944	1.521481	8.518794	3.16592696755286	high
TCGA-EY-A1GW	0.923287671232877	1	4.982972	0.28445	0.7502749	0.01073256	0.3251155	15.08769	0.07302797	142.0948	0.1587792	2.736285	1.8103652403603	high
TCGA-AX-A2H2	0.397260273972603	1	0.4811204	0.8876139	0.5186766	0.09839017	0.03506445	3.371245	1.316644	6.309931	4.051418	3.661623	1.43997288164581	high
TCGA-EY-A1GD	4.49041095890411	0	2.601001	0.6063096	1.552944	0.3465312	0.2185561	43.37683	0.3167348	529.6451	0.1020226	2.653019	1.10787571824706	high
TCGA-EY-A1GV	1.31780821917808	0	1.448888	1.234826	0.7703512	0.2310704	0.1140769	2.242256	0.6987914	163.9816	9.046915	0.1278953	1.12831010343904	high
TCGA-AX-A1C5	2.74246575342466	0	0.5700132	0.9030786	5.771616	0.04333324	0.03676946	65.03394	0.09828463	301.0293	0.2611801	3.95745	1.09562122639536	high
TCGA-B5-A3FB	7.79178082191781	0	0.4599076	0.2523152	0.5949987	0.01207426	0.1337017	6.070367	0.6298727	213.5327	2.753855	12.94286	1.75140177886684	high
TCGA-BG-A0MH	5.28767123287671	0	11.08335	2.094201	49.53136	9.075855	0.02118358	2.764745	0.1887455	2.737366	1.821039	1.037066	2.41866987210145	high
TCGA-AX-A063	6.62191780821918	0	1.62529328	1.40637509	9.42139672	0.56893193	0.10137845	36.20948062	0.0967801	970.72057441	0.49098384	0.36803766	0.430852189869509	low
TCGA-AP-A0LG	5.52054794520548	0	2.127738	0.4512859	0.3893635	0.1441392	0.1126964	0.3296925	0.5487652	40.3392	13.93687	5.649402	2.24552293974646	high
TCGA-EO-A3KX	3.20547945205479	0	0.8274553	0.5087611	0.578619	0.1334794	1.074009	7.09912	0.5725851	445.4119	0.5580714	6.346819	1.19163902313872	high
TCGA-AX-A1CI	7.12328767123288	0	0.532615	0.561056	0.126152	0.2201593	0.04483471	6.538917	0.8239208	537.5379	1.194259	1.859829	0.777107508365123	low
TCGA-A5-A0RA	2.42191780821918	0	0.9759676	0.4128303	49.66076	0	0.04686052	2.82954	0.8350534	149.2043	3.721966	0.1681179	0.809259699418826	low
TCGA-BG-A0MO	3.58630136986301	0	0.7106383	0.297819	0.05252067	0.03437197	0.02916557	4.604492	0.1559189	569.5756	1.045258	0.02615878	0.656633880860018	low
TCGA-D1-A17T	0.194520547945205	0	0.7275484	1.320342	1.975408	0.03939958	0.04513271	8.547827	0.4914946	521.0776	3.715881	0.2848579	0.62015763689673	low
TCGA-EY-A54A	1.22465753424658	0	2.009846	1.023921	14.31598	0.3083268	1.5538	7.898709	0.9506377	53.57522	0.6058154	0.1723226	1.43298907735651	high
TCGA-BS-A0V8	6.96986301369863	0	1.212192	2.92775	237.3233	0.03494081	0.0355779	3.468563	0.03169987	96.5253	17.16174	0.9679378	0.141917216672446	low
TCGA-D1-A15Z	0.158904109589041	1	4.520345	0.6249072	0.1449694	0.01946148	0.0842194	63.785	0.375197	257.6811	0.2879161	0.08146135	1.72906770292433	high
TCGA-AP-A1DV	0.558904109589041	0	0.6209553	0.6685456	0.4827821	0.05265917	2.283696	3.832448	0.1302948	7.521308	0.6374028	0.123872	1.49269288445722	high
TCGA-AP-A0L8	4.06575342465753	1	1.142967	0.5951499	4.650722	0.009571222	0.4531768	93.37345	0.6295495	2.686624	0.1415981	12.55063	3.27157807917856	high
TCGA-PG-A5BC	1.93698630136986	0	4.116815	1.974785	163.0523	0.01232362	0.08407373	15.58799	0.4416312	76.67929	2.078419	0.2513541	0.329775108242838	low
TCGA-AP-A1E1	3.82191780821918	0	0.8811352	0.9840938	1.083544	0.1194309	0.4560322	9.354027	0.3498902	556.8134	0.6134999	2.529852	0.712420673361874	low
TCGA-AJ-A23N	1.2027397260274	1	9.057199	1.779955	15.50213	39.99452	0.1514046	76.99526	0.4329604	190.5392	10.72152	0.8288433	25.5967611519851	high
TCGA-EY-A1H0	1.61095890410959	0	0.4308371	0.7702088	1.348104	0.03619536	0.05988989	0.2463013	0.6259753	217.187	3.547553	0.7850743	0.91841226438712	low
TCGA-A5-A0GE	8.78082191780822	0	3.261182	3.087316	203.5441	0.9263603	0.05131676	38.11792	0.8818042	377.0924	0.7810978	1.315038	0.164767377947315	low
TCGA-D1-A179	1.22739726027397	1	0.5581512	0.6369854	2.580148	0.01837898	2.526402	38.37283	0.5627554	9.046067	4.599666	1.923256	2.41559663960021	high
TCGA-A5-A2K3	5.51232876712329	0	0.703179	1.711699	0.7066844	0.0332042	0.03139465	0.3341739	0.1828978	384.2428	2.105263	0.6498012	0.561395936802922	low
TCGA-D1-A0ZS	0.405479452054795	0	4.806285	2.650728	1.902373	0.09271286	0.1258711	6.559844	5.31716	0.4130845	0.9361771	4.179787	2.91071897328642	high
TCGA-AP-A3K1	1.82465753424658	1	0.9147812	1.321549	7.756773	0.08642968	0.00962561	86.46442	0.2266622	39.65521	28.50332	0.04933296	2.68855101215722	high
TCGA-D1-A17D	2.53698630136986	0	0.6879713	1.572868	47.25263	0.03612353	0.1339922	3.024113	0.292615	76.83317	6.362107	0.903302	0.649837914676086	low
TCGA-EC-A24G	1.4	0	3.048445	2.502622	116.657	0.0641253	0.09094594	1.34941	0.3012755	363.622	0.9035043	0.4113357	0.247256191638923	low
TCGA-BG-A0M6	1.83835616438356	1	4.42265	1.462981	3.343757	0.4878699	0.07234448	11.61851	2.245317	47.1992	0.58395	8.334272	2.45988434584151	high
TCGA-FI-A2D6	2.1013698630137	1	8.735062	1.505521	0.1758507	0.1102897	0.6786863	0.1535542	3.251941	0.4112791	0.6621157	1.642225	3.85126026266403	high
TCGA-B5-A0K6	5.35068493150685	0	0.8238039	2.226532	31.6765	0.03279635	0.03339434	8.191719	0.1041401	406.2859	2.231894	0.1697257	0.392649980105169	low
TCGA-A5-A0GA	1.48767123287671	1	2.60817	1.07436	5.966916	0.4459028	0.06879289	0.1442314	0.06129439	351.1723	1.732481	0.06170076	0.772496197593605	low
TCGA-B5-A11W	1.62465753424658	0	2.126288	1.449944	52.36635	0.9186339	0.07543417	0.4365093	0.4301553	527.8481	0.8183473	1.93049	0.461884058146412	low
TCGA-AP-A05A	5.32602739726027	1	0.7504219	0.6951243	1.724656	2.04576	0.2573897	14.79629	0.4266678	1.741791	0.4638357	0.9842629	1.32776096127853	high
TCGA-D1-A3JQ	1.44109589041096	0	2.28473	0.8963165	64.64323	0.189138	0.02458552	14.98058	1.994329	161.1782	2.33178	1.359806	0.975838355159553	low
TCGA-BS-A0TG	6.4958904109589	0	2.856214	2.331319	37.64901	0.5150424	0.13423	11.70213	0.08344099	6.358466	5.835658	0.9799322	0.788863076179983	low
TCGA-D1-A163	2.71506849315068	0	3.504379	2.125178	25.05465	0.07911105	0.0568613	4.783526	0.04221947	516.6417	6.242032	0.2691627	0.547102382120618	low
TCGA-FI-A2CX	5.56438356164384	0	1.334918	1.500333	0.1828985	0	1.394846	0.2129445	0.1206608	0.4493665	1.049374	0.09446947	1.09602911542288	high
TCGA-AX-A1CN	3.13150684931507	0	3.920029	0.9172094	2.253672	0.6725207	0.03541981	18.40195	0.3892278	659.7913	0.3888261	17.67726	1.61960993767536	high
TCGA-EY-A1GU	2.73150684931507	1	0.9515404	0.2632647	0.3946293	0.08608792	0.1591677	0.6674232	0.7604748	399.6894	2.234382	7.972407	1.25660273256482	high
TCGA-AX-A05Z	5.95890410958904	0	1.07943	1.881168	7.316067	0.07505354	0.03371559	1.116874	0.08010815	1.084351	4.985705	0.07391932	0.79305573314278	low
TCGA-BG-A2L7	1.67671232876712	0	2.859872	1.238071	84.51283	0	0.2528057	8.358768	0.6392218	22.0794	0.4963613	9.917451	0.958177728064946	low
TCGA-BG-A18C	1.28767123287671	0	1.141216	0.7584755	33.65886	0.1608795	0.02559576	44.51442	0.1254319	67.91426	5.156831	3.122151	1.1989230822797	high
TCGA-AP-A052	1.83287671232877	1	1.56001	0.6710068	5.233448	3.894708	0.2304028	23.12117	0.9642346	38.20021	72.1927	6.074249	14.2188617218715	high
TCGA-D1-A0ZN	1.4027397260274	0	4.290447	2.282864	33.98573	0.03012779	0.08436207	2.218962	0.421388	362.4292	0.4209531	0.626719	0.566324996008876	low
TCGA-D1-A101	0.145205479452055	0	3.231927	3.312526	376.9512	0.007868287	0.06008814	43.36266	0.1070769	442.4895	1.202848	0.2874316	0.03246789995418	low
TCGA-AX-A06D	1.02191780821918	1	0.5826911	0.4755311	0.08553758	0.03109987	0.09183408	0.07967158	0.7194875	0.9699639	0.5827886	25.71351	3.12054796112794	high
TCGA-AJ-A3NE	1.72054794520548	0	1.742434	0.6005231	6.003469	0.2968237	0.04152858	0.6675287	0.2004271	55.26256	1.821309	0.09311809	1.07146348206077	high
TCGA-BS-A0V6	7.46575342465753	0	1.032002	0.8737477	84.56811	0.009852301	0.06520762	8.376393	0.3575379	512.8507	1.943419	2.054477	0.385816521509904	low
TCGA-BS-A0UV	6.1041095890411	0	0.9006009	1.219991	10.31803	0.1701059	0.3928099	0.07781732	0.5649497	8.194916	0.08987761	4.068714	1.07281245215986	high
TCGA-AP-A0LM	2.26027397260274	0	5.08725084	7.19976781	67.69482573	0.13315001	0.10476465	0.36823662	0.06863617	334.65214798	0.74615211	0.12897026	0.130334642844107	low
TCGA-D1-A3DA	1.32328767123288	0	0.8753763	0.3126556	0.8801766	0.03740445	0.03046916	75.62801	0.8314072	156.9071	17.57248	8.316056	3.55499662881815	high
TCGA-AJ-A3NF	1.76712328767123	0	5.641695	1.976971	267.5447	0.03420133	0.04814035	16.41528	1.263974	4.643257	2.906903	0.03980892	0.220330487869688	low
TCGA-EY-A215	1.57260273972603	0	0.4560956	0.8524395	0.3046393	0.005538058	0.1127807	11.61592	0.3642671	334.7405	1.201653	3.321213	0.866698322621055	low
TCGA-BS-A0U9	7.73972602739726	0	0.3008351	0.1516507	0.09742367	0	0.1677129	69.91146	0.4338348	6.027779	5.030689	15.38193	3.52281580317304	high
TCGA-AX-A2IN	2.59452054794521	1	9.07735	3.528255	12.42368	1.577398	2.225093	71.50531	0.358911	4.954949	0.5821681	10.33788	3.87006449586073	high
TCGA-D1-A17U	1.90958904109589	0	2.397114	1.805217	30.53951	0.8430854	0.08175787	5.82807	0.3136433	37.30303	0.9679018	0.4005943	0.77055399550393	low
TCGA-B5-A0K7	5.2958904109589	0	2.466019	1.143428	13.39692	0.2229902	0.06536461	18.43598	0.5210929	417.8657	1.299587	0.06171149	0.784552518207763	low
TCGA-BG-A0M7	5.30684931506849	0	1.31652	1.967056	11.20113	0.03425486	0.1191714	5.831987	0.2460306	266.2007	2.196011	3.267397	0.681242291280177	low
TCGA-AX-A2HF	2.32328767123288	0	1.745686	0.5345638	0.06896453	1.887014	0.1575653	25.31321	4.348205	2.815314	17.12738	11.48889	7.77301674327163	high
TCGA-BS-A0UT	6.06027397260274	0	2.077724	1.448839	5.407747	0.1989845	0.9334653	28.99248	0.8059269	639.7786	0.3504532	0.04326774	0.771392238207356	low
TCGA-B5-A11Y	1.53424657534247	0	0.8674942	0.7279562	7.431031	0.01428256	0.09089363	7.683697	0.2753528	302.5748	5.212027	6.858806	1.11504135956269	high
TCGA-BG-A220	1.18904109589041	0	0.7179993	0.2766189	3.862766	0.171388	0.05574721	147.7564	0.6586767	402.4058	5.658012	5.695653	2.6778155757426	high
TCGA-AX-A2H4	2.50958904109589	1	1.319382	0.7838672	1.970734	0.5483423	0.5847707	29.41438	0.1986979	0.9740085	48.92956	0.1333435	4.90108351313007	high
TCGA-QS-A5YR	1.96986301369863	0	0.9895563	2.229711	212.8692	0.01993684	0.04350076	0.71139	0.6072264	419.8507	4.522546	0.212421	0.112046511988063	low
TCGA-DF-A2KZ	2.26301369863014	0	2.178878	1.645796	43.95546	0.06444563	0.08634301	0.2498173	0.07693153	97.77466	4.064574	0.06711603	0.638247243716145	low
TCGA-BG-A0M0	1.61095890410959	0	0.5774333	0.9284729	54.13731	0.4065313	0.01571938	37.10993	0.3268055	480.4243	0.2791441	0.07832671	0.49564953617358	low
TCGA-BG-A0M8	5.53424657534247	0	7.976603	3.423704	12.46361	0.07996829	0.01744851	3.255852	0.0129555	76.0034	1.07039	0.8085665	0.89944089915316	low
TCGA-AJ-A5DV	1.86027397260274	0	0.4756022	0.359329	0.8263046	0.00267048	0.07069846	49.37657	0.5935808	189.1071	8.797	1.983591	1.67520309927312	high
TCGA-EO-A22R	5.14520547945205	0	2.469494	1.206844	9.944977	0.09297792	0.2082811	102.025	0.09841269	233.197	0.2751059	0.09434776	1.39867554305491	high
TCGA-AP-A0LO	2.78356164383562	1	1.391285	1.635585	124.3784	1.052425	0.1171163	28.39743	0.1826133	399.7365	10.69178	9.970263	0.541808717243958	low
TCGA-AP-A0LH	3.03013698630137	1	1.112264	0.6643925	13.67465	0.716949	1.120557	18.55944	0.2046865	76.58146	0.4944827	1.640717	1.29987166854931	high
TCGA-AX-A2HA	6.78082191780822	0	0.5281806	1.302691	2.539488	0.2706979	0.1217916	2.983548	0.1713413	319.5713	0.5898463	4.608977	0.750324498370941	low
TCGA-BG-A0MG	4.04657534246575	0	0.5954936	0.6451516	0.202773	0	0.04504125	14.55731	0.4476228	139.103	20.70636	0.06215041	1.67466952670195	high
TCGA-FI-A2D0	3.32328767123288	0	5.781039	2.342487	1.883571	0.1318934	0.2091954	21.39392	0.2761376	327.0496	2.126364	5.065201	1.19168101067039	high
TCGA-B5-A0K8	2.32054794520548	0	1.484111	1.165931	36.88764	0.01906306	0.1237429	109.2699	1.05931	555.2927	0.4935382	0.7979366	0.974237322424331	low
TCGA-BK-A139	2.58356164383562	1	7.045229	0.8702242	38.66176	20.98266	0.06287789	14.33478	0.6487005	17.19005	28.72129	5.418591	12.697789736334	high
TCGA-AJ-A3EM	1.85479452054795	0	1.052811	0.5171489	15.17423	0.01147795	0.3073741	0.5219242	0.1301664	6.148341	1.992396	17.17008	1.99506148257421	high
TCGA-AJ-A3NC	3.08219178082192	0	2.428299	0.7677986	2.290325	0.08536422	0.07669473	20.52592	0.6548763	256.843	1.485755	0.248401	1.13512042243811	high
TCGA-AP-A0LT	4.1013698630137	0	0.3713767	0.4584097	0.4304117	0.1186027	0.301913	0.04747439	0.3474638	22.96501	10.50339	1.12076	1.44795501884196	high
TCGA-AP-A1DK	7.58082191780822	0	1.26315275	4.91132616	37.94223845	0.04200028	0.06414912	0.34584498	0.42187161	72.32702391	0.35506201	3.88137918	0.304688677652245	low
TCGA-B5-A11P	4.33698630136986	0	1.026854	0.2667803	0.05658951	0.2222088	0.05782211	102.6871	0.6047934	108.5955	8.522866	7.042574	3.27240852372121	high
TCGA-SJ-A6ZI	1.72876712328767	0	1.413092	1.575691	18.91549	0.05988415	0.4439818	9.012901	0.2419364	136.0727	4.53119	5.548734	1.01878632907159	low
TCGA-A5-A0G1	8.90684931506849	1	0.7444849	1.527026	0.04735835	0.01033117	0.2156506	18.59262	0.02343225	81.92329	1.579356	3.168601	0.955204624665636	low
TCGA-A5-A0GN	5.04383561643836	0	1.913395	3.429393	0.1586606	0.2976599	0.02466989	9.797809	0.3768145	395.2825	0.9899624	0.158047	0.431685781216571	low
TCGA-B5-A0K3	2.27397260273973	1	0.3836503	0.2478706	1.138893	0.2167314	0.1507105	1.235708	1.162985	0.3915603	3.675581	0.2816107	1.43600844667296	high
TCGA-D1-A177	1.5013698630137	0	1.403858	1.129622	0.7397844	0.5809792	0.08216283	14.07388	0.04880466	1128.388	0	0.2538292	0.356079544411496	low
TCGA-A5-A0GB	2.73150684931507	0	0.6440356	0.4265691	0.354878	0.09624719	0.07456681	0.06700159	0.1233866	390.188	0.4746319	0.9872678	0.746526671724883	low
TCGA-A5-A0GQ	6.15616438356164	0	0.4971988	1.201053	5.157785	0.01592214	0.03512699	8.157862	0.2768679	340.1852	8.192066	0.1373321	0.772271019914004	low
TCGA-AX-A06H	2.28219178082192	0	1.75989	2.628446	93.34316	0.03159947	0.06435128	3.157107	0.315353	549.294	2.524432	1.433307	0.230333160040529	low
TCGA-BG-A0M3	2.93424657534247	0	0.6148823	0.5450687	2.451146	0.02844227	0.01737652	7.705299	0.3999636	728.0683	4.460261	1.220833	0.630439098911524	low
TCGA-PG-A6IB	1.77534246575342	0	3.859602	1.834134	4.999849	0.6351937	0.08889941	20.17029	0.57972	3.985849	0.4991847	0.5315628	1.24592718008196	high
TCGA-B5-A0JU	4.93698630136986	0	1.85256	0.557693	0.7461572	0.07686518	0.1381177	19.38725	0.4307195	201.7806	24.19242	0.4679858	2.13277094714087	high
TCGA-B5-A11G	9.44657534246575	0	0.4170136	1.332621	3.010432	0	0.09686723	5.306602	0.3201771	1008.681	0.2118677	0.5418373	0.332271635059314	low
TCGA-D1-A0ZZ	1.87945205479452	0	0.7657419	0.5962581	6.354993	0.02763457	4.58891	93.90552	1.566957	4.471032	0.6359578	3.273869	5.60786948675927	high
TCGA-AX-A2H5	5.93698630136986	0	0.2112823	0.3284383	1.426389	0.07503272	0.04044749	0.7066863	0.620666	1.428193	0.652968	0.4165206	1.12114119497705	high
TCGA-SJ-A6ZJ	1.52328767123288	0	1.176209	1.462354	43.95624	0.02664845	0.09270901	9.337065	0.4230918	466.4112	3.274393	0.9768585	0.487156926605998	low
TCGA-DI-A1NO	0.780821917808219	1	0.2261315	0.4634505	0.281004	0.4546469	0.1248368	0.4743917	0.115864	14.71755	9.824663	2.068278	1.38700147133119	high
TCGA-D1-A16G	2.28493150684932	1	0.6212463	0.6199608	2.117964	0.009429212	6.444764	29.28883	0.5132762	12.46184	1.208976	3.717219	4.64961875860722	high
TCGA-D1-A1NY	1.40547945205479	0	2.759516	1.21243	11.62135	0.9823558	0.1390506	1.551713	0.2098204	62.34155	6.495371	2.205987	1.26825166889017	high
TCGA-B5-A5OC	3.42191780821918	0	6.45706	1.176398	53.90995	0.9506942	0.1540045	0.2116398	0.265211	512.8455	1.391429	1.532172	0.759095213270408	low
TCGA-EY-A1G8	1.24931506849315	1	0.8188388	0.8706239	0.1494333	0.01955921	0.6007946	3.319572	0.7097998	144.8049	0.3536647	2.093899	1.11054238508885	high
TCGA-B5-A3FA	8.02465753424658	0	1.358306	0.463998	1.977474	0.3153563	0.7709579	96.03089	0.4386048	38.08954	2.523439	13.93369	4.05600074670242	high
TCGA-FI-A2F8	2.55616438356164	0	1.717244	1.672802	46.06605	0.151646	0.05238945	83.95814	0.3316661	228.8385	21.90058	6.355801	1.82978261285417	high
TCGA-QS-A744	1.23561643835616	0	2.048629	0.7292203	10.96224	0.2800818	0.02906381	0.1656678	0.4815005	313.4931	0.8709421	0.6897028	0.846198237207843	low
TCGA-BK-A4ZD	1.38630136986301	0	2.316127	0.4572608	49.47406	0.7715486	0.00609005	58.2623	0.009043713	293.9161	0.2752829	4.427419	1.05678896218475	high
TCGA-BG-A2AD	1.66849315068493	0	2.197455	1.045786	3.290096	1.452008	0.70765	0.1854577	0.3471588	118.8924	0.06120009	2.776793	1.26235727431827	high
TCGA-E6-A8L9	2.77534246575342	0	3.441877	1.574332	0.2931083	0.814021	7.429721	41.40789	0.3179413	2.032593	1.018722	5.225599	6.82035963244465	high
TCGA-D1-A17L	2.1972602739726	0	0.3869724	1.046994	24.69419	0.02117743	0.06469069	74.98683	0.04803278	652.0334	0.9660148	1.643942	0.634254596617997	low
TCGA-AP-A1DP	2.96164383561644	1	0.5591955	0.6352671	14.8822	0.09263779	0.2358172	2.238352	0.8213503	1424.006	1.328967	0.7306567	0.287661717843246	low
TCGA-A5-A0VQ	1.32876712328767	0	1.843528	2.383694	0.7280122	0.1533386	0.09479594	5.173333	0.5589469	151.9702	6.130392	0.4084441	0.817718532839107	low
TCGA-D1-A168	3.00821917808219	0	9.222433	2.60396	9.690229	1.869143	0.01132871	0.2850218	0.1514081	28.90515	0.3072488	7.302223	1.88249202453625	high
TCGA-2E-A9G8	3.42191780821918	0	0.307786	0.1680497	0.1665126	0.02514775	0.03556428	2.594834	1.406935	6.743018	0.7027416	0.7570415	1.40062783690703	high
TCGA-D1-A17K	2.33972602739726	0	0.4005552	0.2888734	1.18564	0.01349457	0.004580207	15.06692	0.1326312	59.32624	2.861517	1.629513	1.19659627748107	high
TCGA-A5-A1OG	2.66575342465753	1	0.2879385	0.916632	1.06646	0.0470522	0.0904969	4.051424	1.10277	247.2935	8.971923	4.527858	1.27673130656371	high
TCGA-AP-A0L9	10.4520547945205	0	0.3416943	0.1618167	0.08820382	0.02405195	0.05387909	2.942175	2.782178	114.4727	2.728016	5.623213	2.10980451056432	high
TCGA-A5-A3LP	1.24657534246575	0	1.378722	0.4354825	0.2797633	0.004520743	0.0161111	8.439821	0.5844524	4.080072	16.66441	20.03753	4.202996225504	high
TCGA-BK-A6W4	0.821917808219178	0	3.40141	4.331867	81.39046	0.01549999	0.1236304	3.044267	0.123045	99.93786	1.401334	0.1651476	0.265264751802222	low
TCGA-AP-A0LD	9.83287671232877	0	1.659507	2.441511	6.497342	0.3892663	0.1025883	16.60081	0.9452219	30.42317	0.4516757	0.9619445	0.867668327152203	low
TCGA-AP-A0LV	2.09041095890411	0	4.671196	1.568788	39.13116	2.402806	0.04043996	13.75132	0.934579	362.8375	0.56308	2.062904	0.954845137244309	low
TCGA-D1-A167	1.30958904109589	0	0.5532722	0.2363263	0.4347603	0.1738778	0.2333817	4.724361	0.1912118	435.1151	1.065327	0.1684196	0.786934034824448	low
TCGA-B5-A11L	6.13698630136986	1	1.753441	1.262216	15.18678	0.04402629	0.008405445	22.73352	0.04992828	87.0216	8.114507	3.509774	1.20120432871732	high
TCGA-D1-A1NU	1.1013698630137	0	0.5576324	0.566824	5.768164	0.2876156	0.07809593	24.62183	1.239454	73.38867	18.8876	2.415084	2.27338953525443	high
TCGA-EY-A2OO	3.81369863013699	0	1.313268	0.5949903	0.8757898	0.0150435	0.3017606	5.35684	1.794731	3.436795	0.5638083	6.855575	2.01602924307608	high
TCGA-AX-A1CR	1.92054794520548	0	0.5233142	0.4951527	1.618224	0.7116757	0.04600965	5.932535	1.29389	14.46718	4.038764	0.1719431	1.43455374131269	high
TCGA-EY-A1GP	1.56986301369863	0	9.397936	1.733983	7.243675	0.3636875	0.1687529	55.26036	1.900366	221.1513	0.3064813	5.742398	3.4388961518787	high
TCGA-BK-A0CC	2.92328767123288	0	2.751444	0.6201103	12.21306	0.2027769	0.1290464	22.92538	1.724703	0.8564217	40.5266	0.02572056	5.0276335853785	high
TCGA-AJ-A3BD	2.84657534246575	0	0.4229726	0.5595781	1.999221	0.01347113	0.2023221	45.02516	1.711025	279.647	2.29188	0.2665571	1.39617580673872	high
TCGA-EO-A2CH	1.61643835616438	1	0.2589023	0.1905712	0.122427	0	0.1019785	4.219155	2.998471	215.3737	1.31704	2.926886	1.73005702161013	high
TCGA-EY-A1GH	1.94520547945205	0	0.9671382	0.4498429	65.83878	0.2001763	0.09033207	22.58118	0.1135056	263.1027	5.810703	0.9694627	0.693930445629935	low
TCGA-D1-A17M	0.852054794520548	0	1.401778	1.318632	8.875227	0.06808335	0.05632635	5.504998	0.3667491	451.2952	5.036178	0.919713	0.688868462599954	low
TCGA-D1-A16O	2.8027397260274	0	1.979862	1.496132	142.2514	0.8654438	0.0231901	0.696893	0.09183268	603	0.2495811	0.3312488	0.182484660383286	low
TCGA-EY-A2OP	2.58630136986301	0	2.59732	0.2737547	0.02591707	0.08763357	0.03741963	1.050078	0.2244096	686.6001	0.7109644	0.02581684	0.709189216951569	low
TCGA-BG-A0VZ	4.38630136986301	0	1.608472	1.238142	20.28474	0.005521013	0.09556854	45.22454	0.137745	341.8679	0.5445247	4.11773	0.887441252306437	low
TCGA-EY-A212	0.849315068493151	1	0.5838406	0.3591699	0.7743961	0.004826674	0.3047102	15.10071	0.777268	93.99191	27.75335	5.605515	3.13086456884108	high
TCGA-AP-A05J	3.07397260273973	0	0.36785	0.6101073	0.1637983	0.008933102	0.02273996	9.239739	0.2431353	142.5447	0.154184	1.90359	0.955047505211038	low
TCGA-A5-A0GJ	5.47945205479452	0	1.231417	2.850215	24.9834	0.2168078	0.007612444	25.08956	0.1017402	327.0509	0.4792797	3.447962	0.475997147176494	low
TCGA-A5-A2K7	2.91232876712329	0	2.140741	0.4807682	7.788079	1.176409	0.09277269	0.1887867	0.960319	555.8655	12.39554	0.8198474	1.176494695753	high
TCGA-EO-A2CG	4.28493150684931	0	2.912816	4.857139	297.6074	0.2842387	0.01578662	12.3953	1.582409	613.1377	0.2293675	5.050084	0.0430130691457514	low
TCGA-AP-A1DO	2.60821917808219	0	0.3558713	0.419962	0.03256117	0.1089154	0.5689721	46.29598	0.09666486	501.4716	0.3969899	13.29124	1.5094118073368	high
TCGA-B5-A11M	3.73150684931507	0	13.57571	7.35382	747.8976	5.822336	0.08030632	6.32875	0.2525395	309.7537	0.5719556	0.1765373	0.00256537962630743	low
TCGA-AP-A1DH	5.97260273972603	0	0.7622043	1.320779	3.790864	0.3104879	0.03343885	6.520044	0.08125629	903.4013	1.001127	1.563194	0.389724028154873	low
TCGA-BS-A0UL	6.7972602739726	0	4.735576	5.683657	243.9155	0.08936994	0.04549973	47.60205	0.04504467	57.14027	3.18296	2.017777	0.0932848736682322	low
TCGA-B5-A1MX	4.03561643835616	0	1.428993	1.231971	13.72985	0.1182296	0.2675229	5.496716	0.1887037	4.011781	0.3239086	0.8064748	0.916482657257933	low
TCGA-B5-A0JV	7.16712328767123	0	0.4675789	0.4256096	22.08796	0.02256891	0.06032359	9.648208	0.1407692	356.7865	0.4451838	0.9360953	0.674010121537162	low
TCGA-A5-A0G5	3.08493150684932	0	4.143173	1.076411	0.684986	0.9696274	0.05071782	11.8032	0.2259476	477.8296	0.8515188	0.1213043	0.923982507778281	low
TCGA-BG-A0VX	2.85753424657534	0	7.512252	1.930947	14.55465	0.2053406	0.06011183	9.518056	0.2328677	267.2595	0.8607214	0.6641662	1.11612051114919	high
TCGA-BK-A0CB	2.99178082191781	0	6.972881	5.423013	41.75197	3.696188	0.04795827	6.032968	0.2746978	287.4636	0.1769643	0.2253118	0.401289786899479	low
TCGA-AX-A06L	5.05479452054795	0	1.831756	2.932945	49.5756	0.2776276	0.192743	6.869795	1.030403	802.1233	4.854041	0.4225768	0.292297067168242	low
TCGA-BG-A0M9	6.21917808219178	0	0.8747098	0.9104469	10.56167	0.02371201	0.05231277	7.896898	0.2509803	41.32214	0.5456874	4.956639	1.07873255064422	high
TCGA-A5-A1OH	3.02739726027397	0	6.900579	1.711609	2.431622	4.547636	0.6450368	17.0649	7.140128	36.6836	0.4326263	10.81614	11.7617932178969	high
TCGA-EO-A22S	5.12876712328767	0	1.696106	0.8992008	1.721817	0.3926856	0.1448716	0.1275701	0.4905056	392.5141	0.2245198	2.338852	0.840910248889891	low
TCGA-EY-A4KR	0.947945205479452	1	1.580874	0.887984	1.121962	0.6316249	2.683776	17.47037	1.014756	2.524005	5.684483	3.553159	2.88264348884207	high
TCGA-B5-A1MR	18.7917808219178	0	4.111741	1.950822	0.5988224	0.4310869	0.1995214	0.5647282	0.1481444	70.76466	10.82254	0.5965065	1.32292533100115	high
TCGA-BS-A0T9	3.91232876712329	1	8.877133	1.266497	1.457744	0.004930313	0.02259094	9.078146	3.600765	218.6224	1.628989	0.5478231	3.2579587481842	high
TCGA-AJ-A2QN	2.92876712328767	0	3.252202	1.148329	57.50939	0.1749248	0.02493599	5.377463	0.4760988	41.19033	1.518213	2.364326	0.866919759101236	low
TCGA-AJ-A3EL	1.87397260273973	0	1.372653	1.175729	63.80072	0.1090021	0.1329294	217.5323	0.436963	93.38119	1.900111	2.604434	2.24596980672749	high
TCGA-BG-A0MT	1.76438356164384	0	0.6721465	0.8017509	10.25006	0	0.0590379	18.55071	0.3201904	185.7875	0.4475351	3.959848	0.982366196204512	low
TCGA-KP-A3W0	1.10684931506849	0	0.9094656	0.9892662	10.79379	0.01430675	0.3544784	10.85786	0.2758191	70.78912	29.23207	0.1088815	1.96788622542664	high
TCGA-D1-A17H	2.33424657534247	0	3.952865	3.094657	54.08224	0.0921357	0.02110852	21.80355	0	272.614	1.749273	0.007011985	0.43191103458701	low
TCGA-B5-A0JT	4.60821917808219	0	1.60746	0.8677485	38.55395	0.009728743	0.01981226	23.50557	0.2537576	147.2947	0.287857	2.991239	0.860521065379884	low
TCGA-AX-A0IU	2.97808219178082	0	0.5963089	1.160023	25.80084	0.04613462	0.005219534	121.569	4.359936	555.6866	3.665399	0.007802386	1.98039937682542	high
TCGA-AX-A1CA	2.66849315068493	0	0.6741383	1.126837	9.336002	0.01201556	5.624878	28.56902	0.9265897	35.34356	4.118108	2.12151	3.57270311020135	high
TCGA-B5-A11H	7.36164383561644	0	1.728521	2.09051	7.468124	0.1047853	0.06859024	10.06646	0.07922163	3.754443	3.051208	0.1898735	0.810804824686449	low
TCGA-AJ-A3OK	1.32876712328767	0	4.662311	1.759129	297.0466	3.579905	0.02229921	2.197373	0.2450458	360.9923	0.2447929	0.5511194	0.105758731732921	low
TCGA-EY-A72D	0.49041095890411	0	1.6326	1.308565	3.374531	0.006429257	0.2454931	0.6245048	0.140962	71.35171	1.204795	2.599806	0.976586837778353	low
TCGA-AX-A1CE	2.84109589041096	0	1.147842	0.9900199	4.340146	0.119367	0.03591058	3.110066	0.5414756	0.951878	0.1872961	0.07432712	0.995790259239654	low
TCGA-B5-A11O	7.14794520547945	0	3.986771	3.492834	682.6571	0.1479401	0.1336301	4.019157	0.4437851	304.8069	1.435566	2.360754	0.00356788618939681	low
TCGA-AX-A05S	1.13150684931507	1	1.180301	0.8611683	23.62305	0.4103362	0.03686629	5.14005	0.1094928	967.0841	1.011763	0.991968	0.363551875580467	low
TCGA-BG-A0YV	1.04657534246575	0	1.732366	0.4186343	1.434891	0.631048	0.5558603	84.11863	3.839486	62.91068	0.4939588	1.799065	4.22083777236667	high
TCGA-AX-A1C4	1.10684931506849	0	0.7743826	0.4238097	0.9725733	0.1285853	0.2771348	0.08235238	0.3596965	630.1517	0.7820609	0.06523987	0.636216594260372	low
TCGA-AX-A060	2.94520547945205	0	0.4521558	0.283824	1.249377	0.1647066	0.1896717	15.49643	0.08894594	405.6074	0.9476033	0.3999258	0.818536343503672	low
TCGA-PG-A914	1.88219178082192	0	0.5543545	0.3180245	2.639882	0.6581567	0.06201129	2.093895	0.8772466	15.63687	11.76012	0.9920224	1.71180182190835	high
TCGA-AX-A1CF	6.4027397260274	0	1.899964	1.239112	22.00575	0.2717747	0.1132077	69.02189	0.3810568	4.122561	3.460218	26.48228	3.92294554925981	high
TCGA-AJ-A3EK	1.22191780821918	0	3.891661	0.6199171	19.20373	2.767176	0.4705065	10.41742	0.006023287	172.0708	1.558421	0.5578162	1.37570082575257	high
